# Supplementary material for: Exploring the Genetic Networks of HLB Tolerance in Citrus: Insights Across Species and Tissues
Source: Plants (Basel). 2025 Jun 11;14(12):1792. doi: 10.3390/plants14121792 (PMC12197043; doi:10.3390/plants14121792)
Supplement: Supplementary file 1 [file plants-14-01792-s001.zip]

Archive with 5 entries (5 files):
- Supplementary Figures.pdf
- Supplementary table 1.xlsx
- Supplementary table 2.xlsx
- Supplementary table 3.xlsx
- Supplementary table 4.xlsx
