# Supplementary material for: Exploring the Genetic Networks of HLB Tolerance in Citrus: Insights Across Species and Tissues
Source: Plants (Basel). 2025 Jun 11;14(12):1792. doi: 10.3390/plants14121792 (PMC12197043; doi:10.3390/plants14121792)
Supplement: Supplementary file 1 [file plants-14-01792-s001.zip › Supplementary table 1.xlsx]

## Sheet: InfoBioproject
Bioproject	Platform	Total	HLB	Mock	Paper related	Authors
PRJNA203307	Illumina Genome Analyzer II	17	8	9	Transcriptome Profiling of Citrus Fruit Response to Huanglongbing Disease	Martinelli et al. (2012)
PRJNA280255	Illumina HiSeq 2000	2	1	1	Comparative Transcriptome and iTRAQ Proteome Analyses of Citrus Root Responses to Candidatus Liberibacter asiaticus Infection.	Zhong et al.(2015)
PRJNA304618	Illumina HiSeq 2500	4	3	1	Transcriptional analysis of sweet orange trees co-infected with ‘Candidatus Liberibacter asiaticus’ and mild or severe strains of Citrus tristeza virus	Fu et al. (2017)
PRJNA348468	Illumina HiSeq 2500	24	12	12	Multi-omics Comparison Reveals Landscape of Citrus limon and Citrus sinensis Response to ‘Candidatus Liberibacter asiaticus’	Chin et al.(2021)
PRJNA394061	Illumina HiSeq 1500	16	8	8	Comparative analysis of the transcriptomes of the calyx abscission zone of sweet orange insights into the huanglongbing-associated fruit abscission	Zhao et al. (2019)
PRJNA417324	Illumina HiSeq 4000	32	16	16	Multi-omics Comparison Reveals Landscape of Citrus limon and Citrus sinensis Response to ‘Candidatus Liberibacter asiaticus’	Chin et al.(2021)
PRJNA557834	Illumina HiSeq 2000	12	12	0	Selection and Evaluation of a Thornless and HLB-Tolerant Bud-Sport of Pummelo Citrus With an Emphasis on Molecular Mechanisms	Wu et al. (2021)
PRJNA574168	NextSeq 500	8	4	4	Gene Expression Profile of Mexican Lime (Citrus aurantifolia) Trees in Response to Huanglongbing Disease caused by Candidatus Liberibacter asiaticus	Arce-Leal et al. (2020)
PRJNA629966	Illumina HiSeq 3000	23	11	12	Nutrient Uptake in Huanglongbing-affected Sweet Orange: Transcriptomic and Physiological Analysis	Shahzad et al. (2020)
PRJNA640485	Illumina HiSeq 2000	12	6	6	Restructuring citrus endophytic diversity through potential indigenous endophytes could eliminate huanglongbing pathogen Candidatus Liberibacter asiaticus	Munir et. al (2020)
PRJNA645216	Illumina HiSeq 2100	17	5	12	The Mechanism of Citrus Host Defense Response Repression at Early Stages of Infection by Feeding of Diaphorina citri Transmitting Candidatus Liberibacter asiaticus	Wei et al. (2021)
PRJNA739184	Illumina NovaSeq 6000	24	24	0	Seasonal transcriptome profiling of susceptible and tolerant citrus cultivars to citrus Huanglongbing	Ribeiro et al.(2023)
PRJNA739186	Illumina NovaSeq 6000	24	24	0	Seasonal transcriptome profiling of susceptible and tolerant citrus cultivars to citrus Huanglongbing	Ribeiro et al.(2023)
PRJNA755969	Illumina HiSeq 4000	6	6	0	Insights into the mechanism of Huanglongbing tolerance in the Australian finger lime (Citrus australasica)	Weber et al. (2022)
PRJNA780217	Illumina NovaSeq 6000	8	0	8	Citrus Huanglongbing is a pathogen-triggered immune disease that can be mitigated with antioxidants and gibberellin	Ma et al. (2022)
PRJNA890283	Illumina HiSeq 2000	48	24	24	Role of long non-coding RNA in regulatory network response to Candidatus Liberibacter asiaticus in citrus	Zhuo et al. (2024)
PRJNA951807	Illumina HiSeq 3000	16	16	0	Unraveling the mystery of canopy dieback caused by citrus disease Huanglongbing and its link to hypoxia stress	Shahzad et al. (2024)
Total		293

## Sheet: Metadata
bioproject	sample_ID	citrus_species	tissue	replica	treatment	dpi	treatment2	treatment3	treatment4	treatment5	treatment6	treatment7	sampling	symptomatology	thorn	calyx_origin
PRJNA203307	SRR867166	orange	fruit	1	mock	NaN	no	no	no	no	no	no	NaN	NaN	NaN	NaN
PRJNA203307	SRR867394	orange	fruit	1	mock	NaN	no	no	no	no	no	no	NaN	NaN	NaN	NaN
PRJNA203307	SRR867395	orange	fruit	1	hlb	NaN	no	no	no	no	no	no	NaN	NaN	NaN	NaN
PRJNA203307	SRR867396	orange	fruit	1	hlb	NaN	no	no	no	no	no	no	NaN	NaN	NaN	NaN
PRJNA203307	SRR867397	orange	fruit	1	mock	NaN	no	no	no	no	no	no	NaN	NaN	NaN	NaN
PRJNA203307	SRR867398	orange	fruit	1	mock	NaN	no	no	no	no	no	no	NaN	NaN	NaN	NaN
PRJNA203307	SRR867421	orange	fruit	1	hlb	NaN	no	no	no	no	no	no	NaN	NaN	NaN	NaN
PRJNA203307	SRR867423	orange	fruit	1	hlb	NaN	no	no	no	no	no	no	NaN	NaN	NaN	NaN
PRJNA203307	SRR867425	orange	leaf	1	mock	NaN	no	no	no	no	no	no	NaN	NaN	NaN	NaN
PRJNA203307	SRR867426	orange	leaf	1	mock	NaN	no	no	no	no	no	no	NaN	NaN	NaN	NaN
PRJNA203307	SRR867427	orange	leaf	1	hlb	NaN	no	no	no	no	no	no	NaN	NaN	NaN	NaN
PRJNA203307	SRR867431	orange	leaf	1	hlb	NaN	no	no	no	no	no	no	NaN	NaN	NaN	NaN
PRJNA203307	SRR867435	orange	leaf	1	mock	NaN	no	no	no	no	no	no	NaN	NaN	NaN	NaN
PRJNA203307	SRR867442	orange	leaf	1	mock	NaN	no	no	no	no	no	no	NaN	NaN	NaN	NaN
PRJNA203307	SRR867443	orange	leaf	1	mock	NaN	no	no	no	no	no	no	NaN	NaN	NaN	NaN
PRJNA203307	SRR867446	orange	leaf	1	hlb	NaN	no	no	no	no	no	no	NaN	NaN	NaN	NaN
PRJNA203307	SRR867449	orange	leaf	1	hlb	NaN	no	no	no	no	no	no	NaN	NaN	NaN	NaN
PRJNA280255	SRR1951834	mandarin	root	1	mock	50	no	no	no	no	no	no	NaN	NaN	NaN	NaN
PRJNA280255	SRR1951835	mandarin	root	1	hlb	50	no	no	no	no	no	no	NaN	NaN	NaN	NaN
PRJNA304618	SRR3032892	orange	leaf	1	hlb	224	no	no	no	no	no	no	NaN	NaN	NaN	NaN
PRJNA304618	SRR3032893	orange	leaf	1	mock	224	no	no	no	no	no	no	NaN	NaN	NaN	NaN
PRJNA304618	SRR3032894	orange	leaf	1	hlb	224	no	yes	no	no	no	no	NaN	NaN	NaN	NaN
PRJNA304618	SRR3032895	orange	leaf	1	hlb	224	no	yes	no	no	no	no	NaN	NaN	NaN	NaN
PRJNA348468	SRR4423875	lemon	leaf	1	mock	0	no	no	no	no	no	no	NaN	NaN	NaN	NaN
PRJNA348468	SRR4423876	lemon	leaf	2	mock	0	no	no	no	no	no	no	NaN	NaN	NaN	NaN
PRJNA348468	SRR4423877	lemon	leaf	3	mock	0	no	no	no	no	no	no	NaN	NaN	NaN	NaN
PRJNA348468	SRR4423878	lemon	leaf	1	hlb	0	no	no	no	no	no	no	NaN	NaN	NaN	NaN
PRJNA348468	SRR4423879	lemon	leaf	2	hlb	0	no	no	no	no	no	no	NaN	NaN	NaN	NaN
PRJNA348468	SRR4423880	lemon	leaf	3	hlb	0	no	no	no	no	no	no	NaN	NaN	NaN	NaN
PRJNA348468	SRR4423881	lemon	leaf	1	mock	14	no	no	no	no	no	no	NaN	NaN	NaN	NaN
PRJNA348468	SRR4423882	lemon	leaf	2	mock	14	no	no	no	no	no	no	NaN	NaN	NaN	NaN
PRJNA348468	SRR4423883	lemon	leaf	3	mock	14	no	no	no	no	no	no	NaN	NaN	NaN	NaN
PRJNA348468	SRR4423884	lemon	leaf	1	hlb	14	no	no	no	no	no	no	NaN	NaN	NaN	NaN
PRJNA348468	SRR4423885	lemon	leaf	2	hlb	14	no	no	no	no	no	no	NaN	NaN	NaN	NaN
PRJNA348468	SRR4423886	lemon	leaf	3	hlb	14	no	no	no	no	no	no	NaN	NaN	NaN	NaN
PRJNA348468	SRR4423887	lemon	leaf	1	mock	70	no	no	no	no	no	no	NaN	NaN	NaN	NaN
PRJNA348468	SRR4423888	lemon	leaf	2	mock	70	no	no	no	no	no	no	NaN	NaN	NaN	NaN
PRJNA348468	SRR4423889	lemon	leaf	3	mock	70	no	no	no	no	no	no	NaN	NaN	NaN	NaN
PRJNA348468	SRR4423890	lemon	leaf	1	hlb	70	no	no	no	no	no	no	NaN	NaN	NaN	NaN
PRJNA348468	SRR4423891	lemon	leaf	2	hlb	70	no	no	no	no	no	no	NaN	NaN	NaN	NaN
PRJNA348468	SRR4423892	lemon	leaf	3	hlb	70	no	no	no	no	no	no	NaN	NaN	NaN	NaN
PRJNA348468	SRR4423893	lemon	leaf	1	mock	98	no	no	no	no	no	no	NaN	NaN	NaN	NaN
PRJNA348468	SRR4423894	lemon	leaf	2	mock	98	no	no	no	no	no	no	NaN	NaN	NaN	NaN
PRJNA348468	SRR4423895	lemon	leaf	3	mock	98	no	no	no	no	no	no	NaN	NaN	NaN	NaN
PRJNA348468	SRR4423896	lemon	leaf	1	hlb	98	no	no	no	no	no	no	NaN	NaN	NaN	NaN
PRJNA348468	SRR4423897	lemon	leaf	2	hlb	98	no	no	no	no	no	no	NaN	NaN	NaN	NaN
PRJNA348468	SRR4423898	lemon	leaf	3	hlb	98	no	no	no	no	no	no	NaN	NaN	NaN	NaN
PRJNA394061	SRR5821806	orange	calyx_abscisyeson_zone	1	hlb	NaN	no	no	no	no	no	no	NaN	NaN	NaN	fc
PRJNA394061	SRR5821807	orange	calyx_abscisyeson_zone	2	hlb	NaN	no	no	no	no	no	no	NaN	NaN	NaN	fc
PRJNA394061	SRR5821808	orange	calyx_abscisyeson_zone	3	hlb	NaN	no	no	no	no	no	no	NaN	NaN	NaN	fc
PRJNA394061	SRR5821809	orange	calyx_abscisyeson_zone	4	hlb	NaN	no	no	no	no	no	no	NaN	NaN	NaN	fc
PRJNA394061	SRR5821810	orange	calyx_abscisyeson_zone	1	mock	NaN	no	no	no	no	no	no	NaN	NaN	NaN	fc
PRJNA394061	SRR5821811	orange	calyx_abscisyeson_zone	2	mock	NaN	no	no	no	no	no	no	NaN	NaN	NaN	fc
PRJNA394061	SRR5821812	orange	calyx_abscisyeson_zone	3	mock	NaN	no	no	no	no	no	no	NaN	NaN	NaN	fc
PRJNA394061	SRR5821813	orange	calyx_abscisyeson_zone	4	mock	NaN	no	no	no	no	no	no	NaN	NaN	NaN	fc
PRJNA394061	SRR5821814	orange	calyx_abscisyeson_zone	1	hlb	NaN	no	no	no	no	no	no	NaN	NaN	NaN	fr
PRJNA394061	SRR5821815	orange	calyx_abscisyeson_zone	2	hlb	NaN	no	no	no	no	no	no	NaN	NaN	NaN	fr
PRJNA394061	SRR5821816	orange	calyx_abscisyeson_zone	3	hlb	NaN	no	no	no	no	no	no	NaN	NaN	NaN	fr
PRJNA394061	SRR5821817	orange	calyx_abscisyeson_zone	4	hlb	NaN	no	no	no	no	no	no	NaN	NaN	NaN	fr
PRJNA394061	SRR5821818	orange	calyx_abscisyeson_zone	1	mock	NaN	no	no	no	no	no	no	NaN	NaN	NaN	fr
PRJNA394061	SRR5821819	orange	calyx_abscisyeson_zone	2	mock	NaN	no	no	no	no	no	no	NaN	NaN	NaN	fr
PRJNA394061	SRR5821820	orange	calyx_abscisyeson_zone	3	mock	NaN	no	no	no	no	no	no	NaN	NaN	NaN	fr
PRJNA394061	SRR5821821	orange	calyx_abscisyeson_zone	4	mock	NaN	no	no	no	no	no	no	NaN	NaN	NaN	fr
PRJNA417324	SRR6517685	orange	leaf	1	mock	56	no	no	no	no	no	no	NaN	NaN	NaN	NaN
PRJNA417324	SRR6517686	orange	leaf	2	mock	56	no	no	no	no	no	no	NaN	NaN	NaN	NaN
PRJNA417324	SRR6517683	orange	leaf	3	mock	56	no	no	no	no	no	no	NaN	NaN	NaN	NaN
PRJNA417324	SRR6517684	orange	leaf	4	mock	56	no	no	no	no	no	no	NaN	NaN	NaN	NaN
PRJNA417324	SRR6517689	orange	leaf	1	hlb	56	no	no	no	no	no	no	NaN	NaN	NaN	NaN
PRJNA417324	SRR6517690	orange	leaf	2	hlb	56	no	no	no	no	no	no	NaN	NaN	NaN	NaN
PRJNA417324	SRR6517687	orange	leaf	3	hlb	56	no	no	no	no	no	no	NaN	NaN	NaN	NaN
PRJNA417324	SRR6517688	orange	leaf	4	hlb	56	no	no	no	no	no	no	NaN	NaN	NaN	NaN
PRJNA417324	SRR6517681	orange	leaf	1	mock	126	no	no	no	no	no	no	NaN	NaN	NaN	NaN
PRJNA417324	SRR6517682	orange	leaf	2	mock	126	no	no	no	no	no	no	NaN	NaN	NaN	NaN
PRJNA417324	SRR6517675	orange	leaf	3	mock	126	no	no	no	no	no	no	NaN	NaN	NaN	NaN
PRJNA417324	SRR6517676	orange	leaf	4	mock	126	no	no	no	no	no	no	NaN	NaN	NaN	NaN
PRJNA417324	SRR6517673	orange	leaf	1	hlb	126	no	no	no	no	no	no	NaN	NaN	NaN	NaN
PRJNA417324	SRR6517674	orange	leaf	2	hlb	126	no	no	no	no	no	no	NaN	NaN	NaN	NaN
PRJNA417324	SRR6517679	orange	leaf	3	hlb	126	no	no	no	no	no	no	NaN	NaN	NaN	NaN
PRJNA417324	SRR6517680	orange	leaf	4	hlb	126	no	no	no	no	no	no	NaN	NaN	NaN	NaN
PRJNA417324	SRR6517677	orange	leaf	1	mock	182	no	no	no	no	no	no	NaN	NaN	NaN	NaN
PRJNA417324	SRR6517678	orange	leaf	2	mock	182	no	no	no	no	no	no	NaN	NaN	NaN	NaN
PRJNA417324	SRR6517671	orange	leaf	3	mock	182	no	no	no	no	no	no	NaN	NaN	NaN	NaN
PRJNA417324	SRR6517672	orange	leaf	4	mock	182	no	no	no	no	no	no	NaN	NaN	NaN	NaN
PRJNA417324	SRR6517664	orange	leaf	1	hlb	182	no	no	no	no	no	no	NaN	NaN	NaN	NaN
PRJNA417324	SRR6517663	orange	leaf	2	hlb	182	no	no	no	no	no	no	NaN	NaN	NaN	NaN
PRJNA417324	SRR6517662	orange	leaf	3	hlb	182	no	no	no	no	no	no	NaN	NaN	NaN	NaN
PRJNA417324	SRR6517661	orange	leaf	4	hlb	182	no	no	no	no	no	no	NaN	NaN	NaN	NaN
PRJNA417324	SRR6517668	orange	leaf	1	mock	322	no	no	no	no	no	no	NaN	NaN	NaN	NaN
PRJNA417324	SRR6517667	orange	leaf	2	mock	322	no	no	no	no	no	no	NaN	NaN	NaN	NaN
PRJNA417324	SRR6517666	orange	leaf	3	mock	322	no	no	no	no	no	no	NaN	NaN	NaN	NaN
PRJNA417324	SRR6517665	orange	leaf	4	mock	322	no	no	no	no	no	no	NaN	NaN	NaN	NaN
PRJNA417324	SRR6517670	orange	leaf	1	hlb	322	no	no	no	no	no	no	NaN	NaN	NaN	NaN
PRJNA417324	SRR6517669	orange	leaf	2	hlb	322	no	no	no	no	no	no	NaN	NaN	NaN	NaN
PRJNA417324	SRR6517691	orange	leaf	3	hlb	322	no	no	no	no	no	no	NaN	NaN	NaN	NaN
PRJNA417324	SRR6517692	orange	leaf	4	hlb	322	no	no	no	no	no	no	NaN	NaN	NaN	NaN
PRJNA557834	SRR9886811	grapefruit	leaf	1	hlb	NaN	no	no	no	no	no	no	NaN	NaN	T	NaN
PRJNA557834	SRR9886812	grapefruit	thorn	1	hlb	NaN	no	no	no	no	no	no	NaN	NaN	T	NaN
PRJNA557834	SRR9886814	grapefruit	leaf	1	hlb	NaN	no	no	no	no	no	no	NaN	NaN	TL	NaN
PRJNA557834	SRR9886817	grapefruit	leaf	1	hlb	NaN	no	no	no	no	no	no	NaN	NaN	W	NaN
PRJNA557834	SRR9886818	grapefruit	leaf	2	hlb	NaN	no	no	no	no	no	no	NaN	NaN	W	NaN
PRJNA557834	SRR9886819	grapefruit	leaf	3	hlb	NaN	no	no	no	no	no	no	NaN	NaN	W	NaN
PRJNA557834	SRR9886822	grapefruit	leaf	2	hlb	NaN	no	no	no	no	no	no	NaN	NaN	T	NaN
PRJNA557834	SRR9886823	grapefruit	leaf	3	hlb	NaN	no	no	no	no	no	no	NaN	NaN	T	NaN
PRJNA557834	SRR9886810	grapefruit	leaf	4	hlb	NaN	no	no	no	no	no	no	NaN	NaN	T	NaN
PRJNA557834	SRR9886813	grapefruit	thorn	1	hlb	NaN	no	no	no	no	no	no	NaN	NaN	W	NaN
PRJNA557834	SRR9886815	grapefruit	leaf	2	hlb	NaN	no	no	no	no	no	no	NaN	NaN	TL	NaN
PRJNA557834	SRR9886816	grapefruit	leaf	3	hlb	NaN	no	no	no	no	no	no	NaN	NaN	TL	NaN
PRJNA574168	SRR10353555	lime	leaf	1	mock	112	no	no	no	no	no	no	NaN	NaN	NaN	NaN
PRJNA574168	SRR10353556	lime	leaf	2	mock	112	no	no	no	no	no	no	NaN	NaN	NaN	NaN
PRJNA574168	SRR10353557	lime	leaf	1	hlb	112	no	no	no	no	no	no	NaN	NaN	NaN	NaN
PRJNA574168	SRR10353558	lime	leaf	2	hlb	112	no	no	no	no	no	no	NaN	NaN	NaN	NaN
PRJNA574168	SRR10353559	lime	leaf	1	mock	56	no	no	no	no	no	no	NaN	NaN	NaN	NaN
PRJNA574168	SRR10353560	lime	leaf	2	mock	56	no	no	no	no	no	no	NaN	NaN	NaN	NaN
PRJNA574168	SRR10353561	lime	leaf	1	hlb	56	no	no	no	no	no	no	NaN	NaN	NaN	NaN
PRJNA574168	SRR10353562	lime	leaf	2	hlb	56	no	no	no	no	no	no	NaN	NaN	NaN	NaN
PRJNA629966	SRR11681081	orange	feeder_roots	1	mock	0	no	no	no	no	no	no	NaN	NaN	NaN	NaN
PRJNA629966	SRR11681082	orange	feeder_roots	2	mock	0	no	no	no	no	no	no	NaN	NaN	NaN	NaN
PRJNA629966	SRR11681083	orange	feeder_roots	3	mock	0	no	no	no	no	no	no	NaN	NaN	NaN	NaN
PRJNA629966	SRR11681084	orange	feeder_roots	4	mock	0	no	no	no	no	no	no	NaN	NaN	NaN	NaN
PRJNA629966	SRR11681085	orange	feeder_roots	1	hlb	0	no	no	no	no	no	no	NaN	NaN	NaN	NaN
PRJNA629966	SRR11681086	orange	feeder_roots	2	hlb	0	no	no	no	no	no	no	NaN	NaN	NaN	NaN
PRJNA629966	SRR11681087	orange	feeder_roots	3	hlb	0	no	no	no	no	no	no	NaN	NaN	NaN	NaN
PRJNA629966	SRR11681088	orange	feeder_roots	1	mock	3	no	no	no	no	no	yes	NaN	NaN	NaN	NaN
PRJNA629966	SRR11681089	orange	feeder_roots	2	mock	3	no	no	no	no	no	yes	NaN	NaN	NaN	NaN
PRJNA629966	SRR11681090	orange	feeder_roots	3	mock	3	no	no	no	no	no	yes	NaN	NaN	NaN	NaN
PRJNA629966	SRR11681091	orange	feeder_roots	4	mock	3	no	no	no	no	no	yes	NaN	NaN	NaN	NaN
PRJNA629966	SRR11681092	orange	feeder_roots	1	hlb	3	no	no	no	no	no	yes	NaN	NaN	NaN	NaN
PRJNA629966	SRR11681093	orange	feeder_roots	2	hlb	3	no	no	no	no	no	yes	NaN	NaN	NaN	NaN
PRJNA629966	SRR11681094	orange	feeder_roots	3	hlb	3	no	no	no	no	no	yes	NaN	NaN	NaN	NaN
PRJNA629966	SRR11681095	orange	feeder_roots	4	hlb	3	no	no	no	no	no	yes	NaN	NaN	NaN	NaN
PRJNA629966	SRR11681096	orange	feeder_roots	1	mock	9	no	no	no	no	no	yes	NaN	NaN	NaN	NaN
PRJNA629966	SRR11681097	orange	feeder_roots	2	mock	9	no	no	no	no	no	yes	NaN	NaN	NaN	NaN
PRJNA629966	SRR11681098	orange	feeder_roots	3	mock	9	no	no	no	no	no	yes	NaN	NaN	NaN	NaN
PRJNA629966	SRR11681099	orange	feeder_roots	4	mock	9	no	no	no	no	no	yes	NaN	NaN	NaN	NaN
PRJNA629966	SRR11681100	orange	feeder_roots	1	hlb	9	no	no	no	no	no	yes	NaN	NaN	NaN	NaN
PRJNA629966	SRR11681101	orange	feeder_roots	2	hlb	9	no	no	no	no	no	yes	NaN	NaN	NaN	NaN
PRJNA629966	SRR11681102	orange	feeder_roots	3	hlb	9	no	no	no	no	no	yes	NaN	NaN	NaN	NaN
PRJNA629966	SRR11681103	orange	feeder_roots	4	hlb	9	no	no	no	no	no	yes	NaN	NaN	NaN	NaN
PRJNA640485	SRR12053304	mandarin	leaf	1	mock	NaN	no	no	no	no	no	no	NaN	NaN	NaN	NaN
PRJNA640485	SRR12053309	mandarin	leaf	2	mock	NaN	no	no	no	no	no	no	NaN	NaN	NaN	NaN
PRJNA640485	SRR12053306	mandarin	leaf	3	mock	NaN	no	no	no	no	no	no	NaN	NaN	NaN	NaN
PRJNA640485	SRR12053308	mandarin	leaf	1	mock	NaN	no	no	yes	no	no	no	NaN	NaN	NaN	NaN
PRJNA640485	SRR12053310	mandarin	leaf	2	mock	NaN	no	no	yes	no	no	no	NaN	NaN	NaN	NaN
PRJNA640485	SRR12053312	mandarin	leaf	3	mock	NaN	no	no	yes	no	no	no	NaN	NaN	NaN	NaN
PRJNA640485	SRR12053311	mandarin	leaf	1	hlb	NaN	no	no	no	no	no	no	NaN	NaN	NaN	NaN
PRJNA640485	SRR12053303	mandarin	leaf	2	hlb	NaN	no	no	no	no	no	no	NaN	NaN	NaN	NaN
PRJNA640485	SRR12053305	mandarin	leaf	3	hlb	NaN	no	no	no	no	no	no	NaN	NaN	NaN	NaN
PRJNA640485	SRR12053302	mandarin	leaf	1	hlb	NaN	no	no	yes	no	no	no	NaN	NaN	NaN	NaN
PRJNA640485	SRR12053301	mandarin	leaf	2	hlb	NaN	no	no	yes	no	no	no	NaN	NaN	NaN	NaN
PRJNA640485	SRR12053307	mandarin	leaf	3	hlb	NaN	no	no	yes	no	no	no	NaN	NaN	NaN	NaN
PRJNA645216	SRR13836809	orange	leaf	1	mock	1	no	no	no	no	no	no	NaN	NaN	NaN	NaN
PRJNA645216	SRR13836810	orange	leaf	2	mock	1	no	no	no	no	no	no	NaN	NaN	NaN	NaN
PRJNA645216	SRR13836811	orange	leaf	3	mock	1	no	no	no	no	no	no	NaN	NaN	NaN	NaN
PRJNA645216	SRR13836812	orange	leaf	1	mock	1	yes	no	no	no	no	no	NaN	NaN	NaN	NaN
PRJNA645216	SRR13836813	orange	leaf	2	mock	1	yes	no	no	no	no	no	NaN	NaN	NaN	NaN
PRJNA645216	SRR13836814	orange	leaf	3	mock	1	yes	no	no	no	no	no	NaN	NaN	NaN	NaN
PRJNA645216	SRR13836815	orange	leaf	1	hlb	1	yes	no	no	no	no	no	NaN	NaN	NaN	NaN
PRJNA645216	SRR13836816	orange	leaf	2	hlb	1	yes	no	no	no	no	no	NaN	NaN	NaN	NaN
PRJNA645216	SRR13836817	orange	leaf	3	hlb	1	yes	no	no	no	no	no	NaN	NaN	NaN	NaN
PRJNA645216	SRR13836818	orange	leaf	1	mock	5	no	no	no	no	no	no	NaN	NaN	NaN	NaN
PRJNA645216	SRR13836819	orange	leaf	2	mock	5	no	no	no	no	no	no	NaN	NaN	NaN	NaN
PRJNA645216	SRR13836820	orange	leaf	3	mock	5	no	no	no	no	no	no	NaN	NaN	NaN	NaN
PRJNA645216	SRR13836821	orange	leaf	1	mock	5	yes	no	no	no	no	no	NaN	NaN	NaN	NaN
PRJNA645216	SRR13836822	orange	leaf	2	mock	5	yes	no	no	no	no	no	NaN	NaN	NaN	NaN
PRJNA645216	SRR13836823	orange	leaf	3	mock	5	yes	no	no	no	no	no	NaN	NaN	NaN	NaN
PRJNA645216	SRR13836824	orange	leaf	1	hlb	5	yes	no	no	no	no	no	NaN	NaN	NaN	NaN
PRJNA645216	SRR13836825	orange	leaf	2	hlb	5	yes	no	no	no	no	no	NaN	NaN	NaN	NaN
PRJNA739184	SRR12599788	orange	leaf	2	hlb	NaN	no	no	no	no	no	no	fall	A	NaN	NaN
PRJNA739184	SRR12599789	orange	leaf	1	hlb	NaN	no	no	no	no	no	no	fall	A	NaN	NaN
PRJNA739184	SRR16195417	orange	leaf	3	hlb	NaN	no	no	no	no	no	no	fall	A	NaN	NaN
PRJNA739184	SRR16195416	orange	leaf	3	hlb	NaN	no	no	no	no	no	no	fall	S	NaN	NaN
PRJNA739184	SRR12599785	orange	leaf	2	hlb	NaN	no	no	no	no	no	no	fall	S	NaN	NaN
PRJNA739184	SRR12599786	orange	leaf	1	hlb	NaN	no	no	no	no	no	no	fall	S	NaN	NaN
PRJNA739184	SRR12599759	orange	leaf	2	hlb	NaN	no	no	no	no	no	no	winter	A	NaN	NaN
PRJNA739184	SRR12599770	orange	leaf	1	hlb	NaN	no	no	no	no	no	no	winter	A	NaN	NaN
PRJNA739184	SRR16195421	orange	leaf	3	hlb	NaN	no	no	no	no	no	no	winter	A	NaN	NaN
PRJNA739184	SRR12599737	orange	leaf	1	hlb	NaN	no	no	no	no	no	no	winter	S	NaN	NaN
PRJNA739184	SRR12599791	orange	leaf	2	hlb	NaN	no	no	no	no	no	no	winter	S	NaN	NaN
PRJNA739184	SRR16195420	orange	leaf	3	hlb	NaN	no	no	no	no	no	no	winter	S	NaN	NaN
PRJNA739184	SRR12599723	orange	leaf	2	hlb	NaN	no	no	no	no	no	no	spring	A	NaN	NaN
PRJNA739184	SRR12599724	orange	leaf	1	hlb	NaN	no	no	no	no	no	no	spring	A	NaN	NaN
PRJNA739184	SRR16195423	orange	leaf	3	hlb	NaN	no	no	no	no	no	no	spring	A	NaN	NaN
PRJNA739184	SRR16195422	orange	leaf	3	hlb	NaN	no	no	no	no	no	no	spring	S	NaN	NaN
PRJNA739184	SRR12599718	orange	leaf	2	hlb	NaN	no	no	no	no	no	no	spring	S	NaN	NaN
PRJNA739184	SRR12599719	orange	leaf	1	hlb	NaN	no	no	no	no	no	no	spring	S	NaN	NaN
PRJNA739184	SRR12599708	orange	leaf	2	hlb	NaN	no	no	no	no	no	no	summer	A	NaN	NaN
PRJNA739184	SRR12599710	orange	leaf	1	hlb	NaN	no	no	no	no	no	no	summer	A	NaN	NaN
PRJNA739184	SRR16195419	orange	leaf	3	hlb	NaN	no	no	no	no	no	no	summer	A	NaN	NaN
PRJNA739184	SRR12599707	orange	leaf	1	hlb	NaN	no	no	no	no	no	no	summer	S	NaN	NaN
PRJNA739184	SRR12599705	orange	leaf	2	hlb	NaN	no	no	no	no	no	no	summer	S	NaN	NaN
PRJNA739184	SRR16195418	orange	leaf	3	hlb	NaN	no	no	no	no	no	no	summer	S	NaN	NaN
PRJNA739186	SRR12599704	mandarin	leaf	1	hlb	NaN	no	no	no	no	no	no	fall	A	NaN	NaN
PRJNA739186	SRR12599702	mandarin	leaf	2	hlb	NaN	no	no	no	no	no	no	fall	A	NaN	NaN
PRJNA739186	SRR16195428	mandarin	leaf	3	hlb	NaN	no	no	no	no	no	no	fall	A	NaN	NaN
PRJNA739186	SRR12599699	mandarin	leaf	1	hlb	NaN	no	no	no	no	no	no	fall	S	NaN	NaN
PRJNA739186	SRR12599790	mandarin	leaf	2	hlb	NaN	no	no	no	no	no	no	fall	S	NaN	NaN
PRJNA739186	SRR16195427	mandarin	leaf	3	hlb	NaN	no	no	no	no	no	no	fall	S	NaN	NaN
PRJNA739186	SRR12599793	mandarin	leaf	1	hlb	NaN	no	no	no	no	no	no	winter	A	NaN	NaN
PRJNA739186	SRR12599722	mandarin	leaf	2	hlb	NaN	no	no	no	no	no	no	winter	A	NaN	NaN
PRJNA739186	SRR16195432	mandarin	leaf	3	hlb	NaN	no	no	no	no	no	no	winter	A	NaN	NaN
PRJNA739186	SRR12599711	mandarin	leaf	1	hlb	NaN	no	no	no	no	no	no	winter	S	NaN	NaN
PRJNA739186	SRR12599781	mandarin	leaf	2	hlb	NaN	no	no	no	no	no	no	winter	S	NaN	NaN
PRJNA739186	SRR16195431	mandarin	leaf	3	hlb	NaN	no	no	no	no	no	no	winter	S	NaN	NaN
PRJNA739186	SRR12599730	mandarin	leaf	1	hlb	NaN	no	no	no	no	no	no	spring	A	NaN	NaN
PRJNA739186	SRR12599728	mandarin	leaf	2	hlb	NaN	no	no	no	no	no	no	spring	A	NaN	NaN
PRJNA739186	SRR16195434	mandarin	leaf	3	hlb	NaN	no	no	no	no	no	no	spring	A	NaN	NaN
PRJNA739186	SRR12599727	mandarin	leaf	1	hlb	NaN	no	no	no	no	no	no	spring	S	NaN	NaN
PRJNA739186	SRR12599726	mandarin	leaf	2	hlb	NaN	no	no	no	no	no	no	spring	S	NaN	NaN
PRJNA739186	SRR16195433	mandarin	leaf	3	hlb	NaN	no	no	no	no	no	no	spring	S	NaN	NaN
PRJNA739186	SRR12599717	mandarin	leaf	1	hlb	NaN	no	no	no	no	no	no	summer	A	NaN	NaN
PRJNA739186	SRR12599716	mandarin	leaf	2	hlb	NaN	no	no	no	no	no	no	summer	A	NaN	NaN
PRJNA739186	SRR16195430	mandarin	leaf	3	hlb	NaN	no	no	no	no	no	no	summer	A	NaN	NaN
PRJNA739186	SRR12599713	mandarin	leaf	1	hlb	NaN	no	no	no	no	no	no	summer	S	NaN	NaN
PRJNA739186	SRR12599712	mandarin	leaf	2	hlb	NaN	no	no	no	no	no	no	summer	S	NaN	NaN
PRJNA739186	SRR16195429	mandarin	leaf	3	hlb	NaN	no	no	no	no	no	no	summer	S	NaN	NaN
PRJNA755969	SRR15509749	orange	leaf	3	hlb	NaN	no	no	no	no	no	no	NaN	NaN	NaN	NaN
PRJNA755969	SRR15509750	orange	leaf	2	hlb	NaN	no	no	no	no	no	no	NaN	NaN	NaN	NaN
PRJNA755969	SRR15509751	orange	leaf	1	hlb	NaN	no	no	no	no	no	no	NaN	NaN	NaN	NaN
PRJNA755969	SRR15509752	lime	leaf	3	hlb	NaN	no	no	no	no	no	no	NaN	NaN	NaN	NaN
PRJNA755969	SRR15509753	lime	leaf	2	hlb	NaN	no	no	no	no	no	no	NaN	NaN	NaN	NaN
PRJNA755969	SRR15509754	lime	leaf	1	hlb	NaN	no	no	no	no	no	no	NaN	NaN	NaN	NaN
PRJNA780217	SRR16939506	orange	protoplast	1	mock	NaN	no	no	no	yes	yes	no	NaN	NaN	NaN	NaN
PRJNA780217	SRR16939507	orange	protoplast	2	mock	NaN	no	no	no	yes	yes	no	NaN	NaN	NaN	NaN
PRJNA780217	SRR16939508	orange	protoplast	3	mock	NaN	no	no	no	yes	yes	no	NaN	NaN	NaN	NaN
PRJNA780217	SRR16939509	orange	protoplast	4	mock	NaN	no	no	no	yes	yes	no	NaN	NaN	NaN	NaN
PRJNA780217	SRR16939510	orange	protoplast	1	mock	NaN	no	no	no	yes	no	no	NaN	NaN	NaN	NaN
PRJNA780217	SRR16939511	orange	protoplast	2	mock	NaN	no	no	no	yes	no	no	NaN	NaN	NaN	NaN
PRJNA780217	SRR16939512	orange	protoplast	3	mock	NaN	no	no	no	yes	no	no	NaN	NaN	NaN	NaN
PRJNA780217	SRR16939513	orange	protoplast	4	mock	NaN	no	no	no	yes	no	no	NaN	NaN	NaN	NaN
PRJNA890283	SRR21896055	orange	midribs	1	hlb	119	no	no	no	no	no	no	NaN	NaN	NaN	NaN
PRJNA890283	SRR21896056	orange	midribs	1	hlb	49	no	no	no	no	no	no	NaN	NaN	NaN	NaN
PRJNA890283	SRR21896057	orange	midribs	1	hlb	0	no	no	no	no	no	no	NaN	NaN	NaN	NaN
PRJNA890283	SRR21896058	orange	midribs	1	hlb	238	no	no	no	no	no	no	NaN	NaN	NaN	NaN
PRJNA890283	SRR21896059	orange	midribs	2	hlb	238	no	no	no	no	no	no	NaN	NaN	NaN	NaN
PRJNA890283	SRR21896060	orange	midribs	2	hlb	119	no	no	no	no	no	no	NaN	NaN	NaN	NaN
PRJNA890283	SRR21896061	orange	midribs	2	hlb	49	no	no	no	no	no	no	NaN	NaN	NaN	NaN
PRJNA890283	SRR21896062	orange	midribs	2	hlb	0	no	no	no	no	no	no	NaN	NaN	NaN	NaN
PRJNA890283	SRR21896063	orange	midribs	3	hlb	119	no	no	no	no	no	no	NaN	NaN	NaN	NaN
PRJNA890283	SRR21896064	orange	midribs	3	hlb	49	no	no	no	no	no	no	NaN	NaN	NaN	NaN
PRJNA890283	SRR21896065	orange	midribs	3	hlb	0	no	no	no	no	no	no	NaN	NaN	NaN	NaN
PRJNA890283	SRR21896066	orange	midribs	3	hlb	238	no	no	no	no	no	no	NaN	NaN	NaN	NaN
PRJNA890283	SRR21896067	orange	midribs	1	mock	238	no	no	no	no	no	no	NaN	NaN	NaN	NaN
PRJNA890283	SRR21896068	orange	midribs	1	mock	119	no	no	no	no	no	no	NaN	NaN	NaN	NaN
PRJNA890283	SRR21896069	orange	midribs	1	mock	49	no	no	no	no	no	no	NaN	NaN	NaN	NaN
PRJNA890283	SRR21896070	orange	midribs	1	mock	0	no	no	no	no	no	no	NaN	NaN	NaN	NaN
PRJNA890283	SRR21896071	orange	midribs	2	mock	119	no	no	no	no	no	no	NaN	NaN	NaN	NaN
PRJNA890283	SRR21896072	orange	midribs	2	mock	49	no	no	no	no	no	no	NaN	NaN	NaN	NaN
PRJNA890283	SRR21896073	orange	midribs	2	mock	0	no	no	no	no	no	no	NaN	NaN	NaN	NaN
PRJNA890283	SRR21896074	orange	midribs	2	mock	238	no	no	no	no	no	no	NaN	NaN	NaN	NaN
PRJNA890283	SRR21896075	orange	midribs	3	mock	238	no	no	no	no	no	no	NaN	NaN	NaN	NaN
PRJNA890283	SRR21896076	orange	midribs	3	mock	119	no	no	no	no	no	no	NaN	NaN	NaN	NaN
PRJNA890283	SRR21896077	orange	midribs	3	mock	49	no	no	no	no	no	no	NaN	NaN	NaN	NaN
PRJNA890283	SRR21896078	orange	midribs	3	mock	0	no	no	no	no	no	no	NaN	NaN	NaN	NaN
PRJNA890283	SRR21896079	lemon	midribs	1	hlb	119	no	no	no	no	no	no	NaN	NaN	NaN	NaN
PRJNA890283	SRR21896080	lemon	midribs	1	hlb	49	no	no	no	no	no	no	NaN	NaN	NaN	NaN
PRJNA890283	SRR21896081	lemon	midribs	1	hlb	0	no	no	no	no	no	no	NaN	NaN	NaN	NaN
PRJNA890283	SRR21896082	lemon	midribs	1	hlb	238	no	no	no	no	no	no	NaN	NaN	NaN	NaN
PRJNA890283	SRR21896083	lemon	midribs	2	hlb	238	no	no	no	no	no	no	NaN	NaN	NaN	NaN
PRJNA890283	SRR21896084	lemon	midribs	2	hlb	119	no	no	no	no	no	no	NaN	NaN	NaN	NaN
PRJNA890283	SRR21896085	lemon	midribs	2	hlb	49	no	no	no	no	no	no	NaN	NaN	NaN	NaN
PRJNA890283	SRR21896086	lemon	midribs	2	hlb	0	no	no	no	no	no	no	NaN	NaN	NaN	NaN
PRJNA890283	SRR21896087	lemon	midribs	3	hlb	119	no	no	no	no	no	no	NaN	NaN	NaN	NaN
PRJNA890283	SRR21896088	lemon	midribs	3	hlb	49	no	no	no	no	no	no	NaN	NaN	NaN	NaN
PRJNA890283	SRR21896089	lemon	midribs	3	hlb	0	no	no	no	no	no	no	NaN	NaN	NaN	NaN
PRJNA890283	SRR21896090	lemon	midribs	3	hlb	238	no	no	no	no	no	no	NaN	NaN	NaN	NaN
PRJNA890283	SRR21896091	lemon	midribs	1	mock	238	no	no	no	no	no	no	NaN	NaN	NaN	NaN
PRJNA890283	SRR21896092	lemon	midribs	1	mock	119	no	no	no	no	no	no	NaN	NaN	NaN	NaN
PRJNA890283	SRR21896093	lemon	midribs	1	mock	49	no	no	no	no	no	no	NaN	NaN	NaN	NaN
PRJNA890283	SRR21896094	lemon	midribs	1	mock	0	no	no	no	no	no	no	NaN	NaN	NaN	NaN
PRJNA890283	SRR21896095	lemon	midribs	2	mock	119	no	no	no	no	no	no	NaN	NaN	NaN	NaN
PRJNA890283	SRR21896096	lemon	midribs	2	mock	49	no	no	no	no	no	no	NaN	NaN	NaN	NaN
PRJNA890283	SRR21896097	lemon	midribs	2	mock	0	no	no	no	no	no	no	NaN	NaN	NaN	NaN
PRJNA890283	SRR21896098	lemon	midribs	2	mock	238	no	no	no	no	no	no	NaN	NaN	NaN	NaN
PRJNA890283	SRR21896099	lemon	midribs	3	mock	238	no	no	no	no	no	no	NaN	NaN	NaN	NaN
PRJNA890283	SRR21896100	lemon	midribs	3	mock	119	no	no	no	no	no	no	NaN	NaN	NaN	NaN
PRJNA890283	SRR21896101	lemon	midribs	3	mock	49	no	no	no	no	no	no	NaN	NaN	NaN	NaN
PRJNA890283	SRR21896102	lemon	midribs	3	mock	0	no	no	no	no	no	no	NaN	NaN	NaN	NaN
PRJNA951807	SRR24058308	orange	buds	4	hlb	NaN	no	no	no	no	no	no	winter	S	NaN	NaN
PRJNA951807	SRR24058309	orange	buds	3	hlb	NaN	no	no	no	no	no	no	winter	S	NaN	NaN
PRJNA951807	SRR24058310	orange	buds	2	hlb	NaN	no	no	no	no	no	no	winter	S	NaN	NaN
PRJNA951807	SRR24058311	orange	buds	1	hlb	NaN	no	no	no	no	no	no	winter	S	NaN	NaN
PRJNA951807	SRR24058312	orange	buds	4	hlb	NaN	no	no	no	no	no	no	winter	A	NaN	NaN
PRJNA951807	SRR24058313	orange	buds	3	hlb	NaN	no	no	no	no	no	no	winter	A	NaN	NaN
PRJNA951807	SRR24058314	orange	buds	2	hlb	NaN	no	no	no	no	no	no	winter	A	NaN	NaN
PRJNA951807	SRR24058315	orange	buds	1	hlb	NaN	no	no	no	no	no	no	winter	A	NaN	NaN
PRJNA951807	SRR24058316	orange	buds	4	hlb	NaN	no	no	no	no	no	no	fall	S	NaN	NaN
PRJNA951807	SRR24058317	orange	buds	3	hlb	NaN	no	no	no	no	no	no	fall	S	NaN	NaN
PRJNA951807	SRR24058318	orange	buds	2	hlb	NaN	no	no	no	no	no	no	fall	S	NaN	NaN
PRJNA951807	SRR24058319	orange	buds	1	hlb	NaN	no	no	no	no	no	no	fall	S	NaN	NaN
PRJNA951807	SRR24058320	orange	buds	4	hlb	NaN	no	no	no	no	no	no	fall	A	NaN	NaN
PRJNA951807	SRR24058321	orange	buds	3	hlb	NaN	no	no	no	no	no	no	fall	A	NaN	NaN
PRJNA951807	SRR24058322	orange	buds	2	hlb	NaN	no	no	no	no	no	no	fall	A	NaN	NaN
PRJNA951807	SRR24058323	orange	buds	1	hlb	NaN	no	no	no	no	no	no	fall	A	NaN	NaN
Description
citrus_species: variety of citrus tree canopy
tissue: type of tissue used as sample
dpi: days post infection
treatment: hlb (1) or mock (0).
treatment2: yes (1) or no (0). This treatment includes insect bite, in this case diaphorina.
treatment3: yes or no. This treatment includes CTV infection.
treatment4: yes or no. This treatment includes inoculation with endophyte Bacillus subtilis L1-21.
treatment5: yes or no. This treatment involves application of hydrogen peroxide.
treatment6: yes or no. This treatment includes application of gibberellins (GAs).
treatment7: yes or no. This treatment includes application of Hoogland.
sampling: summer, fall, spring, winter. This is not a treatment per se but a sampling criterion.
symptomatology: A or S. Asymptomatic and symptomatic
thorn: W = wild plant, TL= thorn less, TL= no thorns. Exclusively to PRJNA557834. not a treatment per se but a sampling criterion.
calyx_origin : fc= fallen fruit, fr= retained fruit
* In some cases there were no records, so it is reported as NaN.

## Sheet:  HISAT.vs.STAR Alignment
PRJNA203307						PRJNA280255						PRJNA304618
	STAR v 2.7.10b		HISAT v 2.2.1				STAR v 2.7.10b		HISAT v 2.2.1				STAR v 2.7.10b		HISAT v 2.2.1
Run accession	Citrus sinensis DHSO v 3.0	Citrus clementina v1.0	Citrus sinensis DHSO v 3.0	Citrus clementina v1.0		Run accession	Citrus sinensis DHSO v 3.0	Citrus clementina v1.0	Citrus sinensis DHSO v 3.0	Citrus clementina v1.0		Run accession	Citrus sinensis DHSO v 3.0	Citrus clementina v1.0	Citrus sinensis DHSO v 3.0	Citrus clementina v1.0
SRR867166	87.57	87.28	79.41	81.89		SRR1951834	91.40	91.27	81.09	83.15		SRR3032892	93.12	93.71	86.86	85.82
SRR867394	63.34	63.3	54.95	82.88		SRR1951835	87.89	88.86	77.41	79.35		SRR3032893	93.19	93.75	87.31	86.28
SRR867395	91.25	90.94	84.86	81.91								SRR3032894	93.06	93.62	86.92	86.07
SRR867396	91.93	91.58	85.38	82.99								SRR3032895	92.63	93.29	84.35	83.55
SRR867397	86.55	86.04	76.31	75.66
SRR867398	84.43	84.03	77.67	77.5
SRR867421	88.62	88.14	79.09	79.03
SRR867423	82.39	81.95	73.35	74.1
SRR867425	83.34	83.55	72.69	77.8
SRR867426	89.49	89.57	83.26	82.25
SRR867427	90.24	90.33	83.26	82.99
SRR867431	87.54	87.43	77.74	77.55
SRR867435	88.96	89.28	81.17	81.65
SRR867442	85.45	85.4	77.67	79.64
SRR867443	85.23	85.14	77.61	79.7
SRR867446	66.81	68.36	59.14	61.48
SRR867449	79.33	79.5	67.18	69.79
PRJNA348468						PRJNA394061						PRJNA417324
	STAR v 2.7.10b		HISAT v 2.2.1				STAR v 2.7.10b		HISAT v 2.2.1				STAR v 2.7.10b		HISAT v 2.2.1
Run accession	Citrus sinensis DHSO v 3.0	Citrus clementina v1.0	Citrus sinensis DHSO v 3.0	Citrus clementina v1.0		Run accession	Citrus sinensis DHSO v 3.0	Citrus clementina v1.0	Citrus sinensis DHSO v 3.0	Citrus clementina v1.0		Run accession	Citrus sinensis DHSO v 3.0	Citrus clementina v1.0	Citrus sinensis DHSO v 3.0	Citrus clementina v1.0
SRR4423875	48.41	51.09	44.62	43.89		SRR5821806	93.23	93.16	86.92	85.13		SRR6517661	93.15	93.32	80.91	90.29
SRR4423876	64.23	66.23	57.18	58.32		SRR5821807	93.25	93.18	87.07	85.19		SRR6517662	92.15	92.39	79.33	89.63
SRR4423877	71.03	72.99	60.46	63.5		SRR5821808	91.34	91.13	68.37	73.4		SRR6517663	92.06	92.44	80.44	89.99
SRR4423878	53.17	55.97	49.09	48.82		SRR5821809	91.31	91.1	68.15	73.16		SRR6517664	92.41	92.4	80.08	90.3
SRR4423879	63.53	65.5	57.05	57.92		SRR5821810	91.73	91.3	69.27	74.2		SRR6517665	94.03	93.78	82.13	91.36
SRR4423880	60.56	62.34	53.32	53.53		SRR5821811	91.71	91.29	69.06	73.96		SRR6517666	94.09	94.02	81.88	91.21
SRR4423881	77.07	83.48	57.72	71.84		SRR5821812	92.35	91.96	69.86	74.85		SRR6517667	94.11	93.84	82.72	91.42
SRR4423882	81.15	85.09	63.66	73.1		SRR5821813	92.34	91.94	69.68	74.66		SRR6517668	93.27	93.43	81.23	90.68
SRR4423883	82.26	86.21	68.84	75.48		SRR5821814	93.74	93.55	87.95	86.01		SRR6517669	90.48	91.4	79.46	89.76
SRR4423884	55.72	57.95	50.36	50.14		SRR5821815	93.75	93.57	88.03	86.07		SRR6517670	92.24	92.64	80.33	90.14
SRR4423885	52.22	54.09	48.08	47.54		SRR5821816	91.98	91.67	69.17	74.11		SRR6517671	92.42	92.47	80.35	91.08
SRR4423886	56.17	57.95	50.90	50.27		SRR5821817	91.95	91.64	68.98	73.92		SRR6517672	94.55	94.33	82.60	91.26
SRR4423887	76.85	78.72	69.69	69.94		SRR5821818	94.52	94.33	88.52	86.47		SRR6517673	94.53	94.19	83.03	91.33
SRR4423888	53.89	55.57	49.16	48.65		SRR5821819	94.52	94.33	88.60	86.51		SRR6517674	93.31	93.42	83.48	91.39
SRR4423889	61.76	63.87	56.05	55.63		SRR5821820	92.55	92.23	69.27	85.48		SRR6517675	93.48	93.4	81.28	90.65
SRR4423890	62.22	64.32	56.71	56.47		SRR5821821	92.54	92.2	69.11	74.24		SRR6517676	92.99	93.12	81.71	90.79
SRR4423891	61.03	62.91	54.67	54.69								SRR6517677	94.27	94.27	83.15	91.81
SRR4423892	60.62	63.13	54.76	54.73								SRR6517678	94.31	94.07	83.19	91.47
SRR4423893	47.82	49.39	43.84	43.24								SRR6517679	91.51	91.87	79.57	89.46
SRR4423894	58.37	60.42	52.85	52.41								SRR6517680	94.48	94.2	83.08	91.27
SRR4423895	61.40	63.06	55.61	55.29								SRR6517681	93.31	93.32	82.42	90.79
SRR4423896	72.96	74.89	65.39	65.89								SRR6517682	93.23	92.99	82.58	90.9
SRR4423897	50.85	53.46	46.79	45.82								SRR6517683	92.77	92.54	81.04	91.12
SRR4423898	48.76	50.38	44.51	44.26								SRR6517684	94.27	93.99	83.20	91.34
												SRR6517685	94.04	93.76	81.71	90.44
												SRR6517686	93.70	93.45	82.13	91.26
												SRR6517687	92.70	92.64	81.03	90.73
												SRR6517688	94.35	93.94	82.97	90.86
												SRR6517689	94.10	93.79	83.46	91.18
												SRR6517690	94.04	93.8	81.99	91.16
												SRR6517691	87.95	89.33	76.42	87.66
												SRR6517692	92.59	92.87	80.77	90.43
PRJNA557834						PRJNA574168						PRJNA629966
	STAR v 2.7.10b		HISAT v 2.2.1				STAR v 2.7.10b		HISAT v 2.2.1				STAR v 2.7.10b		HISAT v 2.2.1
Run accession	Citrus sinensis DHSO v 3.0	Citrus clementina v1.0	Citrus sinensis DHSO v 3.0	Citrus clementina v1.0		Run accession	Citrus sinensis DHSO v 3.0	Citrus clementina v1.0	Citrus sinensis DHSO v 3.0	Citrus clementina v1.0		Run accession	Citrus sinensis DHSO v 3.0	Citrus clementina v1.0	Citrus sinensis DHSO v 3.0	Citrus clementina v1.0
SRR9886810	94.84	94.32	86.41	89.9		SRR10353555	89.14	89.07	68.64	67.61		SRR11681081	87.89	87.92	72.78	71.77
SRR9886811	94.52	94.01	86.22	89.79		SRR10353556	88.81	88.68	68.68	67.62		SRR11681082	89.18	88.66	74.28	72.75
SRR9886812	94.38	93.42	86.49	90.09		SRR10353557	79.44	79.32	62.69	61.82		SRR11681083	71.22	70.14	58.20	56.66
SRR9886813	93.56	92.41	84.83	88.75		SRR10353558	87.60	87.52	68.67	67.79		SRR11681084	76.83	75.91	63.19	61.62
SRR9886814	93.79	93.48	85.80	89.27		SRR10353559	87.80	87.44	67.96	66.87		SRR11681085	18.21	18.07	15.06	14.73
SRR9886815	94.27	93.8	85.03	88.88		SRR10353560	87.82	87.58	70.34	69.34		SRR11681086	64.00	63.52	52.95	51.89
SRR9886816	93.02	92.59	83.12	86.81		SRR10353561	88.79	88.49	73.04	72.17		SRR11681087	88.16	87.78	72.60	71.22
SRR9886817	94.20	93.13	85.07	88.79		SRR10353562	85.11	84.82	68.80	67.79		SRR11681088	45.08	44.38	37.08	36.17
SRR9886818	94.46	93.39	85.18	88.86								SRR11681089	64.53	63.75	54.60	53.28
SRR9886819	93.21	92.06	83.39	87.02								SRR11681090	67.80	66.58	56.34	54.7
SRR9886822	94.33	93.73	86.77	89.96								SRR11681091	23.02	22.79	19.17	18.74
SRR9886823	93.48	93.19	85.44	89.38								SRR11681092	42.06	41.52	34.93	34.14
												SRR11681093	70.72	69.44	58.57	56.99
												SRR11681094	31.58	31.19	26.07	25.46
												SRR11681095	27.37	27	23.03	22.3
												SRR11681096	81.30	80.66	65.66	64
												SRR11681097	86.00	84.96	71.08	68.92
												SRR11681098	73.73	72.63	61.33	59.59
												SRR11681099	56.16	55.5	46.36	45.12
												SRR11681100	68.23	67.44	55.86	54.42
												SRR11681101	74.78	73.61	61.60	59.72
												SRR11681102	77.73	76.47	63.76	61.71
												SRR11681103	85.10	84.39	70.07	68.55
PRJNA640485						PRJNA645216						PRJNA739184
	STAR v 2.7.10b		HISAT v 2.2.1				STAR v 2.7.10b		HISAT v 2.2.1				STAR v 2.7.10b		HISAT v 2.2.1
Run accession	Citrus sinensis DHSO v 3.0	Citrus clementina v1.0	Citrus sinensis DHSO v 3.0	Citrus clementina v1.0		Run accession	Citrus sinensis DHSO v 3.0	Citrus clementina v1.0	Citrus sinensis DHSO v 3.0	Citrus clementina v1.0		Run accession	Citrus sinensis DHSO v 3.0	Citrus clementina v1.0	Citrus sinensis DHSO v 3.0	Citrus clementina v1.0
SRR12053301	89.87	91.76	78.70	84.12		SRR13836809	87.61	88.23	78.15	76.69		SRR12599705	92.32	92.75	85.52	85.36
SRR12053302	90.31	92.38	79.27	84.57		SRR13836810	87.48	88.35	78.06	76.46		SRR12599707	92.25	92.7	85.54	85.47
SRR12053303	89.93	92.12	78.46	84.3		SRR13836811	78.19	79.54	68.51	66.11		SRR12599708	92.30	92.66	85.70	85.6
SRR12053304	88.79	91.51	77.21	83.81		SRR13836812	87.02	87.53	77.90	76.46		SRR12599710	92.09	92.49	85.45	85.42
SRR12053305	90.26	92.02	78.75	84.26		SRR13836813	78.63	82.46	69.01	66.34		SRR12599718	87.24	87.92	81.94	81.61
SRR12053306	89.31	92.12	77.76	84.27		SRR13836814	82.23	83.09	72.39	70.51		SRR12599719	90.14	90.52	84.47	83.87
SRR12053307	89.60	91.91	78.28	84.08		SRR13836815	80.52	81.75	71.05	69.22		SRR12599723	90.22	90.67	84.60	84.04
SRR12053308	89.51	92.47	78.36	84.54		SRR13836816	75.39	77.01	65.88	63.26		SRR12599724	91.06	91.58	85.33	84.82
SRR12053309	88.26	92.83	76.92	84.98		SRR13836817	79.26	80.25	69.33	67.07		SRR12599737	92.02	92.33	85.94	85.33
SRR12053310	89.38	92.26	78.24	84.38		SRR13836818	90.10	90.42	80.63	78.71		SRR12599759	91.19	91.53	85.24	84.58
SRR12053311	90.01	91.89	78.51	83.97		SRR13836819	89.11	89.64	78.96	77.04		SRR12599770	92.00	92.42	86.02	85.75
SRR12053312	90.13	92.21	78.99	84.21		SRR13836820	79.65	80.12	69.18	67.03		SRR12599785	92.31	93.05	85.80	86.04
						SRR13836821	79.00	79.75	68.58	66.48		SRR12599786	91.15	92.05	84.81	84.92
						SRR13836822	77.36	79.24	67.66	65.72		SRR12599788	92.02	92.58	85.40	85.24
						SRR13836823	86.93	87.2	75.92	73.43		SRR12599789	92.13	92.65	85.16	85.2
						SRR13836824	31.18	31.53	27.71	25.9		SRR12599791	90.30	91.11	84.47	84.35
						SRR13836825	79.80	79.7	70.54	68.53		SRR16195416	90.46	91.53	82.44	83.49
												SRR16195417	91.83	92.54	85.06	85.23
												SRR16195418	92.10	92.50	85.49	85.22
												SRR16195419	92.41	92.93	85.86	85.74
												SRR16195420	91.60	92.08	85.59	85.22
												SRR16195421	91.75	92.39	85.96	85.93
												SRR16195422	89.20	89.92	83.60	83.55
												SRR16195423	87.23	88.04	81.78	81.5
PRJNA739186						PRJNA755969						PRJNA780217
	STAR v 2.7.10b		HISAT v 2.2.1				STAR v 2.7.10b		HISAT v 2.2.1				STAR v 2.7.10b		HISAT v 2.2.1
Run accession	Citrus sinensis DHSO v 3.0	Citrus clementina v1.0	Citrus sinensis DHSO v 3.0	Citrus clementina v1.0		Run accession	Citrus sinensis DHSO v 3.0	Citrus clementina v1.0	Citrus sinensis DHSO v 3.0	Citrus clementina v1.0		Run accession	Citrus sinensis DHSO v 3.0	Citrus clementina v1.0	Citrus sinensis DHSO v 3.0	Citrus clementina v1.0
SRR12599699	91.89	92.97	85.12	86.85		SRR15509749	88.16	90.16	77.04	76.18		SRR16939506	95.61	95.2	89.63	88.1
SRR12599702	90.80	91.79	84.10	85.58		SRR15509750	88.63	90.6	78.07	77.25		SRR16939507	95.71	95.39	89.81	88.33
SRR12599704	91.91	92.75	85.36	86.76		SRR15509751	85.71	86.81	75.09	74.23		SRR16939508	95.70	95.44	89.78	88.29
SRR12599711	92.70	93.21	85.69	86.97		SRR15509752	85.46	86.33	64.88	64.32		SRR16939509	92.50	92.08	86.91	85.56
SRR12599712	90.01	91.51	82.94	85.03		SRR15509753	85.22	86.54	64.15	63.65		SRR16939510	92.40	91.95	86.70	85.29
SRR12599713	87.02	88.91	80.59	83.11		SRR15509754	81.63	88.03	58.02	57.65		SRR16939511	93.85	93.49	88.05	86.62
SRR12599716	87.77	88.84	81.93	83.14								SRR16939512	94.19	93.77	88.33	86.86
SRR12599717	88.25	89.17	82.35	83.59								SRR16939513	94.43	94.03	88.53	87.05
SRR12599722	91.08	91.84	84.44	85.73
SRR12599726	90.07	90.81	83.31	84.66
SRR12599727	89.81	90.56	83.36	84.61
SRR12599728	88.57	89.53	82.04	83.27
SRR12599730	89.97	90.79	83.66	84.87
SRR12599781	91.09	91.74	84.30	85.62
SRR12599790	91.98	93.03	84.96	86.63
SRR12599793	92.10	92.73	85.47	86.73
SRR16195427	91.50	92.57	84.65	86.34
SRR16195428	88.62	89.78	82.11	83.68
SRR16195429	88.08	89.15	82.23	83.89
SRR16195430	88.88	90.07	82.79	84.53
SRR16195431	91.46	92.14	84.21	85.52
SRR16195432	92.74	93.39	86.02	87.32
SRR16195433	90.52	91.61	83.90	85.28
SRR16195434	90.13	90.97	83.63	84.84
PRJNA890283						PRJNA951807
	STAR v 2.7.10b		HISAT v 2.2.1				STAR v 2.7.10b		HISAT v 2.2.1
Run accession	Citrus sinensis DHSO v 3.0	Citrus clementina v1.0	Citrus sinensis DHSO v 3.0	Citrus clementina v1.0		Run accession	Citrus sinensis DHSO v 3.0	Citrus clementina v1.0	Citrus sinensis DHSO v 3.0	Citrus clementina v1.0
SRR21896055	45.39	58.28	45.93	48.36		SRR24058308	92.21	91.86	85.05	83.74
SRR21896056	48.85	60.98	48.43	51.62		SRR24058309	91.99	91.65	84.96	83.63
SRR21896057	45.22	57.4	46.87	48.38		SRR24058310	91.57	91.21	84.57	83.26
SRR21896058	48.25	59.1	47.68	49.95		SRR24058311	91.96	91.56	85.18	83.76
SRR21896059	48.52	59.65	49.13	50.33		SRR24058312	92.46	92.07	85.39	84.00
SRR21896060	47.97	59.92	49.49	50.35		SRR24058313	92.66	92.25	85.72	84.31
SRR21896061	47.42	59.23	47.22	49.79		SRR24058314	91.95	91.65	84.67	83.31
SRR21896062	45.17	57.79	48.05	48.56		SRR24058315	91.65	91.32	84.23	82.83
SRR21896063	44.65	57.18	44.65	47.09		SRR24058316	90.66	90.08	82.88	81.34
SRR21896064	49.53	60.19	48.63	50.41		SRR24058317	90.54	90.00	83.19	81.66
SRR21896065	39.95	54.99	43.37	44.39		SRR24058318	91.06	90.55	83.56	82.03
SRR21896066	45.13	54.24	45.30	46.23		SRR24058319	91.27	90.78	83.75	82.19
SRR21896067	52.55	61.85	51.47	53.14		SRR24058320	90.46	89.99	82.75	81.23
SRR21896068	39.25	49.37	40.73	41.45		SRR24058321	91.07	90.51	83.49	81.92
SRR21896069	60.53	67.83	56.83	58.94		SRR24058322	90.64	90.08	82.71	81.17
SRR21896070	41.84	54.85	44.26	45.06		SRR24058323	90.21	89.75	82.47	80.87
SRR21896071	48.67	60.17	49.68	50.13
SRR21896072	60.82	66.3	54.27	54.54
SRR21896073	41.95	55.79	45.21	45.89
SRR21896074	53.35	63.21	50.52	53.67
SRR21896075	47.00	58.71	47.77	49.75
SRR21896076	45.55	58.24	47.70	48.92
SRR21896077	45.19	57.23	47.42	48.06
SRR21896078	48.22	60.23	47.86	50.49
SRR21896079	51.17	58.31	45.97	48.34
SRR21896080	46.06	56.47	41.36	45.12
SRR21896081	40.94	53.03	42.18	43.71
SRR21896082	52.99	61.55	46.55	50.63
SRR21896083	40.01	47.16	39.42	39.47
SRR21896084	43.61	48.58	39.77	40.84
SRR21896085	56.23	63.25	44.94	49.1
SRR21896086	49.36	58.54	41.26	45.34
SRR21896087	54.13	63.13	48.50	51.84
SRR21896088	48.48	58.52	44.03	47.6
SRR21896089	53.36	61.57	47.21	51.15
SRR21896090	53.50	60.91	47.08	50.34
SRR21896091	47.44	57.7	44.01	47.32
SRR21896092	53.94	63.17	49.61	51.97
SRR21896093	63.32	68.59	50.86	54.74
SRR21896094	45.22	52.62	40.92	43.45
SRR21896095	51.42	61.46	46.63	50.67
SRR21896096	48.49	58.08	45.09	48.01
SRR21896097	56.17	62.14	43.47	47.26
SRR21896098	43.37	52.05	40.12	43.28
SRR21896099	50.79	60.13	46.09	49.56
SRR21896100	48.70	58.2	46.31	47.86
SRR21896101	46.95	57.25	43.38	47.48
SRR21896102	40.65	51.89	40.96	42.08
