# Supplementary material for: Exploring the Genetic Networks of HLB Tolerance in Citrus: Insights Across Species and Tissues
Source: Plants (Basel). 2025 Jun 11;14(12):1792. doi: 10.3390/plants14121792 (PMC12197043; doi:10.3390/plants14121792)
Supplement: Supplementary file 1 [file plants-14-01792-s001.zip › Supplementary table 2.xlsx]

## Sheet: Module-Colors-Merged
Module Color	Number of genes related	Total percentage
bisque4	56	0.172834
black	1579	4.87331
blue	4029	12.4348
brown	2306	7.11706
brown4	59	0.182093
cyan	589	1.81785
darkgreen	326	1.00614
darkgrey	318	0.981451
darkmagenta	142	0.438258
darkolivegreen	150	0.462949
darkorange	225	0.694423
darkorange2	63	0.194438
darkred	433	1.33638
darkslateblue	53	0.163575
darkturquoise	320	0.987624
floralwhite	1092	3.37027
green	1992	6.14796
greenyellow	690	2.12956
grey60	552	1.70365
ivory	581	1.79315
lightcyan	560	1.72834
lightcyan1	67	0.206784
lightgreen	1461	4.50912
lightsteelblue1	70	0.216043
mediumpurple3	72	0.222215
midnightblue	585	1.8055
orange	282	0.870344
orangered4	74	0.228388
paleturquoise	370	1.14194
pink	1083	3.34249
plum1	88	0.271597
plum2	47	0.145057
red	1674	5.16651
royalblue	439	1.3549
saddlebrown	192	0.592574
salmon	598	1.84562
salmon4	32	0.0987624
skyblue3	102	0.314805
steelblue	188	0.580229
tan	662	2.04315
thistle1	36	0.111108
thistle2	46	0.141971
turquoise	5539	17.0952
violet	171	0.527761
white	224	0.691337
yellow	2077	6.4103
yellowgreen	107	0.330237
TOTAL	32401	100
Final module colors and gene counts after merging

## Sheet: traits-correlation_summary
Trait	Strong Positive Correlation	Medium and Strong Positive Correlation	Module-related-positive-correlation	Strong Negative Correlation	Medium and Strong Negative Correlation	Module-related-negative-correlation	Total Strong Correlation	Total Medium and Strong Correlation
Citrus species	58	1622	skyblue3 - turquoise	62	913	darkgreen - salmon - thistle2	120	2535
DPI	8	2480	floralwhite - orangered4 - plum1 - turquoise	0	1951	brown - darkgrey - salmon	8	4431
Tissue	3	496	darkgrey - plum1	53	2059	lightgreen - yellow - steelblue	56	2555
	Annotated genes		Percentage Annotated
	Annotated Medium and Strong Correlation Genes	Annotated Strong Correlation Genes	Annotated Medium and Strong Correlation	Annotated Strong Correlation
Citrus species	454	22	17.9093	18.3333
DPI	845	2	19.0702	25
Tissue	502	10	19.6477	17.8571

## Sheet: annotated_geneTraitSignificance
GeneID	Entry	Entry_name	Protein.names	Gene.Names	UniqueID	Function..CC.	GS.variety	p.GS.variety	GS.dpi	p.GS.dpi	GS.tissue	p.GS.tissue	MMmidnightblue	p.MMmidnightblue	MMsalmon	p.MMsalmon	MMdarkolivegreen	p.MMdarkolivegreen	MMroyalblue	p.MMroyalblue	MMdarkgreen	p.MMdarkgreen	MMthistle2	p.MMthistle2	MMlightgreen	p.MMlightgreen	MMlightsteelblue1	p.MMlightsteelblue1	MMyellow	p.MMyellow	MMsalmon4	p.MMsalmon4	MMdarkslateblue	p.MMdarkslateblue	MMplum2	p.MMplum2	MMthistle1	p.MMthistle1	MMbrown4	p.MMbrown4	MMbisque4	p.MMbisque4	MMdarkorange	p.MMdarkorange	MMdarkorange2	p.MMdarkorange2	MMblue	p.MMblue	MMbrown
Cs_ont_1g000010.1	NA	NA	NA	NA	NA	NA	0.0444735471237724	0.534895251353313	-0.115742263031011	0.105311804525562	0.028413559416617	0.69185019756143	-0.00772501936157458	0.914203983847625	-0.00646892345295362	0.928113339772003	-0.00490297050105234	0.94548398006005	-0.0202895063762213	0.777181687929699	-0.0328972136658821	0.646291421989306	-0.0439799315285872	0.539442342252647	-0.0172181819257118	0.810215076355799	-0.0124147832888252	0.862535432661113	-0.00390453668258528	0.956573267399022	-0.00222666044711988	0.975226616925031	-0.0103558808523539	0.885160454972797	-0.00685879273252883	0.923793596290341	-0.00996177283872373	0.889502456448835	0.017712401399888	0.804875168242094	-0.00620504953277637	0.931038258495951	0.00283115148465917	0.968504266519974	0.00139809775238571	0.984443538677475	0.166331528337954	0.0194905141028719	0.0237882439333696
Cs_ont_1g000020.1	NA	NA	NA	NA	NA	NA	-0.0483453909586041	0.499906850173264	0.234951629266217	0.000889391993180244	-0.0624581432733098	0.383254902776743	-0.0694499824895748	0.332173529997287	0.0609096776082724	0.395181990254062	-0.0383484977659361	0.592637139414021	0.120834499073368	0.0907598116728277	-0.100230010799337	0.161102223041702	0.0444701281917308	0.53492667979621	-0.118516210406328	0.0971723121488327	-0.0350078457976997	0.625279730351734	-0.051368352161674	0.473451583692196	-0.0348521836315358	0.626819367701533	0.122446585410725	0.0865032079250131	-0.0508769885310611	0.477699034659585	-0.0429496162449116	0.548994879978344	-0.0430691764677374	0.547882146663174	-0.0509320794590829	0.477221790047297	-0.0516529681295071	0.471000762413653	-0.0565515595285033	0.429925171409324	-0.132828503960494	0.0627828524107369	-0.0867950714261863
Cs_ont_1g000030.1	A0A067DK24	A0A067DK24_CITSI	Uncharacterized protein	CISIN_1g006014mg			0.00454542895066381	0.949453987391711	-0.00268937216493196	0.970080766933374	-0.0431758869019561	0.546889940041294	0.0373319773730852	0.602487715780782	-0.00640654881390268	0.928804647903336	0.0277759002811799	0.698425189361927	-0.0143626986440241	0.841232245889564	0.00300025794604272	0.966624065012767	-0.00571000808584587	0.936528024220964	0.0724401751600151	0.311726633467388	0.0746296167293744	0.29728888489733	0.0544300764047077	0.447455329434235	-0.119353985453159	0.0948147273714504	0.0349024104319013	0.626322403211951	0.0351889821752873	0.623490170654001	-0.0456268993074878	0.524346109361447	-0.112330766332862	0.116047482979947	-0.17461676776883	0.0141217690536363	-0.00770655308876742	0.914408291552576	-0.0270476054834922	0.705962275048979	-0.0232479152716839	0.745735618872301	-0.0910342198737512
Cs_ont_1g000040.1	NA	NA	NA	NA	NA	NA	-0.0083952807479041	0.906792239067072	0.130355663062924	0.0678828238442038	0.000200235836028914	0.997771863325318	0.0767493347739889	0.283740261766651	0.00823673213365289	0.908544765428677	-0.0144057419465026	0.840762747656557	0.00371008237346668	0.958734047217374	0.0232769678443601	0.745428787243839	0.0414677716511539	0.562877353909538	0.0120562256823378	0.866468075076291	0.0699539275125623	0.328668624422983	0.0906525968236594	0.205197168054383	0.0483875547264129	0.499532579514476	-0.00587205526585191	0.934730658442274	0.0492994932850473	0.491473930264341	0.00380861910490035	0.957639066674747	-0.0671258411542784	0.348646442772284	-0.0433097515049959	0.545646500203758	0.0629070168574691	0.379838779200282	-0.124067235582749	0.0823867567055113	0.0088191141151214	0.90210960541516	-0.0546747794662849
Cs_ont_1g000050.1	A0A067DNR8	A0A067DNR8_CITSI	Potassium transporter	CISIN_1g003089mg		FUNCTION: Potassium transporter. {ECO:0000256|RuleBase:RU321113}.	0.0486330604019825	0.497356261068078	0.182087597877043	0.0104400630862905	0.0532453104965345	0.457418102216712	-0.247769139744275	0.000447481867835323	0.00287384624058249	0.968029550265101	-0.0367590447989618	0.608071755837011	-0.0158360762765328	0.825194204831825	-0.0293699356487206	0.682032065181744	-0.0685250457447166	0.338668507826638	-0.0304476127306855	0.671032395224733	0.00963785506400775	0.893073621981807	0.032530068536365	0.649975792049649	-0.0518862110589979	0.468997503130264	-0.0300602165305036	0.674978587816585	-0.0229555788127101	0.748825278643162	0.0464403574436019	0.516969952458516	0.0693452214165006	0.332905133931502	0.202901686709729	0.00424251855917498	-0.0118982629535189	0.868201649950307	0.163584360581398	0.0216245313324863	0.116268908577595	0.103726532214529	0.0948278751329287
Cs_ont_1g000060.1	NA	NA	NA	NA	NA	NA	-0.0358815583641155	0.616668164928503	-0.106244127195151	0.137298548921053	0.0519351471359205	0.468577799037611	-0.00627289533077056	0.93028612977281	0.00101387725323294	0.988718376516303	-0.190559492029428	0.00731325875805736	0.0273182196727736	0.703158312806153	0.0250535382575971	0.726743806290531	0.0410757392674546	0.566577974507072	-0.223647374866931	0.00158214958862171	-0.21654462520806	0.00224046236049533	-0.350457612746286	4.4496e+07	0.0724860970081853	0.311419181178546	0.0469012385410216	0.512814637724493	0.0596358289234423	0.405158778370714	0.0310436690713158	0.664978269985061	0.0588404921910521	0.411462912043605	-0.0896262728632105	0.210394461946939	0.00530522684367553	0.941019086715115	-0.0284044251626888	0.691944221001493	-0.203649148241343	0.00410078460842312	-0.034904230742682
Cs_ont_1g000070.1	NA	NA	NA	NA	NA	NA	0.103719731019044	0.146939658659236	-0.0264216805684488	0.712462921457849	-0.0587779374620344	0.411961182091746	-0.0284210043239255	0.691773566896634	-0.0433630718145081	0.545151607008934	-0.0236949495125124	0.741018833172446	-0.0253019136414758	0.724144045495713	0.0137180892232332	0.848269987275021	-0.0687438208126016	0.337124996402062	0.161493913182149	0.0233808903938028	-0.0239623876575834	0.738201614511676	0.139954889863725	0.0498178616538478	0.151058106113629	0.0341003441406789	-0.0148590318724055	0.835821894908011	-0.0142845037918256	0.842085305683493	-0.0110833825728606	0.877154434625936	-0.0254731421366375	0.722353620674302	-0.0163277857887885	0.819857563481797	-0.0163861780522025	0.81922436264601	-0.026918872847962	0.707297529496022	0.252029773541081	0.000353262108498656	0.0345039142479738
Cs_ont_1g000080.2	A0A067DW15	A0A067DW15_CITSI	SUN domain-containing protein	CISIN_1g011860mg			-0.167460592468157	0.0186678622374562	0.248079710424343	0.000439896652488441	0.0343910482549971	0.631389863682218	-0.0370359894066536	0.60536967822185	0.397204225743616	75113.5	-0.0276517819595409	0.699707624005136	-0.0547565507158049	0.444731657192224	-0.100595358473828	0.159573241359519	0.102800848278807	0.150573762550388	0.122786801461272	0.085625662817796	-0.00594467399651562	0.933925305619814	-0.0585581535797189	0.413714650162261	-0.0170558043400827	0.811971450173507	-0.0236468396740708	0.741525993850467	-0.0265400153250857	0.711232329169503	-0.0193226361056171	0.787540794388506	-0.03521546547459	0.623228709930998	-0.032174966346245	0.653547407000678	-0.032220264499037	0.653091357895839	-0.0411049106319735	0.566302210844129	0.00647949059852794	0.927996227721035	-0.0601797141207549
Cs_ont_1g000090.2	A0A067DNS2	A0A067DNS2_CITSI	non-specific serine/threonine protein kinase (EC 2.7.11.1)	CISIN_1g007073mg			0.0597780469200236	0.404037574676079	0.282776546020928	5.66894e+08	-0.062683536485753	0.381537234263029	-0.062929286182351	0.379669784990065	0.0156771755884756	0.826920519973487	0.0550925613790452	0.441938251817344	-0.0849394261153033	0.235329878804259	-0.125335372193308	0.0792768385185888	-0.0881334509273963	0.218121787358927	0.0919595669513371	0.19871358787818	0.0822205797521444	0.250711556031494	0.0912960568156944	0.201986291646283	0.0504062610388557	0.481787420590544	0.0155731800069286	0.828050789868288	0.0378152998309012	0.597794955722244	-0.097262801304689	0.17392901872498	0.033882949931029	0.636442065201567	-0.0952004388149534	0.183280189081833	0.0958138898023836	0.180460861418631	-0.0964709707192915	0.177476612621602	-0.0168332817667337	0.814379912377927	-0.101418335170008
Cs_ont_1g000100.1	NA	NA	NA	NA	NA	NA	0.116631207105154	0.102646934819584	-0.162986232901268	0.0221150337362539	0.0745141313709761	0.298039159611528	0.0162571745832927	0.820623421163732	0.00658799131081364	0.926793841505732	0.0327214736819389	0.648053938768416	-0.0143360031600102	0.841523457160009	-0.0339536390863475	0.635738165329996	-0.0990332249376126	0.166187691886795	0.00650633915879524	0.927698681301134	0.0232401955858387	0.745817155174804	0.0105946674661736	0.882531329374334	0.0324490360473002	0.650790117507001	0.0156208065362392	0.827533119717972	-0.0133588051160768	0.852197846290024	0.0227070587251026	0.751455002247848	0.31387463964946	7.07456e+08	0.0803914303112162	0.261443638028655	0.42264147422129	61452.1	0.109152956668905	0.126798085417267	0.114270685065584	0.109842688045438	0.248734909560282
Cs_ont_1g000110.1	A0A067EN74	A0A067EN74_CITSI	Tyrosine decarboxylase	CISIN_1g048019mg			-0.0306812896335162	0.668656393581329	-0.188779140953455	0.00789071773537057	-0.127967045652975	0.0731252773762122	0.0272324078267996	0.704047018564635	0.167041554894462	0.0189695922167972	0.347485124049036	5.64658e+07	0.477149115917702	13.5282	-0.050112567857388	0.48434775564929	0.21929905766245	0.00196018768690454	0.135666844830696	0.057321026327578	0.107675024045259	0.132052944450692	0.361071320919981	1.86263e+06	0.117667967111194	0.0996064984481445	0.105747337709014	0.139156578659093	0.0520956739976839	0.467202477199451	0.0996112883408252	0.163716583968131	0.106176172842561	0.137551576537453	0.0971265452695901	0.174535705327438	0.118816032027004	0.0963232962793449	0.123110525190738	0.0847973004612048	0.538912061419677	0.031037	0.24285818751716
Cs_ont_1g000120.1	NA	NA	NA	NA	NA	NA	-0.229577432368507	0.00117358855696366	-0.141358475860168	0.0475469555289574	-0.0798492063044601	0.264684680322604	0.0315943786978895	0.659403922313606	-0.0414804829499692	0.562757558572448	0.277770747052915	7.75199e+09	0.778935905268402	2.21107e-27	0.369115368839289	9.42368e+06	0.467870455559126	414.425	-0.0127528873490215	0.858830216267358	-0.00447534100384166	0.950232366743101	0.140112355502156	0.0495586808453933	-0.0227489668088948	0.751011348708791	-0.0202783027112098	0.777301503724295	-0.0332424460354047	0.642834783428058	0.0443880521071584	0.53568143930885	0.139951343701712	0.0498237114254885	-0.0190437202351589	0.790536149309343	-0.0133659599338142	0.852119590690122	-0.0347973110155272	0.627362491961516	0.00861494575940694	0.904364904760806	0.0150037933769363
Cs_ont_1g000130.1	NA	NA	NA	NA	NA	NA	0.0868932282643188	0.224693833502922	-0.164939733902567	0.0205476908941244	-0.0571473712620719	0.425074025079904	0.0643071288265287	0.369303204024366	0.042494565583098	0.55324007711564	0.0637964245249549	0.373125087103631	0.0504325373012126	0.481558708075089	-0.00278684770634	0.968996884947555	-0.0574065377235728	0.42297381295969	0.0991667161788229	0.165614586021696	0.405443567880433	341586	0.254040273485173	0.000315521451005056	0.0545430488175316	0.446511773085638	0.0308722707818365	0.666716958989754	-0.00402337933245708	0.955252840590586	0.0542217280864515	0.449198421068171	0.0672622733482726	0.347665449069279	0.164655117467947	0.0207698871128204	0.705613333532772	5.4135e-17	0.253397399103424	0.000327161352910898	0.310125354283428	9.20915e+08	0.529762182614118
Cs_ont_1g000140.1	NA	NA	NA	NA	NA	NA	0.0495898609161965	0.488922615542703	-0.211544663213433	0.00284393016412868	-0.379964918939907	3.64864e+06	-0.0147575081583387	0.836927950449659	0.136846151792075	0.0551700106732348	0.287976187377333	4.06975e+09	0.394588059967991	960371	-0.0990500609468713	0.166115329924414	0.105060684909661	0.14175625940086	0.348068183266926	5.38982e+07	0.119641067301488	0.0940173926349516	0.424149808925895	52622.6	0.0706537056896842	0.323841320104307	0.0922287446002269	0.197396920491496	0.090817102045502	0.204372802578684	0.0453108074244955	0.527226688419863	0.0731456165637898	0.3070255143126	0.0919803978397723	0.198611467885846	0.15019539844696	0.0351485878113611	0.10970005786095	0.124894331351415	0.481549026854094	7.86171	0.21833167600577
Cs_ont_1g000150.1	NA	NA	NA	NA	NA	NA	-0.00670905022435849	0.925452483371336	-0.040198188590539	0.574903393193371	0.0881925577478635	0.21781203427826	0.0415367111523222	0.56222779255843	-0.00589418145307056	0.934485268585266	0.342546995463999	8.34318e+07	0.116163115853092	0.104043462566964	0.0268687868107821	0.707817279038032	0.106675034940585	0.135702349545598	-0.0402802113432733	0.574122807722626	0.00560025422021201	0.937745555310032	0.030276334126725	0.672776014336958	-0.00852727385923569	0.905333588548848	-0.0126126093468066	0.860367125880689	-0.0136137731887862	0.849410037482279	0.0116691043659772	0.87071768562907	0.00124337607039095	0.986164925886906	0.0349567023398194	0.625785406195551	0.169378106133805	0.0173397028075361	0.0619736900183892	0.386962680085458	0.15601910553371	0.028573478183786	0.16907973708609
Cs_ont_1g000160.1	NA	NA	NA	NA	NA	NA	0.089817077685841	0.209421143787588	-0.061396809610164	0.391406061776881	-0.0209965498547109	0.769631074456182	-0.0424168197653542	0.553966966471574	0.15420388800383	0.0304997701028906	0.123093343324562	0.0848411041457245	0.105722186186088	0.139251155652465	-0.165312628230844	0.0202596921772994	0.00660023926872491	0.926658122113321	-0.0364080465984723	0.611503997596436	0.129284675896177	0.070194162388239	0.386013606548924	2.11727e+06	0.102855024585258	0.150357631173237	0.0872378722861699	0.22285360937084	0.0853927913956928	0.232830907985029	0.0991358716033013	0.16574687698235	0.0693570532989405	0.332822453747325	0.127680858425261	0.0737748672636421	0.0852240537607789	0.233758806410867	0.113261255113253	0.113038053723446	0.669018463417344	6.29617e-13	0.227432450422113
Cs_ont_1g000170.1	NA	NA	NA	NA	NA	NA	0.128017791700359	0.0730105797512008	-0.34289131944188	8.12089e+07	0.0619398591885599	0.387222413856393	0.0197291925133861	0.783180263474132	0.0106626450601764	0.881783105346562	0.0219707536780974	0.759262960918382	0.0102565516594331	0.886254476026793	-0.0554159721394546	0.439259032281672	-0.0877284880377975	0.220252472778507	0.0464871274647644	0.516547485292388	0.0182622440504128	0.798944873347245	0.0894314777564372	0.211391481375037	0.0431046315912866	0.547552382678804	0.265113851231091	0.000166572901772234	0.319198555093994	4.83502e+08	0.352290785475298	3.83691e+07	0.125654242803778	0.0785099468315186	0.262943766870912	0.000189205214898897	0.0766829689623283	0.284158057471431	0.413757872963398	150871	0.520726106649791	0.0437431	0.483909804033457
Cs_ont_1g000180.1	NA	NA	NA	NA	NA	NA	0.04440337117798	0.535540527008902	-0.230733950555584	0.00110619339308065	0.0623506674375449	0.384075602954924	0.30027270185871	1.81057e+09	0.0384279394236004	0.591870407966711	0.0568164602768484	0.427764400671212	0.0291392752022003	0.684395212409216	-0.0056986687528349	0.936653807918878	-0.00220310159213017	0.975488645806775	0.0436495465809374	0.542496478764749	0.0889098387631118	0.214078065280204	0.0742678545319898	0.299643337385868	0.0627013206476899	0.381401905176445	0.434611204929378	17567.1	0.00843445215903645	0.906359324615561	0.0225137995497603	0.753501963835284	0.0550644529969396	0.442171546599436	0.670347918719041	4.58695e-13	0.513051961854301	1.27509	0.158586510849006	0.026027080577698	0.302651056804851	1.54138e+09	0.467472882885806
Cs_ont_1g000190.1	NA	NA	NA	NA	NA	NA	0.212492240688293	0.00271934078664733	0.240028823676899	0.000680471270627622	-0.183922855404383	0.00967703709135921	0.0593200922904734	0.407654537439988	-0.108102262982704	0.130516959555803	-0.0171165616319349	0.81131415225911	-0.0136682364200235	0.8488147799893	-0.207112509155022	0.00349813810866866	-0.199835629293347	0.00487116767257633	0.103143876346448	0.149209243797202	0.164568161632234	0.0208381855301549	0.232590061761053	0.00100541638116131	0.111912782501582	0.117419519797008	0.0121369815926775	0.865582058362576	0.0501692757833485	0.483852822324831	-0.0296474467992962	0.679193023729361	-0.0224953225930151	0.753697758296012	-0.00499550315723687	0.944456746973005	0.269751937747004	0.000126404588361077	0.0178142052912966	0.803776316871272	0.0522950887023014	0.46549707965502	0.0375947148160673
Cs_ont_1g000200.1	NA	NA	NA	NA	NA	NA	0.0269298008936884	0.707184145672959	-0.26268422216251	0.000192096262696272	0.0239093745700167	0.738759783597247	-0.111375526911414	0.119201585164305	-0.00783308875591781	0.913008435649803	-0.0596822664997185	0.404792475806995	-0.0181173738766998	0.800506260731947	-0.0174412223316345	0.807804083641976	-0.0128894376695326	0.857334657394711	-0.0831546322671303	0.24535057818389	-0.0102018451556512	0.886857110605936	0.0571263234835422	0.425244855313637	-0.0348055575196314	0.627280855995925	-0.0790706415136888	0.269386282622517	-0.0717535017859299	0.316347670169493	0.0717399605796007	0.316439243314533	0.00106062749931419	0.988198213602017	-0.0204464698438237	0.775503621494232	-0.0666440290529398	0.352124780970301	-0.0556812406836914	0.437068404391543	0.0737700156712884	0.302903540658568	-0.0129471432336025
Cs_ont_1g000210.2	NA	NA	NA	NA	NA	NA	0.0117270776009942	0.870081047559015	0.188852627019617	0.00786610327670431	0.00384298218210116	0.957257228624877	0.0724739728222755	0.311500334773976	0.00811536095335781	0.90988664784789	-0.0614888681666224	0.390694933490776	0.0140845839147909	0.844267147929427	-0.067346925875357	0.347057645343744	-0.0216100010109382	0.763097432652514	-0.0530405698908188	0.459152216206478	-0.106284394059852	0.137148783652285	-0.152698633053362	0.0321800520065618	0.0399713429392251	0.577064803356391	-0.0181096787527164	0.800589219725366	0.00227423295043622	0.974697508925348	0.032307711313638	0.652211331702364	0.0497184881087028	0.487794700134306	-0.153670909699425	0.0310859648288919	0.0834584668175947	0.243624051334653	-0.14532805617729	0.041587328741647	-0.112174368012686	0.116559391117797	-0.0432540731078746
Cs_ont_1g000210.3	A0A067EN79	A0A067EN79_CITSI	USP domain-containing protein	CISIN_1g017540mg			-0.027888238965918	0.697265202009454	0.135826872504347	0.0570251445457451	0.0106685979842315	0.881717586955102	0.0940733675842167	0.188544208806526	0.0298888442294479	0.676727104341547	-0.018615951616075	0.795136031993475	0.0366712561150286	0.608929399728866	0.00762359147162433	0.915326233838993	0.0293481805434355	0.68225481747815	-0.0107945580646765	0.880331448516861	0.00700783149329393	0.922142831993039	-0.0741444671796575	0.300449192585878	-0.175015967202686	0.0138995247353752	0.0608019960164056	0.396019606724634	0.0687591790501436	0.337016809127654	0.028453150060058	0.691442725789345	0.0574851720739276	0.422337776523287	-0.150710596706052	0.0345193564208948	0.0899378340880682	0.208806825384592	0.0613728360573462	0.391591379082393	-0.107437296063436	0.132913607497089	0.0354769646732373
Cs_ont_1g000220.4	NA	NA	NA	NA	NA	NA	0.149196855109484	0.036395832904565	0.461811274349499	845.552	0.0170773997562352	0.811737806799328	-0.117004186978457	0.101544794070135	0.0802376411736607	0.262360105537617	-0.0532802679050276	0.457122384747365	-0.129000162665868	0.0708188374464765	-0.143162466421927	0.044755669810648	-0.180268950117582	0.0112480951180967	0.230991638778162	0.00109166903819955	-0.0434242487533912	0.544584064911519	-0.133391067487571	0.0616676398282354	-0.0694372736640412	0.332262227706386	-0.071059926634232	0.321060206306234	-0.0447528597816064	0.532330802710715	-0.0468559938388505	0.513221799155271	-0.0612967709267136	0.392179717779436	-0.0815518512814705	0.25459920503874	-0.0657449153125097	0.358673802709894	-0.0972376123174662	0.174041055976516	-0.0902358447580284	0.207296316728658	-0.162825521461185
Cs_ont_1g000230.2	NA	NA	NA	NA	NA	NA	0.0391656829270196	0.584771764665123	-0.0222787978687723	0.755993370269422	0.0222381527413376	0.756424532123366	0.0633210769505878	0.376704128335164	0.0129938343213982	0.856191601969361	0.027314834494643	0.703193363606209	-0.0125309625192358	0.861261904452966	-0.101477643960844	0.155925813898234	-0.0491813349520394	0.492514155006237	-0.0450418559773186	0.529683964437657	-0.0746627801046399	0.297073663867008	-0.161300801236473	0.0235491719721279	-0.0195460910885098	0.785143294931353	0.0147620818914255	0.836878114771543	0.0138382819274468	0.846956814507748	0.0422365170587346	0.555654501244102	-0.0441854941224182	0.537546407546934	0.113742780639157	0.111504826792189	0.0423931858241869	0.554188025388537	0.0576166966899661	0.421275179448675	-0.0801176139780683	0.263076905366795	0.0845815250346469
Cs_ont_1g000240.1	NA	NA	NA	NA	NA	NA	0.0526373817365313	0.462577804193158	-0.149201831654853	0.0363895252782209	0.0285953595585182	0.689979820003512	-0.0537194582519641	0.453416205251685	-0.000988603285826454	0.988999587310671	0.0312265852927349	0.663124712004192	-0.0248441183457324	0.728938247904685	-0.0395370244211333	0.581213604667504	-0.0554083268802625	0.439322260609702	0.0242455427622019	0.735222630087232	0.0480805104914323	0.502261460346146	0.118786345828923	0.0964070961726881	-0.00496725577063467	0.9447703201411	-0.167681435149925	0.0185105264390015	-0.0654449322389236	0.360875637970583	0.0203538134395804	0.776494068175044	0.0421349446137772	0.55660625920161	0.0815649671878266	0.25452255795873	-0.00500925248951213	0.944304119243617	-0.000287619336271835	0.996799502399701	0.125606385530575	0.0786246611887766	0.0590781534788341
Cs_ont_1g000250.1	NA	NA	NA	NA	NA	NA	0.383482988350143	2.66222e+06	0.587105965164139	1.22151e-05	0.162942529443147	0.0221512468148374	-0.147861484847418	0.0381221177059383	-0.278875001184414	7.2386e+09	-0.159215575133896	0.0254337196364697	-0.264002874251073	0.000177823406389856	-0.454314237128665	200.444	-0.43897989877769	10986.5	-0.364951408742077	1.34402e+07	-0.121850242451066	0.0880587758556159	-0.236019618923348	0.000841078967792942	-0.139257359867265	0.0509795630289209	-0.126636957968173	0.0761841065820967	-0.0486995281493117	0.496767911827468	-0.111287659798201	0.119495029157016	-0.163694869748387	0.0215349427999263	-0.122912391402915	0.0853035290643339	-0.15769154578224	0.0268916929478647	-0.157109207683656	0.0274673997815382	-0.420767587487402	74432.9	-0.346319558401097
Cs_ont_1g000260.3	NA	NA	NA	NA	NA	NA	0.140043479007615	0.0496719097965331	-0.106499037893672	0.136352563821512	-0.198864843075975	0.00508696607173633	0.0298443028409405	0.677181845152352	0.150361968358786	0.0349440952901224	-0.0107390261794435	0.880942509293409	-0.0107059809765613	0.881306164919266	-0.144291151887134	0.0430800294672357	-0.0755025317910029	0.291658359872135	0.0680369243004586	0.342128518896838	0.306134139527829	1.21458e+09	0.652949025127397	2.55394e-11	0.120600680000353	0.0913908448954065	0.0676491600470818	0.344893087911865	0.0545461187189517	0.446486148669907	0.24520148639426	0.000514993391050068	0.162032858914672	0.0229167108154426	0.1939628282793	0.00631312219115637	0.126850354808286	0.0756864933233263	0.161265495556842	0.0235800505468772	0.859358496447928	1.0602e-44	0.364737215171548
Cs_ont_1g000270.1	NA	NA	NA	NA	NA	NA	-0.040720115087445	0.569944899841388	-0.00277023708007825	0.969181583304979	0.043199455523374	0.546670915199231	0.0563691643972083	0.431416600800246	0.0203720969812409	0.776298598421713	-0.0744181796319217	0.298663483925421	0.0203326540057951	0.776720301687942	0.0264467572729607	0.71220208046233	0.0514395706196035	0.472837671157912	-0.155552745983489	0.0290581730246181	-0.0874670988382127	0.221635598156282	-0.098852188406017	0.166967282392168	0.0021558716618011	0.976013959597205	-0.0232273394353959	0.745952949737885	0.138859235400163	0.0516526508815501	0.0177229984520244	0.804760767849976	0.0706413437086851	0.323926197483253	-0.0408509522939605	0.568705078446812	-0.0806002102565182	0.260202984551795	0.00201123737349383	0.977622714317546	-0.0199930053932211	0.780354333699791	-0.00433977376878199
Cs_ont_1g000280.1	NA	NA	NA	NA	NA	NA	0.197350967280186	0.00544063145014921	-0.0410672268077462	0.56665845680265	0.0230101029609203	0.74824871586824	0.0344967539251203	0.630340928321569	-0.026631071024076	0.71028592637748	0.00252151166084126	0.971947423879362	-0.0359560797969851	0.615936053924114	-0.0987350011848894	0.167473373150454	-0.156985525285066	0.027591022874445	0.0346436057084887	0.628884919645222	0.0205414409220482	0.774488808134054	0.125028959870856	0.0800194516931395	-0.00115887587376755	0.987105077322362	0.0138518857574409	0.846808211519072	0.0844505179108917	0.238045808805257	0.281665757971256	6.07974e+09	0.397424898763015	735654	0.0266871178608341	0.709703614350978	0.0501606485917918	0.483928100843553	0.0514940861247677	0.472368034245026	0.409292578136555	234646	0.298971119144226
Cs_ont_1g000290.1	NA	NA	NA	NA	NA	NA	0.186409933917654	0.00872187623159095	-0.117627368998089	0.0997242014430982	0.0931683553661032	0.192850538996099	0.000807051273749359	0.991019663502552	-0.0133753454304297	0.852016939298794	0.0304707246188217	0.670797250067973	-0.025056393992961	0.726713897311529	-0.0844058326870033	0.238295130174757	-0.138828268347076	0.0517053131009546	0.00303458520469406	0.966242421293029	0.0121110473300582	0.865866578947872	0.0686991519956925	0.337439780648559	0.0296130086622489	0.67954509426207	0.0289763719179629	0.686066029394504	0.195501063049902	0.00590260092629702	0.0271255382940368	0.705154367965187	0.512691675320839	1.33989	0.0801821207883019	0.262691505529988	0.255460972881439	0.000291149366594321	0.105981160335025	0.138279685496713	0.435409842393572	1613.07	0.370798041181569
Cs_ont_1g000310.1	NA	NA	NA	NA	NA	NA	0.0292537764176817	0.683221747082013	-0.0285349399453002	0.690601215094655	-0.0217408989994414	0.761705434125843	-0.12547392448909	0.0789428774457794	-0.012351625600884	0.863227900728825	0.054294501473369	0.448589147613512	-0.0189957506399303	0.791051619006381	-0.0249302723204852	0.728035201027349	-0.0460093144956669	0.520871847608837	0.0123838512138933	0.862874562383479	0.0327474688747445	0.647793106275057	0.069836852817123	0.32948074223089	-0.0731176101576085	0.307211258449946	0.00606963950015516	0.932539576626245	-0.144890772996507	0.0422114458989805	0.00662033629495457	0.92643543193152	-0.0292713855506966	0.683041347218884	0.016685531165802	0.815980047622456	-0.0998677614844024	0.162629053673232	-0.0890793876245688	0.213202174829478	0.0185657356593504	0.795676481470259	-0.0364845567347231
Cs_ont_1g000320.2	NA	NA	NA	NA	NA	NA	0.106369620808687	0.136832210701871	0.198439368344901	0.00518421934989816	0.0133489358739258	0.852305793193081	-0.00478913618071898	0.946747812601647	0.0107219502092056	0.881130423710142	0.0825485758551513	0.248819860213713	0.0393736957555024	0.58277736661052	-0.189499118884105	0.00765248250756151	-0.090016597497855	0.20840683479701	0.0475446689128117	0.507042474050458	0.0786218835762319	0.272121929104529	0.143353419895369	0.0444684067096935	-0.00488619689818473	0.945670198594084	-0.0112345037763308	0.875492909407064	0.0533544537424009	0.4564951728353	0.0278960731364096	0.697184334039279	0.118834509526183	0.0962711661487087	0.0992567570746536	0.165228855741391	0.0754336937556236	0.292099782226524	0.103587004712665	0.147460428298919	0.0921356364219637	0.197851635264513	0.104842874657399
Cs_ont_1g000320.3	NA	NA	NA	NA	NA	NA	0.0469072495968441	0.512760556226335	0.252709985456917	0.000340047996459771	-0.0165061898055155	0.817923332830451	0.062097915945757	0.386009849361371	0.0226807228979345	0.751733844191776	0.0252609499056563	0.72457259908021	0.0370035557740716	0.605685848797207	-0.150215855282876	0.0351234191418138	-0.0228152497224112	0.75030982153469	0.0147647108761341	0.836849469485803	-0.00531043861178452	0.940961249825198	0.0609140114481545	0.395148301128982	-0.122553963192337	0.0862254652926368	-0.0247717810804716	0.729696759485264	0.0755872197107525	0.29111591112146	-0.113064043566469	0.113670733832845	-0.117383622632576	0.100433192770536	-0.113594197330028	0.11197618429755	0.065602488081086	0.359718152259335	0.0501126153750337	0.484347340812576	-0.0292968199929886	0.682780811306266	-0.11733925292239
Cs_ont_1g000330.1	NA	NA	NA	NA	NA	NA	0.142316621389395	0.0460468698021954	-0.0556916480670739	0.436982586083866	-0.520550605990714	0.4484	-0.0559794317371658	0.434613366009836	-0.0472450191425241	0.509726387718577	0.0900597567285756	0.208187889671882	0.0880913944949669	0.21834237799108	-0.168751807863666	0.0177641660087387	-0.142961956939082	0.0450589786463677	0.774944718304593	1.02179e-26	0.0966932658316744	0.176475321416624	0.255428705826686	0.000291682923264039	0.0723540255708211	0.312303950805855	0.0118987568623432	0.868196228522976	-0.0259684449237401	0.717183081081779	-0.0333875259015455	0.641384452641042	-0.00906576498380648	0.899386079524957	-0.0126634037042001	0.859810553347895	0.109729830317667	0.124791369759556	0.00146931476885617	0.983651223100547	0.0364425810903167	0.611165924068366	0.0306126201073927
Cs_ont_1g000340.2	NA	NA	NA	NA	NA	NA	0.271506632989255	0.000113725182537767	0.191556386442367	0.0070066202611205	-0.0804363591106131	0.261176311185182	0.106957368562467	0.134664245795832	-0.0237502417593364	0.740436095408785	0.00119543707832104	0.986698294131189	0.0801688961875417	0.262770485165528	-0.465862859487042	525.693	-0.23250180094635	0.0010100107415264	0.153866564832034	0.0308696689827311	0.0691213943404997	0.334471696882239	0.0295157583827834	0.680539684865039	-0.0216572178243262	0.762595230577829	0.0428685891313419	0.549749618584639	0.0120736369407982	0.866277032636097	0.0342204124464746	0.633084666372365	-0.0023955431556213	0.973348330494754	0.0292275590800208	0.683490368470606	-0.0506013766277848	0.480090504892231	-0.0244784322556757	0.732775430352644	0.0588507083039094	0.41138157089753	0.0465103052823802
Cs_ont_1g000350.3	NA	NA	NA	NA	NA	NA	0.0966529394170833	0.176656654111918	0.0472925507448327	0.509300163170322	0.0127250664181784	0.859134985105559	0.0678627844927066	0.343368305936754	0.0305305336269493	0.670188889325225	0.0223176486972134	0.755581312729368	0.00547298922372144	0.939157523058647	-0.191656395243096	0.00697649966093131	-0.0729769945173945	0.308144965522343	-0.0203782776222624	0.776232524228715	0.0483168240814768	0.500160510643018	0.00170556317794499	0.981022991278645	0.0712356093876439	0.319862238156898	0.0115443488445562	0.872087980558937	0.0130924455492622	0.855112166878787	0.0305957267983282	0.669526006771754	-0.0710993219542748	0.320791319789831	0.0190902453190005	0.790036288823141	-0.0520519035386465	0.4675772623792	0.0177850010383249	0.80409150263209	0.0239029533103486	0.738827401631255	-0.0265654035515562
Cs_ont_1g000360.1	NA	NA	NA	NA	NA	NA	0.00292039052920088	0.967512044476938	0.237740776267399	0.00076827595199489	-0.0725508141111176	0.310986229390009	0.054168036440078	0.449648236805951	-0.0228356895194603	0.750093531466878	0.0674510148853337	0.346311208405083	0.00152194312069198	0.983065723512257	-0.0167267537030018	0.815533531705111	-0.0039815870479312	0.955717169045488	0.0725537028294758	0.310966913306753	-0.0762361038059693	0.286981982752666	-0.249505985298962	0.000406567217035785	-0.0206690849037873	0.773125470807617	-0.227885845678811	0.00127896226407991	-0.145737464813142	0.0410100411450995	0.0139367953949485	0.845880813770797	-0.00807526240912534	0.910330034482306	0.018776635364031	0.793407328957862	-0.0267062306622696	0.709505075768316	-0.00850468840353241	0.905583157167644	-0.0756192252518992	0.290911082473353	-0.00356332226869873
Cs_ont_1g000370.1	NA	NA	NA	NA	NA	NA	0.0292570051275239	0.68318866865137	-0.279516357791015	6.95526e+09	0.00976214233392272	0.891703107163117	-0.0710116619413173	0.321389828400261	0.0048194146226502	0.946411636546192	-0.0527172498268427	0.461898103372763	-0.0192466947978695	0.788356042297879	-0.0131160738003396	0.85485356314807	-0.0325640555884784	0.649634366963327	-0.023781173145821	0.740110166810324	-0.000303808218264476	0.996619360900248	0.0180158934261976	0.801600472374636	0.132530282594786	0.0633807175372306	-0.156366673084893	0.0282167546441232	0.00418895874253577	0.953413338895192	0.064202231216357	0.370086233464962	0.0720428861075268	0.314394818644686	-0.0249933117215965	0.7273746731891	0.0735312786855268	0.304475232099938	0.00227964713425316	0.97463729231569	0.090785685080667	0.204530053717968	0.00775633331735945
Cs_ont_1g000380.1	A0A067ENB6	A0A067ENB6_CITSI	C2 domain-containing protein	CISIN_1g037412mg	102627095		-0.038194173198989	0.59412789371422	-0.00127570060116194	0.985805287268368	-0.0249718812408747	0.727599199580998	-0.0666801531942803	0.351863237087706	0.0245087446395469	0.732457105781291	-0.0748847263844294	0.295635956101819	0.00885200119792387	0.901746398543655	0.0168894248737794	0.813772085005342	0.0188154044096012	0.792990385775347	0.0570384355322136	0.425958610676888	0.108536408364239	0.128970271865398	0.142021374773443	0.0465048372413112	0.0530735275442058	0.458872824589806	-0.0733698700113965	0.305540882101915	-0.0760838405472729	0.287948476494075	0.126452287777705	0.0766168673484313	-0.0529872802388356	0.459604168101083	-0.0779911853321438	0.275998488089434	0.0550618479734007	0.442193171391071	-0.0869755009987117	0.224253562933735	-0.0531478531697621	0.458243091802559	-0.059730900142061
Cs_ont_1g000390.1	NA	NA	NA	NA	NA	NA	-0.0362418081609695	0.613132528299356	0.0138525427481659	0.846801034942737	0.00383713509522095	0.957322200010018	0.0451516699829363	0.528679950909076	-0.00386438948348687	0.957019358387133	0.0350200307279952	0.625159278862247	0.00861013214329529	0.904418086587793	0.00631431914157067	0.929826941718195	0.0370156340810451	0.605568098085102	-0.0599005540564543	0.40307324434044	-0.0128293248423301	0.857992977099792	-0.0402210410093802	0.574685863662556	0.00699704029438649	0.92226234501771	-0.044845376439522	0.53148274498077	0.0368549787828312	0.607135148611549	0.0214881034281475	0.76439440280595	0.0192159609965123	0.788686042378705	-0.0195941820598932	0.784627579470871	0.0552941318154481	0.44026730120364	0.0634367055212171	0.375831596170234	-0.0737796029441844	0.302840536192648	-0.0291372027273414
Cs_ont_1g000390.2	NA	NA	NA	NA	NA	NA	-0.0108256623990691	0.879989214059575	0.103016059841806	0.149716581586534	-0.0642404648421708	0.36980071236734	0.0737035460941765	0.303340595105828	0.0247001265404614	0.730448370997226	-0.0650657722466127	0.363670630863496	0.0188961585632493	0.792122100800573	0.0264704580482878	0.711955582212786	0.0111304564134648	0.876636816127449	0.0393554097273561	0.582952564191111	0.0220306581871486	0.758626796004691	0.0517298998002465	0.470339500187596	-0.0711063313568279	0.320743493528336	-0.078947334473302	0.270136094472016	-0.0699430894054974	0.32874375151746	-0.0576490549620628	0.421013993357722	0.162028216282128	0.0229206752218666	-0.055818346196338	0.435938617562567	0.137978782830329	0.0531674148393071	-0.0640314487406734	0.37136326150188	-0.0844890272341174	0.237831092565245	-0.0684649538588979
Cs_ont_1g000400.1	NA	NA	NA	NA	NA	NA	0.0323041708540691	0.652246952006054	0.010330604374027	0.885438831955818	-0.0118419310550212	0.868820021556062	-0.114974992015214	0.107655462185347	-0.0272941750969639	0.703407288637637	-0.118006791149891	0.0986284554027424	-0.0331261658751449	0.643998186385573	-0.0390689039459013	0.585700740176232	-0.0396770158115462	0.579874833765436	0.0392083974556648	0.584361966869007	0.0540741204609026	0.450435651330712	0.0864688520052079	0.226974555179358	-0.093606317710744	0.190757706354633	-0.114523179130698	0.109054594902802	-0.102597913910582	0.151385439672271	-0.0284499039181659	0.691476132146037	-0.0489135259897524	0.494876181048683	-0.00186099848330703	0.979293904092903	-0.0644045884560647	0.368576613653661	-0.0364844497261655	0.610756163602515	0.140971751883031	0.0481638573147959	-0.0566110831291887
Cs_ont_1g000410.1	NA	NA	NA	NA	NA	NA	-0.0010028034283994	0.988841589257431	-0.111359451126806	0.119255230476823	-0.139165076117657	0.0511349297712736	0.0622520829010724	0.384829345570186	-0.00488384162290688	0.945696346814768	0.0641008458304115	0.370844017065683	0.541599948751213	0.0207072	0.105575876278484	0.139802297139351	0.227041661289821	0.00133472837939672	0.0543906952057061	0.447784509159342	0.20343009470129	0.00414187335937559	0.376572647867318	4.92719e+06	0.0282490215894099	0.693544588632804	0.0889171972726604	0.214039997794887	0.147011133449355	0.0392570123487276	0.036480821092273	0.610791671574686	0.251832947407533	0.000357173712669318	0.0609438574401703	0.394916339955502	0.224855087647665	0.00148967832074321	0.0872598066036924	0.222736854595066	0.287372759499697	4.23074e+09	0.242242662288362
Cs_ont_1g000420.1	NA	NA	NA	NA	NA	NA	-0.0665623518328816	0.352716585670675	-0.0529600345806515	0.45983533518906	-0.090465555049232	0.206137379025832	0.11028047968929	0.122898886061752	-0.0260033684418848	0.716818990919005	0.343452630571435	7.7706e+07	0.691124810413283	2.60257e-15	0.0872517880009071	0.222779531994932	0.287910088022443	4.0871e+09	-0.0287344385566452	0.688550228553594	0.141278055118211	0.0476746968810709	0.167634593545216	0.0185438014279337	0.0537516009293177	0.453145626408489	0.0900745114571513	0.208113077467973	0.0726805304551895	0.310119625326578	-0.0145966594502903	0.838680979477246	0.106341552781735	0.136936406951358	0.0216694232706015	0.762465428524879	0.173931084750802	0.0145107739640252	0.044557167052806	0.53412686516043	0.0905688419332218	0.20561779923236	0.162239956734521
Cs_ont_1g000430.1	NA	NA	NA	NA	NA	NA	-0.188599445522306	0.00795119605271343	-0.0863518743365059	0.227606097214816	0.0256335574433224	0.72067762989964	0.0961206064571552	0.179063283080459	0.0623893693253649	0.383779947173967	0.221941493441596	0.00172171191268365	0.660173880045993	4.97057e-12	0.14208683836171	0.0464029674623677	0.402415414949626	457466	-0.00315528480855829	0.964900568299605	-0.000627097092556721	0.993022017508262	0.0375894019309912	0.599986233324886	-0.0161831331287593	0.821426666040013	-0.0223122322356918	0.75563875637265	-0.0281013366648554	0.695066726773	-0.0177221805259003	0.804769597617254	0.00907408977921924	0.899294177222896	-0.0151180216765295	0.833001780238803	-0.00943398306345935	0.895322401462575	-0.0236390771844358	0.741607834325425	-0.0445129874519881	0.534532764003437	-0.0151267372901411
Cs_ont_1g000440.1	NA	NA	NA	NA	NA	NA	0.0218554535175039	0.760487863027054	-0.0405494167204957	0.571564368383271	-0.00906937420966676	0.899346234998111	0.00370268153478599	0.958816291514728	0.015484518305175	0.8290146835792	-0.089336191834173	0.211880415747656	-0.0116199923671145	0.87125707833575	-0.0134588823041067	0.851103386593534	-0.0162795322337175	0.820380908983796	0.0624089520322384	0.383630401460516	-0.0621859269837716	0.385335653232441	-0.0111606642954563	0.876304681316576	0.0776564404725071	0.278071092800825	0.0546803955704583	0.445366155013682	0.05550589614457	0.438515726122408	0.0475455780349702	0.507034342418367	-0.0230396285543466	0.747936557287186	0.0291758833148343	0.684019951897293	-0.0171443118745081	0.811013982344598	-0.00406842444699624	0.954752388813283	0.098912739160645	0.16670623210082	-0.0140661709893663
Cs_ont_1g000450.1	NA	NA	NA	NA	NA	NA	0.0444735471237721	0.534895251353315	-0.120395850352021	0.0919465123374232	0.0284135594166169	0.691850197561431	0.0456928582160422	0.523746029509386	0.0397580771449302	0.579100281560316	0.0157710570587796	0.825900480117781	0.0470528676012592	0.511451332028379	0.0108834477591767	0.879353472974627	-0.0280909129233132	0.695174206902956	0.0554969535607584	0.438589612817698	0.0488907332741141	0.49507748563846	0.0987140090698092	0.167564151410891	0.00191646322593904	0.978676928378861	0.00616829272193743	0.9314457647619	-0.00991517170764201	0.89001609462967	0.0140828742967884	0.844285811126711	0.0371506535960901	0.60425249379948	0.0707682413948678	0.323055601554776	0.0406323982540647	0.57077682550976	0.159757149333015	0.0249322239063609	0.258914232576477	0.00023901377139762	0.509924007111531
Cs_ont_1g000460.1	NA	NA	NA	NA	NA	NA	-0.19890056923094	0.0050788748828408	-0.0666902787883087	0.351789948266799	0.231110363071973	0.00108503632369163	0.223247512548519	0.00161390274678785	-0.167440540135531	0.0186822055223498	0.106593534594849	0.136003153404832	0.283818308299975	5.30751e+09	-0.0140677665571092	0.844450739882238	0.281352783430593	6.20044e+09	-0.211061814473221	0.00290938500140633	-0.0540213641125494	0.450878313182889	-0.111992078177899	0.117158264302728	-0.0447791783298638	0.532089483487389	-0.0298085911953943	0.677546523953882	-0.0365149875926394	0.610457371519305	-0.0564739544961962	0.430559377650279	-0.0115886877982918	0.871600924649623	-0.0476644430520393	0.505971741579641	-0.036140031072286	0.614130509522395	-0.0450278950412482	0.529811676124869	-0.17059991118262	0.0165369894564625	-0.0830168108343307
Cs_ont_1g000470.1	NA	NA	NA	NA	NA	NA	-0.209576794352194	0.00311933413067164	-0.0943292534725908	0.187339484351073	0.118955322066865	0.0959308724317525	0.691009920886441	2.68129e-15	0.00177608597706964	0.980238472938869	0.127925493646819	0.0732193032637388	0.633534232426045	1.67737e-09	0.164276127722023	0.0210689835852223	0.447899506797678	4126.35	-0.0426291278300413	0.551983076295338	0.0764201667936825	0.28581654405049	0.0122003746599125	0.864886656155655	-0.0201644218705422	0.778519681838378	-0.00281809961497814	0.968649390417672	0.0180043836900628	0.801724600384249	0.0987555496636441	0.167384548859499	0.0127243936253618	0.859142355580221	0.0376641325949966	0.599260924236175	0.0711492720081542	0.320450603604514	0.13964574755747	0.0503299759957486	0.0161117788671984	0.822200934521333	0.152580031186459
Cs_ont_1g000480.3	NA	NA	NA	NA	NA	NA	0.0857949284370681	0.230629992869818	0.188097305179	0.0081223859248377	-0.178072669945424	0.0122969830350121	0.00857869771155518	0.904765391144953	0.0599570707211467	0.402628827954263	-0.0346699241323109	0.628624128306727	0.0118491132132451	0.86874117648315	-0.124016064168879	0.082514278251891	-0.046083368125711	0.520200428816359	0.00145865902035385	0.98376977123399	0.244350250312159	0.000539377000968696	0.488644833705949	3.22252	-0.0401805238156316	0.575071568615911	-0.0292769309945907	0.682984539660962	0.0219145873678959	0.759859574351042	0.0631184851942843	0.37823587032693	-0.0442578278406169	0.536880053657233	-0.0310878121832962	0.664530764829799	-0.0257977705430083	0.718963338577695	-0.0371862426048033	0.603905933467274	0.366431047417112	1.1854e+07	-0.0317009054681663
Cs_ont_1g000490.1	NA	NA	NA	NA	NA	NA	-0.00830045685990913	0.907840326876222	0.259699576943923	0.000228438690587818	-0.0212133305098779	0.767320342515103	0.0755750075459842	0.291194091733633	-0.0334242353705953	0.641017691232942	-0.0064830514260162	0.927956764639476	0.0142046305633676	0.842956865488692	-0.00131414677358486	0.985377543775905	-0.0122986565478263	0.863808739871449	0.108339095261255	0.129671459427872	-0.0757947559089831	0.289789434184546	-0.219494781736512	0.00194154245721213	-0.0370349059012271	0.605380239299464	0.0589089621559348	0.410917932118228	-0.00408987173780232	0.954514115356606	-0.100090991234827	0.161686895781789	-0.015332849028536	0.830664161435089	-0.0142794429659348	0.842140522662564	0.0584725878129726	0.414398490160198	0.0675713892822094	0.345449252779428	-0.214553892387981	0.00246519923022117	-0.0250887866995934
Cs_ont_1g000510.1	NA	NA	NA	NA	NA	NA	-0.0416966426635658	0.560722271930471	-0.0189092412149563	0.791981457534114	-0.00842383802550514	0.906476627134471	0.0715220822455893	0.317915030365996	0.0254188233864658	0.722921433615766	-0.121326679942066	0.0894428741331315	-0.0035391633552459	0.960633551445441	0.0143066174791281	0.841844039678765	0.0531085092547976	0.458576377912856	-0.0104219320976712	0.884433080466292	0.0765155578132723	0.285213803456442	0.119062392741268	0.0956300847251304	-0.100295836702053	0.160825933366463	0.0306537224034143	0.668936523521018	-0.0531657633346359	0.458091417728587	-0.0117008812926607	0.87036871425195	-0.0881869062666722	0.217841637653427	0.00586837442081006	0.9347714813483	-0.00299120555800281	0.966724708952674	-0.010018159896907	0.888881019225322	0.0101460424501003	0.887471887582887	-0.0397289846767111
Cs_ont_1g000520.1	NA	NA	NA	NA	NA	NA	-0.133823282424506	0.0608219243310304	0.0529559219116843	0.459870234934379	0.130312424579159	0.0679749199662383	0.109928838091939	0.124104830364221	0.0860110809935088	0.229453061762882	0.106691152707524	0.135642922050757	-0.0496002819344761	0.488831183089587	0.0856479966056313	0.231432450260987	0.100963331367484	0.15804430802481	-0.183285590115215	0.00993620386668473	0.200631312508739	0.00470046067161158	0.0831845158154183	0.245180389543712	0.0100669277581617	0.888343607184181	-0.0376048260260816	0.599836500298305	0.0190803857819591	0.790142211475899	0.056010091019521	0.434361393717552	0.0224829159684848	0.753829236187646	0.0475252565656221	0.507216123778286	0.0524368087350102	0.464287177533424	0.104723433136446	0.143046581347674	0.191163057635304	0.00712621005890792	0.101257677377373
Cs_ont_1g000530.1	NA	NA	NA	NA	NA	NA	-0.382140899636387	3.00369e+06	-0.348224747443011	5.3228e+07	0.102986506829064	0.14983407103145	-0.00180160339298637	0.979954613615621	0.63293324856486	1.90035e-09	-0.0376936151132928	0.598974885938641	-0.0995468332467928	0.163990747932164	0.0379989496338554	0.59601616067416	0.281263362528145	6.23534e+09	-0.0668327839124578	0.350759517117645	0.0182307600777679	0.799284134924316	0.0612545121247747	0.392506805421274	0.247432055057521	0.000455851608645545	0.108095223472106	0.130542155668108	0.119151518268967	0.0953802811721751	0.0902300650964052	0.207325536740185	0.172700886115985	0.0152322376937106	0.20228607674105	0.00436254489505219	0.183142754047275	0.00999512811990545	0.229696784661882	0.00116646313954755	0.259677143060877	0.000228734629825005	0.329526759788561
Cs_ont_1g000530.2	NA	NA	NA	NA	NA	NA	-0.160817339038754	0.0239750511831792	-0.252415445512649	0.000345712510380671	-0.0980416887576481	0.170490963829324	-0.00278979612815541	0.968964100764831	0.114115726464171	0.110328557272744	0.0941860986950133	0.188012767816963	0.0408128519704987	0.569065987431515	0.161438891584553	0.0234287314630848	0.158877707209595	0.0257509512882028	0.0376971323997668	0.598940765456734	-0.00516800853627092	0.942541958399466	0.0254214402478523	0.72289407517199	0.117168959160131	0.101060886274999	-0.0162356535563374	0.820856874610175	0.027165829822228	0.704736806532567	0.0292191155198554	0.683576889186783	0.0383810619237468	0.592322791669729	0.0509109609445509	0.477404706024219	0.105548126199409	0.139907017845673	0.115075912420615	0.10734487660057	0.139689380655525	0.0502574306691582	0.152773586849659
Cs_ont_1g000540.1	NA	NA	NA	NA	NA	NA	0.0583116552520551	0.415686455823828	-0.120395850351999	0.0919465123374831	0.00835917624314481	0.90719128303385	0.01259119320093	0.860601811144678	0.00219302679864163	0.975600701583165	-0.00066884756806473	0.992557454735177	0.00801582824205517	0.910987274248459	-0.0268148776926059	0.708376852172018	-0.0400965450178617	0.575871394443691	0.0214628445693177	0.764663235071456	0.0123448280080771	0.863302436533841	0.0349800948023854	0.625554093858912	-0.0119611436213159	0.867511485107804	0.00123472226670173	0.986261207482622	0.0114665911541282	0.87294225173339	-0.00632329984199214	0.929727392598163	0.0064104959598117	0.928760899466239	0.894232629970605	5.35062e-56	0.0118530489447405	0.868697970933792	0.0146353669916775	0.838259047744898	0.234194363510381	0.000925181336764141	0.270045280795855
Cs_ont_1g000550.1	A0A067D371	A0A067D371_CITSI	Transposase MuDR plant domain-containing protein	CISIN_1g042900mg			0.0778657541675875	0.276773878898597	-0.230969498779045	0.00109291003172793	0.0379117481137488	0.596860478628414	0.151280330322542	0.0338346631952445	0.0273370210184867	0.702963651371698	0.0337069260158345	0.638196269475808	0.0227854769356108	0.750624906380174	-0.025152361429978	0.725709041935459	-0.0330958025779615	0.644302119099356	0.0448376112771619	0.531553898522635	0.0577744781050783	0.420002507647699	0.0542610713165095	0.448868973794764	0.780364603328147	1.26842e-27	0.221987676572784	0.00171779016543614	0.266104679997849	0.00015710315187685	0.23229439174796	0.00102088329726748	0.404771930792167	364542	0.0697679928446951	0.32995900855644	0.0918047037203467	0.199473973665174	0.0854686751392441	0.232414464984368	0.323960017138786	3.41872e+08	0.413295023830624
Cs_ont_1g000560.1	NA	NA	NA	NA	NA	NA	0.0158945949536379	0.824558662080113	-0.210989094615044	0.00291936023765018	-0.16786152320498	0.0183830792264547	0.0124364860348485	0.862297505454555	0.0470716632047132	0.511282470565148	0.0179505046500291	0.802305730778689	0.0087524989184475	0.902845369782856	0.0570021518348635	0.426253479903064	-0.016571804179467	0.817212227141793	0.133620776219816	0.0612169737062081	0.489130218805038	30.2952	0.359266699269536	2.16474e+07	-0.00850433776855632	0.905587031746781	0.119729267183405	0.0937735024724182	0.00362877294748119	0.959637649152643	0.0203329047145026	0.776717621037746	0.372723226697738	6.90013e+06	0.21910298345205	0.00197902967773664	0.0525694654071584	0.463156227307792	0.012529958395028	0.861272909887701	0.29347828982789	2.84554e+09	0.228724789791215
Cs_ont_1g000570.2	NA	NA	NA	NA	NA	NA	0.0444735471237719	0.534895251353317	NA	NA	-0.120852339385343	0.0907118072043321	-0.00761273634634658	0.91544635045214	-0.0182392616418911	0.799192520983901	0.0121123657459354	0.865852114404807	-0.00912387978198174	0.89874454417788	-0.0310367805340162	0.665048113902973	-0.0525964883636061	0.462926032943607	0.292094474561968	3.11567e+09	-0.00859611222476279	0.904572983972376	0.000468966146841702	0.99478158032457	-0.00912260991730372	0.898758561647009	-0.0103558808523537	0.885160454972799	-0.00231446066333057	0.974250099318428	-0.00996177283872362	0.889502456448836	-0.00300469221368351	0.96657476526752	0.00614961360104811	0.931652858632765	0.000814306198240513	0.990938938896285	-0.0139497758619933	0.8457390575	-0.0154516496023408	0.829372083645078	-0.00327766358233144
Cs_ont_1g000580.1	NA	NA	NA	NA	NA	NA	0.00990933240684373	0.890080458701639	0.0361598450576517	0.613936166649037	0.0122840265436292	0.863969179999963	0.0342346320649317	0.632943359955387	-0.0210611860392126	0.768941883959685	0.0139042334533739	0.846236435956457	-0.0180865781748622	0.80083827404017	0.00325623524624239	0.963778348177733	-0.0085223653524848	0.905387826615379	0.0348597880921665	0.626744115254908	-0.0314599649891183	0.660762758133864	-0.0479557269218556	0.503372716481246	0.0856657446968963	0.231335416008177	0.0902568500468973	0.207190146072886	0.0918505172341531	0.19924880777703	-0.0516517258387813	0.471011444634334	-0.0661797116627105	0.35549737112271	-0.0402106152147245	0.574785100802531	0.0363035995613623	0.612526975935747	0.0769095968965989	0.282733058880274	-0.049280030841672	0.491645190264948	-0.000925993538817061
Cs_ont_1g000590.2	A0A067END7	A0A067END7_CITSI	Uncharacterized protein	CISIN_1g018845mg			0.207841359152934	0.00338199023932929	0.0399241253386692	0.577515175085747	-0.424261762169475	52018.6	0.0372309875831848	0.603470339473722	0.0254879555684898	0.722198796993599	0.0495627980453538	0.489160103813633	0.0621703166317408	0.385455182008737	-0.221474374843006	0.00176184010616674	-0.172582520218922	0.0153032800257588	0.40980290026832	223169	0.0902432318168613	0.207258974578072	0.305109381874551	1.3032e+09	-0.0596496477342727	0.405049754166933	-0.0374936223936519	0.600916411102207	0.0169859677277168	0.812727134422552	-0.0454681314467357	0.525791976982662	-0.0403481888101561	0.573476264598638	-0.036386541919102	0.611714557996676	-0.0341926120016392	0.633360969634583	-0.0361614099147085	0.613920819100389	0.341759830133822	8.87341e+07	0.0574516734767671
Cs_ont_1g000590.3	NA	NA	NA	NA	NA	NA	0.0630111788236418	0.379048724673039	0.0250287534291617	0.727003402637747	-0.0615090265002094	0.390539319644243	-0.0209163873228563	0.770486067212313	-0.0317995636192938	0.65733178547471	-0.00243358640007744	0.972925239494929	-0.0167373265556977	0.81541901783012	-0.0431803524732535	0.546848437865936	-0.0750892864002373	0.294314972307394	0.191167053574154	0.00712498602634885	-0.0119558962813468	0.867569074971304	-0.0207092724622369	0.772696379850153	-0.00533059904813414	0.940737525028129	-0.00758942330358866	0.915704325733218	-0.0140480509863218	0.844665981762239	0.00327399158283546	0.963580966356221	-0.0116685503346503	0.870723770173473	-0.0127406981315647	0.858963742433785	-0.00805746284487697	0.910526860713017	-0.00988550657608783	0.890343087913454	-0.0380010161056764	0.595996158869134	-0.02504964226851
Cs_ont_1g000590.4	NA	NA	NA	NA	NA	NA	0.236480349268079	0.000820992329914924	-0.075089169425817	0.29431572656736	-0.486742018057467	41.0145	-0.0220994176166634	0.757896794766524	-0.0825570958367885	0.248770854115411	0.00491867882298684	0.945309590827572	0.0810006567934256	0.257834700715102	-0.125708656499792	0.0783796809024517	-0.191361766757686	0.0070655680952825	0.501780265931252	5.8505	0.120754733295855	0.0909746923718237	0.356920882600031	2.6282e+07	-0.01486698456153	0.8357352674847	-0.00558626191996133	0.937900786347385	0.0972290602718021	0.174079106494108	-0.0149413441707866	0.834925375470357	-0.0154074155430728	0.829853120983605	0.0124762896566908	0.861861170574586	0.108414367190504	0.129403621401148	0.0163861537979573	0.819224625632771	0.235611968944783	0.000859227557867838	0.0811463576889638
Cs_ont_1g000600.2	A0A067ERW3	A0A067ERW3_CITSI	Acyl-coenzyme A oxidase	CISIN_1g048624mg			0.0664644855666445	0.353426512404909	0.0340295328183617	0.634982803268645	-0.00679606439917508	0.924488477735221	-0.0659949122792303	0.356845276601995	0.0495978197534923	0.48885278507176	0.0688029872576415	0.336708334849275	0.0113322670177754	0.874418326040974	-0.0637878002563782	0.373189835244413	-0.0522575722174911	0.465817658798564	0.0312132761138785	0.663259510014197	0.0802602515615814	0.262225226758164	0.171335749151082	0.016069340968278	-0.023892078770633	0.738941918779815	0.100934920178434	0.158161963336986	-0.0324820941102468	0.650457854785607	-0.0214222006894896	0.765095870536446	0.0750914816032531	0.294300817709754	0.0538737242647537	0.452118410459106	0.0545928993252382	0.446095774509141	0.0909612953711426	0.203652192031861	0.118231320425306	0.0979845358901555	0.111327185578719
Cs_ont_1g000600.3	NA	NA	NA	NA	NA	NA	0.111415592883476	0.119067965636248	-0.115742263031144	0.105311804525161	-0.255155392641824	0.000296238923905709	0.0518553423661558	0.469262356996273	-0.0827975840178736	0.247390351635052	0.014179533938247	0.843230754027654	-0.0356109267665008	0.619330072982145	-0.109174823314232	0.126721568251197	-0.135584493560292	0.0574737820226024	0.689056133094372	4.44118e-15	-0.0222093868194331	0.756729725336611	-0.0225829384300302	0.752769460630846	0.000151549366365843	0.998313624104689	-0.0111412432869475	0.876518212280246	0.122744006786461	0.0857356522399909	-0.0188829657793561	0.792263934826013	-0.00432818653581857	0.951866780219957	-0.00971714103909771	0.89219929926016	0.00540888262916107	0.939868839060833	-0.0025237337909898	0.971922712136471	-0.0726494141404961	0.310327361636921	-0.00861245272510144
Cs_ont_1g000610.1	A0A067EZG7	A0A067EZG7_CITSI	DUF630 domain-containing protein	CISIN_1g045588mg			0.0311734964782387	0.663662470550993	0.0774107742483859	0.279598831094625	-0.0281398740795191	0.694669416862462	0.0225334465393148	0.753293788159712	-0.00836831962174973	0.907090223911355	0.0227022599895368	0.751505808535193	-0.0949538268338833	0.184422660291096	-0.0500429152184394	0.484956039850613	-0.0560293915078857	0.434202816254841	0.112519720507726	0.115431356636336	0.102574784614322	0.151478159536009	0.165902158484617	0.0198115078840419	-0.00641076418714295	0.928757926559687	-0.181878462610445	0.0105302984456163	-0.046849159063966	0.513283320473409	-0.00745961625609639	0.917140892727739	0.0304419232763244	0.671090285820872	0.0196490747997464	0.784039038231285	0.0259267081087929	0.717618285946996	-0.0365854280296514	0.609768405745715	0.187442815176092	0.00835042532316299	-0.0454611785488617
Cs_ont_1g000620.1	NA	NA	NA	NA	NA	NA	0.072511584912909	0.31124862225565	0.0892337489028779	0.212406978421502	-0.0862844429095791	0.22797071186673	-0.000296905813025551	0.996696167272682	0.101329305263912	0.156534626617199	0.0452224222666509	0.52803358267724	-0.0164307480715319	0.818741127754121	-0.136445776185783	0.0558926706265228	-0.0722147492677366	0.313238765763276	0.149622085720908	0.0358601903321555	0.146716934345646	0.0396562263059984	0.238666212512751	0.000731575450837131	0.0635542071055531	0.374946199869225	0.151154013468915	0.0339854655068071	-0.0426607229019715	0.55168813573047	0.0352124367393096	0.623258609232046	-0.000722232134043137	0.991963441648085	0.106215813070368	0.137403933070311	0.162571342985557	0.0224608837474045	0.0948091386276244	0.185095382677931	0.183154391242507	0.00999031589078666	0.119204388751415
Cs_ont_1g000630.1	NA	NA	NA	NA	NA	NA	0.105837791437009	0.138816852098532	0.141792001377026	0.0468632467906648	-0.0724329455471665	0.311775054678768	-0.0329126712249464	0.64613649035239	-0.0598131035860751	0.40376148187352	-0.0228717057178947	0.749712462311259	-0.0487482851912116	0.496336565721092	-0.0673143655581333	0.347291348418779	-0.104691491649538	0.143169251262399	0.045923382748838	0.521651515948062	-0.00220069544476984	0.975515407871141	0.111913852888102	0.11741599017549	-0.0217099140552405	0.762034866035379	-0.0122631508592398	0.864198123095901	-0.0148298930292722	0.836139316736186	-0.0126037991154374	0.860463669851931	-0.0202304604267508	0.777813204455438	-0.0135758776270956	0.849824268429007	-0.0202058426276371	0.778076543245171	-0.0220083080273926	0.758864127941327	-0.0152858928868395	0.831174983009002	-0.0499756165725433
Cs_ont_1g000640.1	NA	NA	NA	NA	NA	NA	0.0928903902725624	0.194187469566105	0.142647914337374	0.0455374830253729	-0.0489662060092014	0.494411078822946	0.0275860099661813	0.700387548562655	-0.012392622978878	0.86277838890962	0.0626835859499571	0.381536857823217	-0.0362669783368716	0.612885830284732	-0.166627624652493	0.0192717900059141	-0.119893100511059	0.093321807347699	0.115329066333586	0.106568886588394	0.139538675103972	0.0505083660655363	0.131755097867645	0.0649566476081623	-0.0927745511405788	0.194746609923277	-0.0126158374640857	0.860331752156404	-0.0181864430015275	0.799761745760692	-0.063938514623433	0.372059315833915	0.00775957513109312	0.913821679807267	0.143056646929244	0.0449155283425977	0.0632573532884148	0.377185516039609	-0.0360615274123893	0.614900766635315	0.100291411786357	0.160844494827315	0.03649192107735
Cs_ont_1g000650.1	NA	NA	NA	NA	NA	NA	0.019067435129421	0.790281348343947	-0.186788760642596	0.00858397242891173	0.0791647577864847	0.268814930062856	0.0626732805493256	0.381615290394165	-0.0462018508599379	0.519127108232083	-0.0559475845159894	0.434875190007942	-0.00441195164873574	0.95093639379998	0.215774988864042	0.00232504051660519	0.0220410925565066	0.758516003219992	-0.271215423502926	0.000115743573002085	0.276682770247285	8.29107e+09	0.479055588925042	107.032	0.117067763267811	0.101357864878042	0.0160801313633915	0.822544398147074	0.0706093194564704	0.324146142913102	0.106849164172806	0.135061376913158	0.190055271303024	0.00747285772625519	0.146276039132796	0.0402608973474135	0.123674335549343	0.0833699575507066	0.115781199141055	0.105193952429792	0.545573591201496	0.0113083	0.28710121746882
Cs_ont_1g000660.1	NA	NA	NA	NA	NA	NA	0.137063148608849	0.0547815816722536	-0.387327565848926	1.87844e+06	0.103533225139785	0.147671837826485	0.059891154998176	0.403147181708768	0.0798460640366834	0.264703542368162	0.0661851445897234	0.355457792267117	0.048716621322736	0.496616668565105	-0.0402101388801015	0.574789634949842	-0.0959249222198981	0.17995400808665	0.0865106951473601	0.226748952725017	0.07130025151913	0.319422179102336	0.125825295379078	0.0781010365304866	0.293003602452129	2.93561e+09	0.280024786936864	6.73807e+09	0.277923233015142	7.67912e+09	0.173407331697126	0.0148141965979773	0.517923801508723	0.0648532	0.41244050863954	171983	0.37939168181697	3.83957e+06	0.54916492210809	0.00650048	0.641324065121011	3.24417e-11	0.874206279780959
Cs_ont_1g000670.1	NA	NA	NA	NA	NA	NA	0.14978242400411	0.0356599591385062	-0.247043198525476	0.000465686786935725	-0.500623730687317	0.681892	0.00980269570848009	0.89125599464304	-0.032471249511589	0.650566844983552	0.00428361123131881	0.952361908638106	0.0208783941993676	0.77089138876436	-0.0790137964530975	0.269731772757338	-0.126349820816042	0.0768578475971631	0.133283652516227	0.061879310698692	0.552562471141329	0.00382648	0.896851688955927	5.29568e-57	-0.00141356170091914	0.984271495225247	0.000718756186628316	0.992002118580697	0.0948668999310225	0.184826607966628	0.0204084090896842	0.775910426551255	0.0503841222369601	0.481980165534588	0.00835633657196406	0.907222669402606	0.0713131801210323	0.319334213289224	0.127835479189019	0.07342332892501	0.383254565601053	2.71757e+06	0.0877750520745634
Cs_ont_1g000680.1	NA	NA	NA	NA	NA	NA	0.0831901664058892	0.245148218325732	-0.19889609383217	0.00507988782944695	-0.0170279279701102	0.812273072496348	0.0147761924750153	0.836724369075506	-0.00169129523452316	0.98118171471777	0.0347757932306239	0.627575527800123	-0.00791285296455905	0.912126146698594	-0.029548967539042	0.680199988629146	-0.0606597327923572	0.397127851147118	0.0344030818027119	0.631270415528093	0.00808250330343409	0.910249966784334	0.0429965252698218	0.548558171172905	0.0396875536425127	0.57977411608449	0.369832415395349	8.86032e+06	0.322816179489909	3.71758e+08	0.0226708488190323	0.751838398558584	0.0514940800166035	0.472368086850989	0.0341356807879751	0.63392695635152	0.0872742274509165	0.222660117150043	0.0868831513895115	0.224747800531973	0.115289438505795	0.10669006524257	0.217953538518582
Cs_ont_1g000690.1	NA	NA	NA	NA	NA	NA	-0.0822730465452785	0.25040828981448	-0.159258380499163	0.0253937692232224	0.0361168545932041	0.614357867102486	0.965469305405598	7.23513e-103	0.0403845145152463	0.573130906253328	0.00735679177709227	0.918279036034437	0.0174306505576301	0.807918320317015	0.0287779146680406	0.688103564201012	0.157608719783491	0.0269729398278802	-0.00316525272480144	0.96478975640058	0.130538323413606	0.067494888242958	0.0729342583841025	0.308429108027016	0.0228337216971316	0.750114353742931	0.011445691938705	0.87317188239481	0.0115264938999189	0.872284127708496	0.0126169137830141	0.860319957910351	0.0640352053540508	0.371335142233193	0.0460036294442878	0.520923410312767	0.127166594237408	0.074953908227881	0.0446937640413322	0.532872861826776	0.0637191427861502	0.373705538907231	0.150378312144219
Cs_ont_1g000700.1	NA	NA	NA	NA	NA	NA	0.0571622606368334	0.424953202367394	-0.151444200190934	0.0336398748707252	0.00727675706369739	0.919165039182802	-0.139590836683083	0.0504213957278792	0.0049186961543989	0.945309398420698	-0.00526684081565488	0.941445079944825	-0.0293955025088945	0.681770319155775	-0.0272113067519685	0.704265612208869	-0.069120879128297	0.334475308276639	0.0993314780795204	0.164909264805234	0.0804162052517205	0.261296203660046	0.0883063302660338	0.217216685681572	0.0335058181485208	0.640202915549675	-0.0297812134187437	0.677826150066374	0.0432338555243776	0.546351310985634	0.00782017746300319	0.913151260252778	-0.0631465202057553	0.378023678505036	0.0661083721918207	0.356017334862029	0.0816686982236626	0.253916932921097	0.160624452219941	0.024146804552288	0.164587445274386	0.0208230226862234	0.0666493198896227
Cs_ont_1g000710.1	NA	NA	NA	NA	NA	NA	0.0993629275625867	0.164774889670598	0.00334173044548194	0.962827992507309	-0.0321123675514633	0.65417784546853	-0.108863451403078	0.127814507795453	0.0260793372171364	0.716027209893052	0.0568766590863537	0.427274240989892	-0.0319968494550501	0.655341881946666	-0.144377399668066	0.0429541794888351	-0.112679069845708	0.114913749713781	0.0970600153420394	0.174832502065688	0.139908273805369	0.0498948054406271	0.138258367573421	0.0526824665451394	0.030311774070624	0.672415091446513	0.165228526459633	0.0203243397675818	0.0387140496126085	0.589112766954472	0.00281192146036059	0.968718085753531	0.00182538946917846	0.979690016226279	0.0323124236552686	0.652163922400453	0.0374454674919587	0.601384318921431	0.0787258271635982	0.271486611828554	0.137332707796518	0.0543022192556604	0.0718381020651946
Cs_ont_1g000720.1	NA	NA	NA	NA	NA	NA	-0.28145526142357	6.16067e+09	0.00731401201752963	0.918752605603193	0.500187684265249	7.22323	0.209855860048212	0.00307886428966577	0.25371186842182	0.000321418626745936	-0.120425688075444	0.0918654005544021	-0.370433967001346	8.41278e+06	-0.00334063183809206	0.962840204182373	0.140726510230404	0.0485585132322199	-0.532846481399382	0.0763489	-0.0863624958598662	0.227548702219644	-0.27496712908007	9.21308e+09	-0.0037273023626937	0.958542686010834	0.0896049412707688	0.210503478475545	0.0359506711028923	0.615989177090017	-0.0523305184967235	0.465194443056188	-0.0759025730115357	0.289101912634875	-0.0157098743409692	0.826565208887722	0.0137247496797665	0.848197207075302	0.0702851084539184	0.326378285953003	-0.147871446478931	0.0381089885451798	-0.00620386477031582
Cs_ont_1g000730.1	NA	NA	NA	NA	NA	NA	0.107823677288384	0.131516946128542	0.201683528423736	0.00448297367060567	-0.0658659845374345	0.357787550145061	0.13827197590705	0.0526589564133487	-0.057446114112542	0.422653628542109	0.0194067395237879	0.786638193828846	0.126140071897936	0.0773530437715838	-0.205441369867451	0.00377815601247067	-0.0660595014238569	0.356373808058333	0.0317591808743837	0.657739399867432	0.00501767232075167	0.94421065390791	-0.0143622092142338	0.841237584706286	0.0261243345900426	0.71555836966047	0.12376875302721	0.0831328287800438	0.0316939936133465	0.6583975985824	-0.00198186789973912	0.977949399685461	0.0552626861369732	0.440527738259904	0.074587776350708	0.297560564780841	0.0360732237340084	0.614785978687211	0.0805276491660685	0.260633712201238	0.00595979854746059	0.93375758045389	0.102815188544478
Cs_ont_1g000740.1	NA	NA	NA	NA	NA	NA	0.148822260903916	0.0368732814139157	-0.158444918477592	0.0261622619476368	-0.126132026221418	0.0773720900554656	-0.0177499179914156	0.804470176833853	-0.05288954583211	0.460433699911499	0.0160508388059578	0.822862334113528	-0.0236332075051692	0.74166972069295	-0.0782349753818087	0.274495635023609	-0.140155420819073	0.049487993184412	0.0600984801098042	0.401518139002871	0.00599755965662104	0.93333883774622	0.110472508613999	0.122244173729813	0.0158831250318094	0.824683222316895	0.344493640333669	7.15883e+07	-0.00962462867822844	0.893219487968723	-0.0130428310630477	0.855655231956147	0.00818444037807344	0.909122872697063	0.0336323514643443	0.638940065551463	0.189188643038848	0.00775442069961709	0.0417724537947111	0.560009298693859	0.109675224778335	0.124980261451165	0.141702209243427
Cs_ont_1g000750.1	NA	NA	NA	NA	NA	NA	-0.151422840798756	0.0336652102224461	-0.105139465038999	0.141456129667037	0.0554007724765354	0.439384742632277	0.950044651395259	1.47731e-86	0.0425675260450537	0.55255835092967	0.174904902691417	0.0139610473653895	0.20832391653929	0.00330701997913333	0.0919112802414271	0.198950451970629	0.283129199998305	5.54408e+09	-0.0209974704502986	0.769621257234318	0.120201624318156	0.0924758986768078	0.049475080291392	0.489930288218659	0.0553812588636035	0.439546161988586	0.00839010548874907	0.906849437034215	0.0133059446870272	0.852776050303659	0.00719220665758022	0.920101140279337	0.0118002527325181	0.869277587876585	0.03621298527311	0.613415080705296	0.106577160770638	0.136063647972041	0.0229615419155541	0.74876221532874	0.0130005292228049	0.856118308623416	0.0913759453863549
Cs_ont_1g000760.1	NA	NA	NA	NA	NA	NA	0.158995726813071	0.0256397563101931	-0.171994530774369	0.0156604935677265	-0.117872052843636	0.0990164732809523	0.336560769052114	1.32737e+08	0.210443935739264	0.00299513354685209	-0.0504062620588328	0.481787411711373	-0.192144691204767	0.00683108590142224	-0.0370327819274567	0.605400942203925	-0.161697348190365	0.0232047344111575	0.180751773778815	0.0110283727580705	0.120054268139393	0.092879153607055	0.113159477793079	0.11336422381034	0.118152395569895	0.0982105007586933	0.198499381241824	0.00517040162026543	0.12151221525698	0.0889504146916901	0.140492976022497	0.0489368300522024	0.0910012170194781	0.203453007155734	0.158400128361835	0.0262051492407302	0.159952461676244	0.0247534618693622	0.264006880566088	0.000177781591459124	0.319945879602658	4.58079e+08	0.364148751740656
Cs_ont_1g000770.1	NA	NA	NA	NA	NA	NA	0.0130975294154428	0.85505652426744	-0.0227497630894754	0.751002919796013	0.02938081878581	0.68192064216908	-0.0357497104250661	0.617964387743275	0.018996075778315	0.791048124842222	0.0310269280998408	0.665148014231582	-0.0389838643253064	0.586517590937965	-0.0131404219915961	0.854587096084395	-0.0440617448485402	0.538687367740205	-0.0887365703887182	0.214975828424818	-0.155015831776036	0.0296248756011706	-0.255971563092907	0.000282826275059732	0.0555132055867216	0.438455338277035	0.0963539708470685	0.178005302297412	0.108227958214759	0.130067695880186	0.0361719017338544	0.613817923490784	0.0214050074077297	0.765278907038451	-0.0662943868982719	0.354662547875972	0.0507867300334757	0.478481490263073	0.0903646035533864	0.206646124513564	-0.131711286656836	0.0650466638157941	0.0244887386281343
Cs_ont_1g000780.1	NA	NA	NA	NA	NA	NA	-0.0169981403670234	0.812595404909763	-0.0174156454768831	0.808080469479042	0.0189217292830818	0.791847212523707	0.059631160019393	0.40519561785773	0.0216072822966399	0.763126352145612	0.10711472605821	0.134088312448062	0.00266436577093521	0.970358835143139	0.0228190229805824	0.750269892163713	0.0172470018512768	0.8099034414677	-0.0800231717867258	0.263641854199777	-0.128282921702353	0.0724136985497038	-0.238647434776485	0.00073230378325101	0.0546777397296176	0.44538829177822	0.093381776364061	0.191828610464332	0.117522785473762	0.100027919514652	0.0156051724090083	0.827703044573736	0.0436509407832532	0.542483572565531	-0.0207245668310463	0.772533096785196	0.0582196372618934	0.416423941489218	0.0417105740986167	0.560591219675189	-0.14705258237667	0.0392010412304177	0.0411676588064677
Cs_ont_1g000790.1	NA	NA	NA	NA	NA	NA	0.0476010915754585	0.506537931091351	0.154328771228617	0.0303637882480911	-0.042979524069744	0.548716427526059	-0.129702521838209	0.069284882953503	-0.00505572685641946	0.943788234544269	0.079168915916228	0.268789706323172	-0.028059239202842	0.69550083475535	-0.0372972301999599	0.602825722686582	-0.04680240049118	0.51370430690104	0.100759188668195	0.158891158847702	0.115316980098003	0.106605833828877	0.133641328279423	0.0611767848220853	0.095249860875552	0.183051860384147	-0.22614939023431	0.00139608369514731	-0.0557871541122893	0.43619550191887	0.0395973045629952	0.580636955463989	0.0347740451532956	0.627592835912409	-0.00320854283231831	0.964308514323904	0.0697049927920547	0.330396965398823	0.00978355297237538	0.891467044501653	0.134569696212776	0.0593838790377723	-0.00347163499008371
Cs_ont_1g000800.1	NA	NA	NA	NA	NA	NA	0.0366828742753419	0.608815866458904	-0.329193583404505	2.3197e+08	-0.0530929987387965	0.458707806046734	-0.0340690511028349	0.634589631242118	0.0123978559892729	0.862721015238538	-0.0335170223362072	0.640091051743251	-0.00947180200640129	0.894905181683998	-0.00212570422988491	0.976349501567003	-0.0424200313062615	0.553936930786308	0.0783429118309476	0.273832031295927	-0.170813676897878	0.0163999274248847	-0.184416129475151	0.00948055339149927	-0.0164254057612573	0.818799046290367	-0.0297394795571845	0.678252488457783	0.035388347675636	0.621523060920587	0.0872163275001412	0.22296833300502	0.118261516358827	0.0978981928660571	-0.0522702433310663	0.465709370261589	0.0468860838864341	0.512950997314755	0.0133559357159026	0.852229230672237	-0.0151020758627751	0.833175351447139	0.0781115256561043
Cs_ont_1g000810.1	NA	NA	NA	NA	NA	NA	-0.0227361052184764	0.751147497295173	-0.119986086914822	0.0930662117096378	0.00170473709910141	0.981032180955246	-0.0330293475114266	0.644967531676226	0.0329230643655357	0.646032328114323	0.268202786974419	0.000138685862563338	0.0341992080191019	0.633295408494808	-0.0648093323103216	0.365568583213099	0.0191245362586217	0.789667925518292	0.0347834042768684	0.627500171465326	-0.0384350166760728	0.591802123770021	-0.0206300094791923	0.773542753274106	-0.0235082156920894	0.742987952120668	-0.0114381703676412	0.873254528443971	-0.00938527520351798	0.895859790436207	-0.0218003710463519	0.761073247450959	-0.00838202971050122	0.906938693058038	-0.0175150917656077	0.807005977524006	-0.0104196049882199	0.884458705597616	-0.0337616033675665	0.637651154712132	-0.0503593743518476	0.482195674939069	-0.0313444866995974
Cs_ont_1g000820.1	NA	NA	NA	NA	NA	NA	-0.0690111945517093	0.335244713219862	0.234436769596998	0.000913583349968953	-0.0925006491711231	0.196073358707341	0.0616706450400502	0.389293043946231	0.0653148734299333	0.361832861221938	0.037475358633557	0.60109385578367	0.0777303939369001	0.277612300556009	0.00923061368767172	0.897566468725205	0.103435561530325	0.148056344751251	0.0737810329120195	0.302831139646255	0.057788603469086	0.419888681278108	0.142299344175797	0.0460735648827596	-0.0643659366694371	0.368864668477889	-0.0681021840478991	0.341664635410957	0.125500833807156	0.0788781481506504	-0.0504870795141617	0.481084151697743	-0.0701874760630247	0.327052407150201	-0.0620354024700829	0.386489158882496	-0.0150803603379438	0.833411739306946	-0.0705157210289311	0.324789538412671	0.0354331620738874	0.621081252439482	-0.11458239439792
Cs_ont_1g000830.1	NA	NA	NA	NA	NA	NA	0.0601590595231195	0.40104288162351	0.30838392003257	1.03964e+09	-0.0208520565606853	0.771172402700094	0.0545708478071184	0.446279765680106	0.0347876755194003	0.627457883937476	0.0560042530987863	0.43440936601954	0.0835380006004325	0.243173506178087	-0.137687886149858	0.0536759062417096	-0.0266345214531336	0.710250072465967	0.0874010694908401	0.221985963356572	0.101132846423759	0.157343685509954	0.16533453666849	0.020242880792534	-0.0676848236766251	0.34463823494529	-0.0831458783372311	0.245400447919426	0.107891441472377	0.131273165096457	0.108232542487858	0.130051333172831	-0.0474979928926982	0.50746005848354	-0.0506283191710591	0.47985644056663	0.148485473156393	0.0373070510668438	0.129530746877785	0.0696575156887711	0.0987447265645721	0.167431329165922	0.0594743762779776
Cs_ont_1g000840.1	NA	NA	NA	NA	NA	NA	-0.0107477534922532	0.88084647117514	-0.00483726185278473	0.946213486414586	0.0442516045072897	0.536937368144646	0.00227619329307623	0.974675705957234	-0.008979415060272	0.900339425745507	-0.0479513482539205	0.503411733956198	0.0143134699384387	0.84176928057802	-0.0109341539329769	0.878795679004522	0.0132375549393449	0.853524235343304	-0.049672842502355	0.488194801067171	-0.0742981614995821	0.299445618583427	-0.0796075483532561	0.26613796069281	-0.0133418604818558	0.852383183465373	-0.125952390012261	0.0777983255369582	-0.0900433044680022	0.208271331834673	0.13247286396697	0.0634963628725487	0.00861694303079834	0.904342838618073	-0.0361295002433062	0.614233810722217	-0.15254016533138	0.03236144077061	-0.0214017657323622	0.765313418773366	0.0683547122810514	0.339873363248139	0.0129255546346456
Cs_ont_1g000850.1	NA	NA	NA	NA	NA	NA	0.0791626270923517	0.268827855747203	-0.115742263031025	0.105311804525519	-0.0327804785682987	0.647461952988037	0.00251536814807767	0.97201574445763	-0.0126253634743772	0.860227367712291	0.0231495490385865	0.746774786624356	-0.0141145200632661	0.843940361364759	-0.0316545142438494	0.658796351346389	-0.0671029980473232	0.348810862843689	0.106743552275752	0.135449858473075	-0.000566294017216389	0.993698585103581	0.0651690371368925	0.362908081582182	0.0208900026173615	0.770767540236087	0.512694873889461	1.3393	-0.000609654469660511	0.993216104463326	0.000886003140266178	0.99014118137749	0.0246951480397221	0.730500601924101	0.00860796599094067	0.904442018826111	0.0312319168754307	0.663070715710306	0.0206770466365783	0.773040456252496	0.0276714865400382	0.699503972400002	0.115120531646913
Cs_ont_1g000860.3	NA	NA	NA	NA	NA	NA	-0.0284278830238283	0.691702767006061	-0.0694362763097309	0.332269189105523	0.0471317653282467	0.510742701414806	0.0448609562726114	0.531339998695015	0.0400103397203629	0.576692967452469	-0.0141103559079379	0.84398581618596	0.0402502122394923	0.574408242255184	0.0372640412923577	0.603148650456846	0.0457089132072875	0.523600017584072	-0.110559064536141	0.121949951759727	-0.0881557114009936	0.218005093063817	-0.195830281926801	0.00581790507908275	-0.0260472994446858	0.716361085195243	0.0906327488100628	0.205296791964924	-0.0100747113901693	0.888257837828169	-0.0199775030996006	0.780520313080162	-0.00130029623055644	0.985531641337254	0.109612677570383	0.125196896697381	-0.0368207688211145	0.607469068472339	0.0119137016543276	0.868032188800134	-0.0714792711868471	0.318205533971468	0.0660310742868466
Cs_ont_1g000860.5	A0A067DVI6	A0A067DVI6_CITSI	CD2 antigen cytoplasmic tail-binding protein 2	CISIN_1g024218mg			-0.0982653087122524	0.169513290287594	-0.143276520393679	0.0445839051777482	-0.00556720031473852	0.938112260187259	0.0923042466468599	0.197028746868015	0.0144874276858801	0.839871908627796	-0.00198186945089676	0.977949382431377	0.0338137895888932	0.637131056990498	0.113486391682209	0.112319156174611	0.103173277267375	0.149092728108162	-0.00877131891520816	0.902637494634811	0.000855760361965493	0.990477685569513	-0.114076344337582	0.110452307126839	0.0676488045098767	0.344895629187721	0.0533864856588048	0.456224504105473	0.0397101894862895	0.579557796466142	-0.12264144235862	0.0859997210446198	0.0653886679930132	0.361289545047977	-0.139223467504435	0.0510365777705782	0.0644403913997001	0.368309913961372	0.020946094793389	0.770169182703693	-0.263746459036418	0.000180518846791968	-0.0925860127341589
Cs_ont_1g000860.6	A0A067DZH1	A0A067DZH1_CITSI	GYF domain-containing protein	CISIN_1g024218mg			-0.0697554085824002	0.330046460622289	-0.172138041880709	0.0155726432159327	0.0266997002072976	0.709572910157729	0.10642479422028	0.136627568736404	0.0425368350495348	0.552845070863807	-0.0178144737310397	0.803773419892567	0.0548003294889066	0.444367139624898	0.0480243607183147	0.502761340976066	0.0856405405416797	0.231473223402761	-0.0087950504115923	0.902375379254827	0.057811786870199	0.419701901557594	0.0158131004038743	0.825443765664341	0.00737017848708384	0.918130851797658	-0.00869783884515178	0.903449151774555	0.0219869961349613	0.759090455718887	0.0344779058329143	0.630527907075016	0.0623512441272052	0.384071196428077	0.0556873404540698	0.437018105088932	-0.0275508725623228	0.700750882685239	0.0325919112583702	0.649354590578705	-0.0340850570700064	0.634430415100028	0.0298841000911447
Cs_ont_1g000870.2	NA	NA	NA	NA	NA	NA	0.22285362270411	0.00164574964488064	0.202142233402836	0.00439102677495028	-0.374296831118541	6.01586e+06	-0.0874148135909076	0.221913001933414	-0.199993810976047	0.00483679445167995	0.0299214689853801	0.676394099369797	0.245061156929568	0.000518941632169569	-0.0650705368790921	0.363635425041065	-0.153046566289172	0.0317848241518515	0.116650945742739	0.102588372269684	-0.00953758246632569	0.894179558350919	0.0776382876230283	0.278183787628847	-0.0145226277777755	0.839488090148379	-0.0395217878940637	0.58135940173457	-0.044343980674933	0.536086933206713	-0.0663004466128638	0.354618468008155	-0.0590022243234429	0.410176305726606	-0.0698385425646226	0.329469011709263	-0.0748845262482657	0.295637250443641	-0.0890915930398208	0.213139220766665	-0.160426950877335	0.0243237626070445	-0.152163073263019
Cs_ont_1g000880.1	NA	NA	NA	NA	NA	NA	0.191743714681978	0.00695029525756881	-0.240640660285169	0.000658613585829273	-0.0966858179048384	0.176508801569123	0.0232843099234413	0.745351252014756	-0.0181580574851951	0.800067699183781	0.0283697619622382	0.692301069504228	-0.00430952151887111	0.952074103106319	-0.0839996211787325	0.2405699798282	-0.14187911616974	0.0467268540766697	0.152557856850887	0.0323411473120304	0.109251824214364	0.126452405683008	0.172651691926077	0.0152617286134184	0.0979746980618544	0.170784663743399	0.207725183532994	0.00340026712842584	0.0819708796240194	0.252158347710089	0.405517075092017	339161	0.199093885961605	0.00503529279023675	0.561221339970372	0.00096446	0.152690105498149	0.0321897909449525	0.11324080300325	0.11310353848494	0.385357191560094	2.24729e+06	0.547897007592081
Cs_ont_1g000890.1	NA	NA	NA	NA	NA	NA	0.149235096637903	0.0363473866172693	-0.33734892435676	1.24934e+08	-0.0867686028778553	0.225361914844856	0.0574053754263317	0.42298321840989	0.0312858571225035	0.662524526598511	0.0533544629331454	0.456495095160941	0.175697926650423	0.0135269437380841	-0.0232079111075851	0.746158178535172	-0.0672649978722424	0.347645876576518	0.084758920661256	0.236330057713811	0.0547010720248958	0.445193835470337	0.222771686441909	0.00165244604968318	0.246190281529496	0.000487951081154379	0.127364152653999	0.0744991772662384	0.302418162783894	1.56596e+08	0.32398559573643	3.4123e+08	0.315997992271846	6.08347e+08	0.117226076329203	0.100893569004721	0.343955848107123	7.46889e+06	0.397611297442662	722817	0.542604951736064	0.0177829	0.707176302881358
Cs_ont_1g000900.1	NA	NA	NA	NA	NA	NA	0.0839187215518252	0.241024837461321	-0.115742263031085	0.105311804525337	-0.16456650217471	0.0208394908177318	-0.00466588227200298	0.948116374898881	-0.0371870855292374	0.603897726272064	0.0112108491337239	0.875752948241866	-0.0124925397087602	0.861683046426052	-0.0523296493955405	0.465201865504243	-0.0783511355221107	0.273781515889171	0.28891260656224	3.83129e+09	-0.014175098778559	0.843279158485312	0.00806496445034054	0.910443907864124	0.0141346217743217	0.843720943645342	0.294952602055015	2.58213e+09	0.00130139406740205	0.985519427068682	-0.00961783737301165	0.893294386650644	0.0254896096597184	0.722181509837092	0.00111801466875136	0.987559706629907	0.0312837640191014	0.662545717663438	0.0208325368813799	0.771380690482718	0.00719366117721007	0.920085035610807	0.0749574310471857
Cs_ont_1g000910.1	NA	NA	NA	NA	NA	NA	0.16873043463348	0.0177788094026858	-0.155487947406281	0.0291260716656069	-0.577392721384094	6.58537e-05	0.00071340833901915	0.992061624218554	-0.0319624551661731	0.655688622227888	0.0205696857049415	0.774187072194222	0.0232202633416865	0.746027695130394	-0.0947418656908357	0.18540877843579	-0.136616814791988	0.0555830021039631	0.14252998498965	0.0457182651078964	0.444740650401709	5855.93	0.942530318672106	8.76874e-81	-0.00131155980685502	0.985406325658066	-0.00965338172519639	0.892902392197594	-0.00658255937530887	0.926854033358214	0.0585872614663599	0.413482171653735	-0.00227750696050168	0.974661095333657	0.0498208278914931	0.486898291867401	0.00112605323275225	0.987470267762058	-0.00382981594826359	0.95740352895958	0.365962479421526	1.23358e+07	0.0560996181508529
Cs_ont_1g000920.1	NA	NA	NA	NA	NA	NA	0.0605052493362549	0.398333392248767	-0.264651110300282	0.000171175679404944	0.0471246722296636	0.51080638820241	0.2775972387499	7.8357e+09	0.0758368456452536	0.289520909042577	0.280188665284857	6.66943e+09	0.100647250515496	0.159356959223891	-0.0196284600721447	0.784260047958868	0.0114810412638399	0.872783486994982	0.0789616006769966	0.270049271222721	0.091327868989918	0.20182849653403	0.182807561216977	0.0101346197412991	0.175724002593913	0.0135128729169736	0.0426589923611142	0.55170428837135	0.34347111918983	7.75932e+07	0.386903565477237	1.95252e+06	0.162441810896256	0.0225698122910923	0.524297189078904	0.263437	0.458896076330636	1185.73	0.410149332031583	215690	0.475334185182924	168.849	0.657939932450889
Cs_ont_1g000930.1	NA	NA	NA	NA	NA	NA	0.0129707279166043	0.856444571936665	-0.0978778274283738	0.171210027789552	-0.00747912725487272	0.916924948386942	-0.16417000896217	0.0211533963098864	0.0426739764583569	0.551564436422664	-0.0551406034380213	0.441539672818799	0.0514688830517371	0.472585120478439	0.0935137840093129	0.191198496731283	0.0136401318963086	0.849121938550828	-0.00760350590503671	0.915548490748234	0.0130320130950597	0.855773651161073	0.0592493217841518	0.408215192019468	-0.0805639555815069	0.260418133666772	-0.05752667797548	0.422002279092188	-0.0140846637448059	0.844266276460074	0.132143655637817	0.0641627562960776	0.0212496357203692	0.766933554041911	-0.0550135279684993	0.442594393719272	0.00891181727524698	0.90108583864503	-0.0320190887015081	0.655117719933762	0.0706698444358849	0.323730533088752	-0.0250924821530534
Cs_ont_1g000940.2	NA	NA	NA	NA	NA	NA	-0.0791828074446475	0.268705450251973	-0.0929603321298272	0.193850435934154	0.534499537358494	0.0598467	-0.0510185646191351	0.476473104413301	0.0321690453332945	0.653607027593545	-0.0958823204149429	0.180148357367348	-0.281275311867431	6.23066e+09	0.0921131812943445	0.197961413660948	0.0298069137134575	0.677563655843842	-0.564117662196204	0.00060279	-0.114349608562199	0.109595870950067	-0.247846811601304	0.000445573575164615	0.0643784796093796	0.368771176217452	-0.0180685084489827	0.801033103223804	0.0572354128740983	0.424359883628083	0.0764942323861871	0.285348476870685	0.00920310374025448	0.897870088436472	0.0373377881294259	0.602431199284315	0.0306350403254714	0.66912639120508	0.0552660392440051	0.440499963232319	0.0574591410652053	0.422548267558948	0.0524605182141267
Cs_ont_1g000950.3	A0A067DHN8	A0A067DHN8_CITSI	HMA domain-containing protein	CISIN_1g036289mg			0.0462041191884942	0.519106570796311	0.225171312785918	0.00146629614210324	0.0458706420412388	0.522130333128547	0.321170537211766	4.19145e+08	-0.013814636447372	0.847215121454387	0.386453861065199	2.03417e+06	0.104503894731013	0.14389132626591	-0.0113483592077748	0.874241467628792	0.0147252157679687	0.837279828795059	0.0430145852238056	0.548390083866207	0.224551265790568	0.00151246398096953	0.0709042541157794	0.322124153259159	0.0125903701217378	0.860610830964676	0.00246215767605417	0.972607494228162	-0.0121821513486994	0.865086549596262	0.00834701441847542	0.907325706478839	0.000309622611271424	0.996554661385656	0.0541220080831187	0.450034052999791	0.202662414198762	0.00428881222126726	0.0807308900935382	0.259428493506898	0.0825825028440033	0.248624755270172	0.22632596993055
Cs_ont_1g000960.1	NA	NA	NA	NA	NA	NA	0.112682551548029	0.114902460524165	-0.255636298060993	0.00028826607336283	0.0719913877054909	0.314741768615481	0.0370828628066294	0.604912875132594	0.0321914262293416	0.65338167864852	0.0310235744890885	0.665182020048943	0.018692566898809	0.794311647648485	-0.0229727611746932	0.748643569594747	-0.0831366782999663	0.245452866660311	0.0553276614569352	0.439989701061295	0.0368977996612645	0.606717293148405	0.0817067985648567	0.253694737370617	0.0309065229413154	0.666369357705081	0.160659289839434	0.0241157057844806	-0.00239253932501389	0.973381737367153	0.00836551152499533	0.907121260834892	0.0448548128997677	0.531396283493443	0.0937783019323874	0.189940420980088	0.338579444184544	1.13621e+08	0.792786074537962	8.42925e-30	0.342642942708155	8.28066e+07	0.584000962979527
Cs_ont_1g000970.1	A0A067DTL3	A0A067DTL3_CITSI	14-3-3 domain-containing protein	CISIN_1g045057mg			-0.0104984665418629	0.883590382991882	0.0538060080781733	0.452687830195607	-0.000109406775668552	0.998782568222076	0.0988235385386596	0.167090905725648	0.0255287293858073	0.721772704737619	-0.0552627167666646	0.440527484538315	0.0239836712642369	0.737977560212769	0.0371301593590427	0.604452103740467	0.0340487259865195	0.634791835430204	0.0464572122743996	0.516817684626053	-0.0925759815658848	0.195707804042337	-0.171146613008391	0.0161884280500968	0.0619173596357218	0.387395210958008	0.0277777078401366	0.69840651931858	0.0979643163523604	0.170830212760741	0.018248809597667	0.799089634263225	0.00686546692474285	0.923719665426633	0.0805196737165575	0.260681084858439	0.0853393275325015	0.233124627963514	0.171230675354161	0.0161354046142569	-0.00252309000446659	0.971929871519523	0.118756606199947
Cs_ont_1g000980.1	NA	NA	NA	NA	NA	NA	-0.201997395487346	0.00441987445982995	-0.167202045225776	0.0188535340785577	0.0816693703211244	0.253913012183948	-0.0744885599124435	0.298205459505898	-0.127924659608359	0.0732211915705198	-0.0473357755996542	0.508912718875918	-0.110696517959001	0.121483847557686	0.236284132900343	0.000829492241118471	0.11996647691178	0.0931200681095287	-0.154479440723487	0.030200416675179	0.0479288287041407	0.503612426402402	0.0311448739710192	0.663952471120694	-0.0434953921707454	0.543924429774279	-0.0473016503249487	0.509218586703807	-0.0495438121003172	0.48932675039556	0.0801849281877839	0.262674741340922	-0.0479452646802561	0.503465946151453	-0.0314288934364157	0.661077029642338	0.0984576520205382	0.168675701700496	-0.0161601909076114	0.821675594381946	-0.0911159268029615	0.202881457988609	-0.022117621171553
Cs_ont_1g000990.1	NA	NA	NA	NA	NA	NA	0	1	NA	NA	0	1	0	1	0	1	0	1	0	1	0	1	0	1	0	1	0	1	0	1	0	1	0	1	0	1	0	1	0	1	0	1	0	1	0	1	0	1	0
Cs_ont_1g001000.1	A0A067DVZ5	A0A067DVZ5_CITSI	inositol-3-phosphate synthase (EC 5.5.1.4)	CISIN_1g010460mg			-0.771238794657276	4.11612e-26	-0.227805266006908	0.0012841916463839	0.213778837002642	0.00255809621093554	-0.0863425492855711	0.22765649496577	0.538350769960639	0.0337587	0.019215608527297	0.788689827188115	0.119321097691675	0.0949064113140888	0.426093652237235	43039.3	0.700252892519407	2.33093e-17	-0.194158701275745	0.00625946867139698	-0.059910439308447	0.402995491044961	-0.0333464246836636	0.641795194735014	-0.0705426859043759	0.324604097363482	-0.0705175275929924	0.324777112292404	-0.0786618701931336	0.27187740607575	-0.0240084899979964	0.737716319229926	-0.040833648736268	0.568868974609993	-0.0658488750046844	0.357912712530629	-0.0235498093462799	0.742549199654964	-0.0604183974768434	0.399012116813163	-0.0418297691419553	0.559470560526923	-0.101902125716382
Cs_ont_1g001010.1	NA	NA	NA	NA	NA	NA	-0.415501430519523	126748	-0.414354621546131	142153	0.00611201894531847	0.932069681382283	0.162335916694279	0.0226592010013972	0.205435521750176	0.00377917044040577	0.082613340049067	0.248447510968694	0.129765901517202	0.0691478038853393	0.415653557770992	124830	0.427163025037573	38512.2	-0.00321312471957492	0.964257579722144	0.134266620135015	0.0599643749397101	0.239891339506685	0.000685474038132098	-0.00940678191430492	0.89562250317477	0.0402041718273492	0.574846435720564	0.0850027492788749	0.234979711207834	0.00294959171375879	0.967187376068951	0.0930357569351049	0.193487459024957	0.127675683170517	0.0737866570500402	0.0221110590209516	0.757773222143584	0.0678004115483108	0.343813061454236	0.200618006083581	0.00470327069251304	0.201812937344983
Cs_ont_1g001020.1	NA	NA	NA	NA	NA	NA	-0.457524321468942	1388.69	-0.154773459967362	0.0298837680002445	0.134094446886363	0.0602962209835505	-0.0313000247572905	0.662381097223003	0.444032031081902	633.121	-0.0165879247795511	0.81703754052179	0.0265093759086009	0.711550884534563	0.204113852713393	0.00401483107470891	0.368488266984141	9.94445e+06	-0.088329392825197	0.217096145682385	-0.0462062970631971	0.519086852721025	-0.0320106002104516	0.655203276624872	-0.0238402516189602	0.739487776890547	-0.0270444293770714	0.705995207815349	-0.0314095231389673	0.661272979457195	-0.0193029228738442	0.787752398437476	-0.0334241234185391	0.641018809604976	-0.0310024841900481	0.665395892628976	-0.0362094771507566	0.613449474919556	-0.0413912013120398	0.563599235408994	-0.0647409584828125	0.366075662861263	-0.0584955628152602
Cs_ont_1g001030.9	NA	NA	NA	NA	NA	NA	0.159028541693896	0.0256089123114448	-0.197902368564836	0.00530934272932456	0.054692028392768	0.445269201321851	-0.00427826828178229	0.952421257664161	0.10815663166296	0.130322486991347	0.00985524108855865	0.890676717885484	-0.0442872531823349	0.536609099010871	-0.122954388582768	0.0851960249598321	-0.126258565419322	0.0770729764217446	0.0657970064073778	0.358292317025629	0.0551923825312209	0.441110318481677	0.0952672872066958	0.182971401067901	0.115430130307544	0.106260331295721	0.00228610199628777	0.974565501459368	0.13130651960347	0.0658831524096976	0.246994362698612	0.000466935760057001	0.147221074393333	0.0389742075254451	0.347491237387301	5.64383e+07	0.278941237275279	7.20885e+09	0.335328921982818	1.45871e+08	0.50626475738837	3.21266	0.457018963114029
Cs_ont_1g001040.1	A0A067DLN7	A0A067DLN7_CITSI	C2 domain-containing protein	CISIN_1g000133mg			0.291256200860338	3.29087e+09	0.426660043907267	40580.9	-0.263750200458794	0.00018047924434884	-0.0346121566942606	0.629196610667248	-0.058650242180911	0.412979420827004	-0.0521973065903618	0.466332884495501	-0.108268964489411	0.129921387963297	-0.23088494768652	0.00109766122005956	-0.303218949756044	1.48295e+09	0.123292778207555	0.084333778746666	0.186060778798819	0.00885071477267862	0.350889559555925	4.29731e+07	-0.0608063748102594	0.395985524919724	-0.0506728908695957	0.479469357941726	-0.0408605030142451	0.568614625346364	-0.0355769674540286	0.619664444706946	-0.0583093092893898	0.415705248219478	-0.0585440433542204	0.413827373159003	-0.0536019693956776	0.454406002303733	-0.0777694636016508	0.277370126930879	0.110235566567931	0.123052406393542	-0.144350693249336
Cs_ont_1g001040.2	NA	NA	NA	NA	NA	NA	0.289402272869568	3.7119e+09	0.592401550314694	4.7595e-06	-0.0627783120130598	0.380816374474972	-0.0712295846697905	0.319903272179986	-0.0377774653019986	0.598161710442731	-0.0433709699244521	0.54507831939749	-0.144488602798108	0.0427923707170556	-0.229461171153041	0.0011805677861166	-0.317410778647897	5.4987e+08	0.216298223996897	0.00226723082790272	0.0599030315606993	0.403053756481288	0.0628214321637714	0.380488678805038	-0.00363698953399775	0.959546334830987	0.0103769512976161	0.884928410965301	0.0465311087509268	0.516150370435939	0.0269115802444121	0.707373197411288	0.0146116513957662	0.83851755423989	0.108690373397768	0.128425162591722	0.0142107487923543	0.842890097901058	0.0571700011839253	0.424890398066056	0.111720656475913	0.11805439901672	-0.00113911456295626
Cs_ont_1g001040.3	A0A067DLN7	A0A067DLN7_CITSI	C2 domain-containing protein	CISIN_1g000133mg			0.047749531406633	0.505211803921018	0.261782221023863	0.000202467064929078	-0.0423582848235113	0.554514548512788	-0.0604024035688639	0.399137180288933	0.0566619176580043	0.429024227041214	0.174584206051397	0.014140033480365	-0.14127776824827	0.0476751530608962	-0.0199364670207175	0.780959724532966	-0.0875866850631004	0.221002050381961	0.0967540191154316	0.176202396761899	0.13887235375363	0.0516303553921659	0.172484673856769	0.01536222504408	-0.0745148856646533	0.298034255116739	0.0645079675107014	0.367806857673933	-0.0809282169359134	0.258262015067121	-0.0735232484534321	0.304528191232442	-0.0940183518100855	0.18880396494972	0.100684115906631	0.159203440790122	0.0999735528271802	0.162182042359877	-0.0765314070746174	0.285113740518318	0.0643025520247656	0.369337347146291	-0.0704701971516124
Cs_ont_1g001050.1	NA	NA	NA	NA	NA	NA	-0.0219291971684921	0.759704371517246	-0.0369685786602115	0.606026896013637	0.0140310296131312	0.844851819388623	0.0421634150771282	0.556339404668788	0.00770218741984488	0.914456593392507	0.0862371080669785	0.228226906983726	-0.00075219015781055	0.99163009893739	0.0321174275240856	0.654126876896265	0.0266028653489122	0.710579039515756	-0.0815584692083314	0.254560529031847	-0.0263463952617033	0.713246218980191	-0.17067495021589	0.0164887627379977	-0.0996397194144304	0.163595759537851	-0.0412794567809628	0.564653522187338	0.0205579340574719	0.774312609655305	0.0477631647044196	0.505090098242639	-0.00497999964532408	0.944628849816924	-0.0811169814236	0.257149533675609	0.0688740494815432	0.336208335510134	0.105637469557456	0.139570075933716	-0.10146332674826	0.15598449685451	0.0231190386817234
Cs_ont_1g001060.1	A0A067DXL1	A0A067DXL1_CITSI	MICOS complex subunit MIC60	CISIN_1g006626mg			-0.0250903927145448	0.726357850193706	-0.0551769432839244	0.441238316502076	0.0525717354657685	0.463136887436028	-0.00904469073778273	0.899618736475944	0.0513217411683204	0.473853612029052	-0.00300210666792818	0.966603511091885	0.0165138245216869	0.817840582785644	0.0301612053018367	0.673949010357402	0.0391395254457725	0.585022781678826	-0.101966959792851	0.153930198421003	0.0855958669164542	0.231717625098513	0.139781868665693	0.0501039456243293	-0.0840077926165249	0.240524069360535	0.0534587858767767	0.455613898736715	-0.0121502093198146	0.86543694577015	0.0359520671959177	0.615975464738391	0.00551700387755476	0.938669171709098	0.0853918589647373	0.232836028344863	-0.0531717794422555	0.458040475973217	0.0392460037080559	0.584001287023035	0.0676744829330247	0.344712117818092	0.0799948811982787
Cs_ont_1g001070.1	NA	NA	NA	NA	NA	NA	-0.040332263156636	0.573627704974307	-0.19628442198951	0.00570285606386194	-0.00172302755957259	0.980828710144658	0.0956865693610128	0.181043362302719	0.0167478704099503	0.815304821931369	0.100093163121706	0.16167774929903	0.0104927959974497	0.883652815159618	0.0312074623801182	0.66331839606108	0.0551317574871271	0.441613047545338	0.00416400625052838	0.953690532669674	0.0643691970423922	0.36884036498217	0.131615522870616	0.0652437793237012	-0.115859372931987	0.104957649056119	0.0294090850860192	0.681631280162503	-0.0826472393775079	0.248252767595057	-0.0520823259270844	0.467316752723674	-0.0464460742792976	0.516918303543013	0.0101203358141772	0.887755119559108	-0.0723567322041624	0.31228580211709	-0.0432698130820555	0.546017334027023	-0.0211363110654788	0.768141082661794	-0.0245320317099252
Cs_ont_1g001080.1	NA	NA	NA	NA	NA	NA	-0.0135832003661637	0.849744221408937	0.173542268749972	0.0147354984898301	-0.0676814586341639	0.344662276506981	0.0370643642321919	0.605093134027019	-0.0253178910976258	0.723976916112488	0.107514686416586	0.132632954049768	-0.0148835383477535	0.835554955971644	-0.00311757950146625	0.965319738871819	-0.000105879174490908	0.998821821829527	0.021654549366668	0.762623609880662	-0.077423769192046	0.279517877168488	-0.266334897288682	0.000154976053403414	-0.088239249446772	0.217567565378821	0.000380727678904658	0.995763443447818	0.0467784066526855	0.513920402380659	-0.077230013932636	0.28072654427119	-0.0831475886555239	0.245390703955733	-0.0794308313459949	0.267204143472421	-0.00400040290331665	0.95550811575541	-0.0478650031054965	0.504181462756777	-0.202479992648548	0.00432441136695414	-0.0919826371171502
Cs_ont_1g001090.1	NA	NA	NA	NA	NA	NA	-0.014243062958423	0.842537475415062	0.13276440463171	0.062910964892832	0.0383772226740412	0.592359848698768	-0.0046963856480037	0.947777663264132	0.0209183949756746	0.770464650724496	0.0555377283293227	0.438252775311386	-0.0263881359955283	0.712811895082605	0.00456767765453777	0.949206908778008	0.0181055871454	0.800633331115877	-0.0905391732644734	0.205766949308516	-0.0822384366995289	0.250608311554878	-0.193075887916867	0.0065612485385687	0.033134924474081	0.643910524906036	0.0376906261332159	0.599003882114659	0.0598638053937541	0.40336237229016	0.0115774061782825	0.871724846763163	-0.0048747900266108	0.945796838002176	-0.061350118703981	0.391767034625309	0.0674627975994203	0.346226776875714	-0.0653119020386742	0.361854748875343	-0.128177141056189	0.0726513630929325	-0.0717123973056391
Cs_ont_1g001100.2	NA	NA	NA	NA	NA	NA	0.256657975206937	0.000271985434815051	0.328279293295209	2.4836e+08	-0.149981800509249	0.0354122975562653	0.00251088877472071	0.972065558656624	-0.162418910400984	0.0225891175221808	0.0464623081072121	0.516771653021628	0.0680065321059512	0.342344690990723	-0.182658892919773	0.0101970372143662	-0.188723484974257	0.00790940546638705	0.205421603838319	0.00378158566147811	0.0815653060308982	0.254520578029725	0.114569437766424	0.108910692984903	-0.0253941210600995	0.723179705802529	0.0965956681167013	0.176914418312848	-0.00554359518782104	0.938374146905046	0.0194101078320988	0.786602050952193	0.0328689778346773	0.646574469975805	0.0136391041947696	0.849133170886397	0.0508922317328876	0.477566959128626	-0.0252460307964639	0.724728700799716	0.0690680721203828	0.334845592762162	0.0125167595499198
Cs_ont_1g001110.1	A0A067DXK1	A0A067DXK1_CITSI	Ribosomal protein eL8/eL30/eS12/Gadd45 domain-containing protein	CISIN_1g037081mg			0.312936791851761	7.55947e+08	0.227434547823342	0.00130850339477401	-0.113333948050558	0.112805541150408	0.0347167919475328	0.628159825286354	0.0237277940440976	0.740672659266426	0.124081669444754	0.082350815531503	-0.36830450316744	1.01022e+07	-0.518909550280421	0.564873	-0.395668413455976	867922	0.0776626591497989	0.278032493680903	-0.0155794697760698	0.827982419816156	0.00688323356823801	0.923522865278312	0.010640616140941	0.882025564494418	0.0846994551266054	0.23666020790689	0.00820531889738996	0.908892046173674	0.0629897307870946	0.379211323069537	0.0247594408086903	0.729826182909818	0.047023475593799	0.511715450485748	-0.0171763786226898	0.810667155820124	-0.0186202110171672	0.795090194652507	0.0851024862491677	0.234428923357273	0.0689786792778664
Cs_ont_1g001120.1	A0A067DYP7	A0A067DYP7_CITSI	Uncharacterized protein	CISIN_1g039934mg			-0.00408413989030499	0.954577794199605	-0.296097821514383	2.39358e+09	-0.0039367373419759	0.95621548322026	0.0304203427195151	0.671309887100968	-0.00730348738404649	0.918869117102901	0.0509269714567542	0.47726602902698	-0.0262686716560259	0.714055200363016	-0.0156156732530359	0.827588911678123	0.00535797568816875	0.94043372786381	0.00983920118438457	0.890853540696636	0.0317371007665805	0.657962314255994	0.0724288029615912	0.311802802366722	-0.0805681015653591	0.260393523628666	-0.023611541958212	0.741898163538018	-0.0990792685187395	0.165989850186473	0.00993818627387465	0.889762422088075	-0.033169963929851	0.64355987752025	0.035872024656989	0.616761852974078	-0.09896000101126	0.166502685423735	-0.0893604077796808	0.211756081273401	0.0286633608295738	0.68928069816684	-0.0252781063652413
Cs_ont_1g001130.1	NA	NA	NA	NA	NA	NA	-0.0245084817098243	0.732459866733459	-0.00372890120978681	0.958524918564138	0.0200564303994284	0.779675360725805	0.0449950847717927	0.530111878643017	-0.000160219652622512	0.99821714505891	-0.120683143792443	0.0911678925256709	0.0248370514490858	0.729012338133878	-0.00125186736854805	0.986070452510361	0.0106394037440634	0.882038908940927	-0.0683312780954726	0.340039338306105	-0.209352056506391	0.00315227454953089	-0.271330749664516	0.000114940264203929	-0.100994360970908	0.157915884598817	0.0629850260794064	0.379246995334254	-0.0025122244517802	0.972050704852698	0.0136471489168118	0.849045246348738	0.0218630381553616	0.760407268563387	-0.0609295277227999	0.395027699419833	-0.114304145418954	0.109737994459653	-0.0272766662734781	0.703588608177156	-0.1613024680306	0.0235477150443732	-0.0324357921810862
Cs_ont_1g001140.1	NA	NA	NA	NA	NA	NA	-0.0300497326947424	0.675085504835752	-0.163120582965249	0.0220040298534636	0.0188336724581298	0.792793941694185	0.0446636882794764	0.533148839854098	0.0152409761122262	0.83166368517228	-0.0596949292499918	0.404692625334068	0.0201920266509648	0.778224345060578	0.0125147858667678	0.861439207576425	0.0445727407055723	0.533983819485284	-0.107178065837059	0.133857021181457	-0.186883266580614	0.00854987244859134	-0.320294238777852	4.46668e+08	-0.0748865720515497	0.295624019785144	0.00631729758733949	0.929793926170791	-0.061764513203185	0.388570309722818	-0.0831686816592138	0.245270555795359	-0.0155228063197029	0.828598400540602	-0.070854204106078	0.322466705512073	0.00564416457867882	0.937258427625777	-0.0719568281282727	0.314974739977163	-0.162415509542601	0.0225919856767753	-0.0622313189243764
Cs_ont_1g001150.1	A0A067DYP0	A0A067DYP0_CITSI	Uncharacterized protein	CISIN_1g042185mg			0.0297962050356723	0.677673025981822	0.185527359632725	0.00905080522345551	-0.0107600338322652	0.880711337363621	-0.17916228911436	0.01176632194794	-0.0181772517840598	0.79986081000602	-0.0798611636258161	0.264612912686184	-0.0206954856918169	0.772843576315147	-0.0386298840121495	0.589923376776734	-0.04575505400836	0.523180505990639	-0.0964417603148504	0.17760849745164	-0.142129355775713	0.0463369047882768	-0.29364044095447	2.81537e+09	-0.0330694028574038	0.644566424884147	0.0775918615779158	0.278472145790851	-0.0197845570181885	0.782586969245876	0.0367001271336471	0.608647287879325	-0.0850471483153307	0.234734409613187	-0.0399191048452386	0.577563071299489	-0.045107010626067	0.529088148916963	-0.048834257226747	0.495576467403259	-0.118109973282532	0.0983321279317873	-0.0472469900787406
Cs_ont_1g001160.1	NA	NA	NA	NA	NA	NA	0.0254175862683172	0.722934367410296	-0.330602038258476	2.08722e+08	-0.0556176588530835	0.437592903276448	0.732888892667066	1.87093e-20	0.0532722527801957	0.457190178195601	0.0360073827965423	0.615432264919806	0.0462246899734579	0.518920342016766	0.00157034005593665	0.982527307152495	0.0557958897385089	0.436123550396674	0.051417974739681	0.473023784554469	0.133273580741042	0.0618991885967847	0.198521643858281	0.00516528414515856	0.0352910187540372	0.622483056802536	0.191277882853281	0.00709111144475615	0.179239794497209	0.0117293551903058	0.331897436976692	1.89314e+07	0.283969390876604	5.25693e+08	0.0902123698207975	0.207415016497533	0.218949745043721	0.00199386998708626	0.383887246065266	2.56691e+06	0.37279527672268	6.85704e+06	0.510383690263891
Cs_ont_1g001170.1	NA	NA	NA	NA	NA	NA	0.141615465216757	0.0471406629737902	-0.288988622336662	3.81252e+09	0.00582800279065089	0.935219239478918	0.0707075391169549	0.323471867360156	0.0599621945155845	0.402588551630122	0.0693293471108998	0.333016082891161	0.0644479869937454	0.368253348954316	-0.019253566119835	0.788282267550184	-0.0808990681195135	0.25843409795471	0.106649752585704	0.135795607801575	0.19962551015145	0.00491716607311397	0.26833933459398	0.000137560094284303	0.285890550210872	4.65202e+09	0.353397434609471	3.50706e+07	0.137186996021359	0.0545609083163813	0.271049645185254	0.000116907516351274	0.462114461032664	816.185	0.149068702503731	0.0365585813388584	0.432672648132268	21588.6	0.243996219064485	0.000549828980842983	0.599524410852483	1.30313e-06	0.747674841709839
Cs_ont_1g001180.1	NA	NA	NA	NA	NA	NA	0.0285548304018298	0.690396625670481	NA	NA	0.0556498277880718	0.437327490571408	-0.0137955078652294	0.847424097016517	-0.0417666151791549	0.560064193024335	-0.00807128497083321	0.910374016219767	-0.0417907566911835	0.559837232681364	-0.0392312310479255	0.584142958664811	-0.0288081961957792	0.687792521964746	-0.0526481272867591	0.462486324197174	-0.0286186466483383	0.68974037557288	-0.0304878729724384	0.670622799822655	-0.0178672324516589	0.803204104267715	-0.0174272059241213	0.807955543280747	-0.0142492533403924	0.842469927566208	-0.0166022944245707	0.816881835264821	-0.0181971193532739	0.799646678541095	-0.0170179900068046	0.812380607945124	-0.0231644440548331	0.746617402197631	-0.0223095480590092	0.755667223588383	-0.0370196406949406	0.605529040086382	-0.0334834341879281
Cs_ont_1g001190.1	NA	NA	NA	NA	NA	NA	0.0897985396861181	0.209515566169148	-0.30272212945528	1.53395e+08	0.0719888343805155	0.314758977120919	0.133428284564453	0.0615944391049602	0.01753248037875	0.806818135016521	0.0327394772429062	0.647873288737855	0.103708261340139	0.146984606332718	-0.0157375113353891	0.8262649273339	-0.0256709563833102	0.720287083362268	0.074112799937744	0.300656245443292	0.0409219368810961	0.568032959751627	0.0763865187740485	0.286029357095353	0.281057163394425	6.31651e+09	0.357930086193468	2.41821e+07	0.00755288556813259	0.916108659291586	0.37910615992556	3.93822e+06	0.0574097027846179	0.422948201517969	0.0689014040683392	0.336015992941999	0.234052300626376	0.000932041133929041	0.401638553013557	492833	0.363445238870665	1.5263e+07	0.576683958804788
Cs_ont_1g001200.1	NA	NA	NA	NA	NA	NA	0.172304052228119	0.0154715569729183	-0.160784958180144	0.0240038106258614	0.398424770356506	669284	-0.104116930962995	0.145389528032548	-0.10580296726123	0.138947569792877	-0.00863486225352279	0.904144867738861	-0.198108525618692	0.00526099064262066	-0.276303114363193	8.48732e+09	-0.190101485434742	0.00745810180710219	-0.379665429040197	3.74722e+06	-0.127492870336159	0.0742041059620607	-0.243079007362747	0.000577784604705015	0.109729358298974	0.124793001621416	0.0298930240006222	0.676684437388543	0.0985591740840079	0.168234852695211	0.088611144283532	0.215627382050136	0.103129752408503	0.149265241401493	0.0801257913785582	0.263028027569533	0.0997291738669544	0.163216037156049	0.094183735817636	0.188023895711395	0.108087813372999	0.130568682251605	0.173492467581702
Cs_ont_1g001210.1	NA	NA	NA	NA	NA	NA	0.0962627730746391	0.178418205569991	-0.0976992191822366	0.171996368777877	-0.599327258895563	1.35129e-06	0.00939856163846982	0.895713197807613	-0.101334118243856	0.156514845113701	0.396224807609247	823720	0.419062219227418	88524.9	-0.0158500266415845	0.825042686397592	0.0401871769199812	0.575008225805073	0.273767105397646	9.91418e+08	0.140736200083702	0.0485428688312316	0.278780800026787	7.28112e+09	-0.0241731140985041	0.735984254893104	-0.0164625565994725	0.818396296645678	0.0404304789328121	0.572694050408847	-0.0318532726694823	0.656789815025883	0.00428765540404883	0.952316986487932	0.0332791481558583	0.64246775264246	0.0071896011008621	0.92012998949159	-0.0211242843462017	0.768269265966094	0.0466845820819741	0.514765864040224	0.00899058471386504
Cs_ont_1g001220.1	NA	NA	NA	NA	NA	NA	-0.00490466464428439	0.945465172048571	0.121482407808643	0.089029385011849	0.00283505189441687	0.968460898017094	0.0153982798918192	0.829952477418686	0.0360616403702037	0.614899658020182	0.0203964178705897	0.77603860503721	0.013057659445346	0.855492917873858	0.0334924760507907	0.640336135062616	0.0163746533463578	0.819349326344387	-0.00204611666197584	0.977234746488443	-0.0272958461242617	0.703389984528886	-0.160752688634009	0.0240325007326081	0.0226714789853552	0.751831725736251	0.0475612296060796	0.506894357792852	-0.0137297812366042	0.848142227054305	-0.104345295348297	0.144503946234531	-0.0405367245552537	0.571684869593775	0.103880286593625	0.146311563755175	0.0212380215647147	0.767057282677443	0.0879434613046794	0.219119567587699	-0.0535477758104328	0.454862968714448	0.0653829119461599
Cs_ont_1g001230.1	NA	NA	NA	NA	NA	NA	0.0548924516068027	0.443600651104743	-0.0937092011209757	0.190268486460913	0.107033110993009	0.134386789727843	0.00707673734379787	0.921379737770615	0.019772041976284	0.782721071324219	0.0162275953993737	0.820944291058673	0.0164255116519934	0.818797898268809	-0.0186728422961495	0.794523863628094	-0.0439998423435642	0.539258556556004	0.0318284725361875	0.65704004743031	-0.00187327684013038	0.979157321697044	0.00781233973650822	0.913237962468843	0.00795505953583463	0.911659334210499	0.257558662912755	0.000258346242347488	-0.00472658256799902	0.947442363762477	-0.00675453832843063	0.924948519786844	0.00296840447430551	0.966978212443119	0.0131157453358609	0.854857157981875	0.0161463274581846	0.821826024613971	0.0165226836019233	0.817744564807257	0.0796674208696806	0.265777393065077	0.0899028972197079
Cs_ont_1g001240.1	NA	NA	NA	NA	NA	NA	0.0359663409996079	0.61583527582811	-0.132298486538754	0.0638486326601373	0.089221533109047	0.212469830854579	0.2262273275793	0.00139062338146312	0.05465516620063	0.445576470077967	0.0649736617020286	0.364351650494221	0.0433152316734457	0.545595625749743	0.0112788465001271	0.875005479527206	-0.00125559748960791	0.986028951599039	0.0534482164354896	0.455703133567624	0.0560334773666553	0.43416925011235	0.0690241155843281	0.33515401725567	0.0596653751465206	0.404925693133033	0.0187779191273022	0.793393521737932	0.0084845731666627	0.905805437732154	0.0255559275041481	0.721488528101032	0.0403562944766058	0.573399193341367	0.139798538209957	0.0500763238127968	0.749420489657133	9.1057e-23	0.203774821763953	0.00407737756821913	0.181436417365625	0.01072329557375	0.327768751283085
Cs_ont_1g001250.1	NA	NA	NA	NA	NA	NA	0.0183139585001097	0.798387696147053	NA	NA	-0.0588424931997809	0.411446979177071	0.178345419396909	0.0121622128455224	-0.0275906959219715	0.700339099135759	-0.00276902069393368	0.969195108718893	-0.0168207770383291	0.814515308603667	-0.0284219655856455	0.691763672827831	-0.000694103611258553	0.992276428782918	0.110310091347666	0.122797749841083	0.00538162339323048	0.940171317420373	-0.0105401825084411	0.883131116147559	-0.00226562618602248	0.974793233744577	-0.0106569552124588	0.88184572904765	0.00137145954911909	0.984739902468668	-0.0103246222186933	0.88550471717386	0.00576813338563249	0.935883283076959	-0.00309319516842921	0.965590825008551	-0.00282293522400815	0.968595623101673	-0.00896337755704431	0.900516503531198	-0.0334129251708688	0.641130681282692	-0.00382185899698608
Cs_ont_1g001260.1	A0A067GQA8	A0A067GQA8_CITSI	Membrane-anchored ubiquitin-fold protein	CISIN_1g033522mg	102622832	FUNCTION: May serve as docking site to facilitate the association of other proteins to the plasma membrane. {ECO:0000256|ARBA:ARBA00002929, ECO:0000256|PIRNR:PIRNR032572}.	0.145220154772446	0.0417406071703792	-0.217159917556633	0.00217486847789779	-0.233343429161842	0.000966974513663558	0.0103379126468323	0.885358342443278	-0.033982596297667	0.635449912933856	-0.000672087660766888	0.99252140192032	0.0300604228367389	0.674976483914572	-0.0735886009000672	0.304097370113965	-0.131863811293005	0.0647337211969528	0.156151930462815	0.0284367018152581	0.118407253562603	0.0974823159755978	0.218630688701328	0.00202509454132779	-0.0106285205639022	0.882158697948487	0.185489756725119	0.00906506046758558	-0.0197927427076941	0.782499260823749	-0.00576461170910944	0.935922345258002	0.00585711554183267	0.93489635051292	0.0366576710826905	0.609062165231446	0.0259912752091192	0.716945059971054	0.0725208376286841	0.311186720437449	0.311722814056543	8.2341e+08	0.317757704739412
Cs_ont_1g001270.1	NA	NA	NA	NA	NA	NA	-0.108957148898634	0.127484859926533	0.0310538302602163	0.664875249426592	0.0488589339171046	0.495358409133738	0.00379645005328165	0.957774289912591	-0.0511806891421966	0.475071345157784	0.0146262544180481	0.838358375247398	0.460692518363785	963.073	0.0916310388074771	0.20032918304146	0.231394692319849	0.00106930190503328	-0.0429991525791748	0.548533716753545	0.127886149199121	0.0733084242169952	0.0258994988827472	0.717902055375478	-0.0191313890897624	0.789594315990373	-0.0129209014117237	0.856990124545929	-0.0257596352227472	0.719361324920499	-0.0177863023400629	0.804077457710686	0.00609744661721196	0.932231253948525	-0.0234338866823715	0.743772221141453	-0.0174759118291791	0.807429263790651	-0.0260843123801618	0.715975367047646	-0.066939362548848	0.349990106877191	-0.0394775879615149
Cs_ont_1g001280.1	NA	NA	NA	NA	NA	NA	0	1	NA	NA	0	1	0	1	0	1	0	1	0	1	0	1	0	1	0	1	0	1	0	1	0	1	0	1	0	1	0	1	0	1	0	1	0	1	0	1	0	1	0
Cs_ont_1g001290.1	NA	NA	NA	NA	NA	NA	0.540554622084762	0.0242472	0.291729365914129	3.19087e+09	0.214335353555835	0.00249107790356584	-0.215713889086076	0.00233187775215867	-0.40468202179411	367725	-0.102290072223037	0.152623022726908	-0.324061186816571	3.39342e+08	-0.421279181727452	70646.9	-0.57467481681085	0.000104472	-0.302566470226597	1.55027e+09	-0.0790284975418028	0.269642394295038	-0.196801214779645	0.00557441520003558	0.0655299147013911	0.360251025654475	0.0097380040498614	0.891969254858814	0.0700194148823619	0.328214917095952	0.0280531519524154	0.695563614530717	0.0678058276003228	0.34377442737586	0.0292846272976173	0.682905701642247	0.059422006912557	0.406847955148102	0.0693667711180679	0.33275455629796	0.023748275296082	0.740456817887097	0.0820191452657275
Cs_ont_1g001300.1	NA	NA	NA	NA	NA	NA	0.131735259925626	0.064997394769908	-0.0530496929236024	0.459074868138926	-0.446415520001606	4866.11	-0.0223920997215907	0.75479186718518	-0.121359331973023	0.0893560494490219	0.42781503092317	35982.1	0.401122179143778	517786	-0.0440594345293816	0.538708680183585	0.013210435009916	0.853820964091362	0.159110302597124	0.025532200523513	0.195744811558906	0.00583978831151224	0.229844804186948	0.00115768138037807	-0.0326230713843765	0.649041683092668	-0.0272982471462571	0.703365121320606	0.0808283661274317	0.258851821675632	-0.0395732108686376	0.580867407591305	-0.000330335200946858	0.996324182741168	-0.0328430703707104	0.646834222072248	-0.00552088024850569	0.938626163695396	-0.0381427655912337	0.594624861765611	-0.0347682308121871	0.627650406492396	-0.0510943288693231
Cs_ont_1g001310.1	NA	NA	NA	NA	NA	NA	0.0658651409525139	0.357793720631436	0.0666494138859124	0.352085786275734	-0.406235864598382	316300	-0.0123416496538896	0.863337287695244	-0.160206304739402	0.0245227759899573	0.31460082384053	6.71953e+07	0.24489102427006	0.000523765940331817	-0.09185469058675	0.199228305597396	-0.00150920722367181	0.983207411768455	0.0541171182209335	0.45007505145164	0.247545328006477	0.000453023029175224	0.247089433954948	0.000464507169607235	-0.0488181200293743	0.495719093006683	-0.0408571382004899	0.568646492094864	-0.0501020424686455	0.484439648700954	-0.048596264825054	0.497682120923479	-0.0547626996477951	0.444680448792713	-0.0140003813755951	0.845186455333547	-0.0188200586066879	0.792940335980156	-0.0576725462910272	0.420824437621762	-0.0273806796475482	0.702511702356047	-0.0889801553103999
Cs_ont_1g001320.1	NA	NA	NA	NA	NA	NA	0.0444735471237721	0.534895251353315	NA	NA	-0.195485288786324	0.00590668660427409	-0.0132043263662591	0.853887803757263	-0.0203040998561279	0.777025628190911	-0.0124321841831094	0.862344665671212	0.00162250131442157	0.981947021511044	-0.0232925019468692	0.745264744061882	-0.0423959825901737	0.554161863739713	0.00337911794733576	0.962412413346459	-0.0181559852090168	0.800090036415507	-0.0131243899091731	0.854762549647723	-0.00912260991730371	0.898758561647009	0.0193525694371877	0.787219516397039	-0.00991517170764197	0.890016094629671	-0.00996177283872366	0.889502456448835	-0.0119086264373724	0.868087895680559	-0.00455839752183418	0.949309966882392	-0.00920551482745824	0.897843477337352	-0.00798554041186934	0.91132222888426	-0.0225528595448105	0.753088109212582	-0.0176793402422971
Cs_ont_1g001330.1	NA	NA	NA	NA	NA	NA	0.174418463436139	0.0142333223119749	-0.363935578265885	1.4645e+07	-0.252229576671651	0.000349332032487873	0.166474971505428	0.0193842864487644	-0.0198983900496189	0.781367512156808	0.132857893225993	0.0627241849991393	0.0710080774151139	0.321414317546205	-0.0807187066932492	0.259500632976769	-0.0925074223731901	0.196040471067297	0.0823219934700422	0.25012559823706	0.229236534274691	0.00119416077573668	0.521434901833806	0.0395733	0.229366338003965	0.00118628883288381	0.18563881111595	0.00900867061862677	0.133299849866011	0.0618473542133695	0.165163792247734	0.0203742213948105	0.254891161261613	0.000300706334761965	0.377808026430684	4.41833e+06	0.262443727772055	0.000194811830181537	0.369248174538318	9.31681e+06	0.639619315938812	4.66668e-10	0.590082977122409
Cs_ont_1g001340.1	NA	NA	NA	NA	NA	NA	0.058518615544228	0.414030554988233	-0.0238655264210474	0.739221559291654	0.106095231536724	0.137853426374878	-0.0035813650293852	0.960164523164656	0.0100487867954414	0.888543511016392	0.000951759684969538	0.989409530049654	0.00114762109035239	0.98723029971121	-0.0254043075346024	0.723073198557237	-0.054177659090449	0.449567601915023	0.00796095582188215	0.91159412260038	-0.00865777284602576	0.90389176101314	-0.00784346602285823	0.91289364443942	-0.0120035962282242	0.867045590942366	-0.0111890963366474	0.875992091569022	-0.0130464547745588	0.855615565612457	-0.0131077728804907	0.854944412327573	-0.0156694569517692	0.827004397332904	0.000123234940398183	0.998628694464768	-0.00822856211414732	0.908635085257529	-0.0025168381325112	0.971999397083668	0.0555662608505044	0.438017157953436	0.0183757350209515
Cs_ont_1g001350.1	NA	NA	NA	NA	NA	NA	-0.10167490609576	0.15511897323971	-0.132718466268483	0.0630029117162215	0.0310390885406888	0.665024712354078	0.114831102365641	0.108099507441682	-0.0127020007558133	0.859387677388425	-8.28557e+09	0.999078017064101	-0.0216945451053153	0.76219828458274	0.179995529169966	0.0113742260248465	0.103357500406907	0.148364221014992	-0.0412300080122267	0.565120361514475	0.00565638654553881	0.93712284511321	-0.0229813875756327	0.748552347829671	-0.0113266901679302	0.874479618891185	-0.013049432292303	0.855582972990196	-0.0141298247340647	0.843773304047215	-0.0145896789537377	0.838757075313478	-0.00757556732660538	0.915857656079051	0.185281793651842	0.0091442589470561	-0.0151155676960635	0.83302849144834	-0.0159202709494168	0.824279843632373	0.00512864098916166	0.94297890473157	0.0481801047200416
Cs_ont_1g001360.1	NA	NA	NA	NA	NA	NA	0.0106835748825121	0.881552753484471	-0.146726816259997	0.0396427617478003	-0.248920462770023	0.00041995601712808	0.1392589532455	0.0509768839037877	-0.0324023316482986	0.651259655321186	0.53452855556283	0.0595907	0.284572386468291	5.05953e+09	0.0238271779874244	0.739625492631318	0.103833121372894	0.146495862713239	0.0553305081081698	0.439966137526331	0.264286754875503	0.000174883073882186	0.55795293936467	0.00163022	-0.00993898661233349	0.889753600750534	-0.00204530240678694	0.977243803516819	-0.0216736743895881	0.762420220429724	0.00313983689285417	0.965072301896999	0.151670916858732	0.0333719518209863	0.00608582510514602	0.932360110947953	0.020795232174646	0.771778801657768	-0.0130344005968661	0.855747516025066	0.206533099867762	0.00359302800456458	0.0492969749713393
Cs_ont_1g001370.1	NA	NA	NA	NA	NA	NA	0.066801141270068	0.350988155713974	-0.0564090246883087	0.431090412711821	-0.414570596543485	1391.2	0.025013885354753	0.727159145808092	-0.0266265468692639	0.71033293849401	0.396963745184443	768363	0.152747154671189	0.0321246853176753	-0.0140050979506947	0.845134955115377	-0.00728852085781957	0.919034804938287	0.106018346608692	0.138140617954227	0.481557669608284	78.5327	0.773369244766738	1.8536e-26	-0.0121781582545455	0.865130351415683	-0.00406734297175894	0.954764403809884	-0.015210505183809	0.831995250847763	-0.000371620188336123	0.995864786360288	-0.0216370034120895	0.762810220672961	-0.0101812768665125	0.887083703078894	0.00737340086578377	0.918095182085666	-0.0130549878765851	0.855522160887848	0.243368129036724	0.000568833862802796	-0.00167541169691887
Cs_ont_1g001380.1	NA	NA	NA	NA	NA	NA	-0.005877210859007	0.934673479930678	-0.044273695774991	0.536733929948268	-0.220386239050294	0.00185864676280618	0.286262488650277	4.54274e+09	-0.0503177083109129	0.482558628350727	0.00104956699018312	0.988321277040422	0.114915660617917	0.107838385660728	-0.0128711637989363	0.857534771493191	0.0560410421080354	0.434107108184553	0.035819845657872	0.617274727324002	0.0199026428511953	0.781321963559761	0.202126252934751	0.00439420130732233	-0.0179871920258943	0.801910015016671	-0.0106688926788186	0.881714343542123	-0.00633055538561115	0.929646967264589	-0.0194001627073249	0.786708766197203	0.14048427288198	0.0489509761351754	-0.0146551321415386	0.838043615425942	-0.00739634169741098	0.917841246193696	-0.0149922034410745	0.834371538738578	0.0409925349984807	0.567364874611701	0.0113407652817105
Cs_ont_1g001390.1	NA	NA	NA	NA	NA	NA	0.0996578307626787	0.163518825951414	-0.115742263031166	0.105311804525093	-0.206601097458949	0.00358177297236528	-0.0136764507341728	0.848725008815247	-0.0287806128960926	0.688075846733716	0.00387962232473306	0.956850098842449	-0.0144409938518433	0.840378276555553	-0.0549058265888201	0.443489428869958	-0.0870020092218058	0.224111838458797	0.0628679824373463	0.380135108611487	0.0119999430694615	0.867085680563998	0.271011151190248	0.000117179348293031	-0.0123495449373982	0.863250715136872	0.00247954476758676	0.972414131992404	0.00148385084511254	0.98348950583153	-0.00622529545242608	0.93081380872549	0.011164189371739	0.876265924609363	-0.00962413028569206	0.89322498451537	0.0106343304709909	0.882094749119417	-0.00212124058805308	0.976399149474044	0.148663924224805	0.03707667916134	0.0300123081001219
Cs_ont_1g001400.1	NA	NA	NA	NA	NA	NA	0.0609647067420293	0.394754348974119	NA	NA	-0.138775799789313	0.0517946422896901	0.00455988169251029	0.949293484753708	-0.00520054558293305	0.942180837764721	0.00318881700279709	0.964527798379761	0.00191575974174816	0.978684753679903	-0.0238664681390009	0.739211640845935	-0.049887779374676	0.486312332791203	0.0459028095707971	0.521838267038289	0.0274015880182142	0.702295298291038	0.214446261716504	0.00247791385064678	-0.0125053492311405	0.861542640394048	0.00645821059849833	0.928232068241776	0.0125987816063255	0.860518653470886	0.00140806025879534	0.984332701185243	0.0148582366064777	0.835830557726535	-0.000841031078681901	0.990641575409259	0.0174944767894503	0.807228687500251	0.0187346449673649	0.793858982389835	0.0855920253807268	0.231738649964437	0.0476799897573804
Cs_ont_1g001410.1	NA	NA	NA	NA	NA	NA	0.0946817328933639	0.185689240804887	-0.236475290883588	0.000821210443774313	0.0214656016020547	0.764633890359731	0.0349041613583215	0.626305081865382	0.0296976303489778	0.678680107841941	0.0592385350635417	0.408300686049057	0.0230832221081466	0.74747574052965	-0.0288278463124923	0.687590710241546	-0.0550437821556517	0.442343155672151	0.0486972243651553	0.496788297958496	0.0358755385394685	0.616727321217706	0.123970424200615	0.0826281490909408	0.450103580088894	3225.23	0.517454131998977	0.692534	0.620280367293291	2.47178e-08	0.55292347243453	0.0036157	0.0751887428110836	0.293674135118854	0.0718912128971577	0.315417371574806	0.12049926570634	0.0916656286411514	0.146802733065943	0.0395394499910206	0.34945255593477	4.82418e+07	0.46550483663318
Cs_ont_1g001420.1	NA	NA	NA	NA	NA	NA	0.0631133360419505	0.378274851219963	0.126995835873989	0.0753487619226417	-0.0686839193638981	0.337547168903727	0.115194187624143	0.106981777915054	0.0452768235231824	0.527536863628662	0.00218813766152476	0.975655080642394	-0.0149691926915254	0.834622106344495	-0.0617838855587929	0.388421254024522	-0.048388963471408	0.499520077206035	0.0311830050054906	0.663566142099817	0.0880530728690777	0.218543517613481	0.149075431614072	0.0365500203716337	0.00502845564681613	0.944090953430679	0.00151616294903279	0.983130028492767	-0.0103702058595252	0.885002695871589	0.00804407307613393	0.910674927351297	0.465671233588151	537.72	0.0163440895820966	0.819680754760922	0.0311390437203003	0.66401154880078	0.17180713517147	0.0157758589270879	0.162815245157893	0.0222570074324676	0.174327181576619
Cs_ont_1g001430.1	NA	NA	NA	NA	NA	NA	0.31720175744601	5.58171e+08	0.302266419104458	1.58218e+09	-0.306536460058316	1.18138e+09	0.246573319491605	0.000477833246073185	-0.251141712358706	0.000371231572161193	-0.0801941178328766	0.262619871146875	-0.195868786573944	0.00580807060996136	-0.284790015453943	4.99001e+09	-0.320600233407579	4.36867e+07	0.230619877203193	0.00111267947272168	-0.00209573568108344	0.976682835540353	-0.0252699582687095	0.724478348218499	-0.0726039616164998	0.310630972018412	-0.0288003471871638	0.68787313945891	-0.00661697319339225	0.92647269723099	-0.080773643718361	0.259175452873422	-0.079515711119346	0.266691677040254	-0.0665866281638254	0.35254062264665	-0.0183750340484275	0.797729792656304	-0.0769225341894	0.282651856613248	-0.242396769745257	0.000599423830645952	-0.14156342980889
Cs_ont_1g001440.1	NA	NA	NA	NA	NA	NA	0.158196892029071	0.0264005097573942	-0.153226525439331	0.0315820286740203	0.141488141497791	0.047341594352563	0.0886128729162773	0.215618392703894	-0.0679006889069817	0.343098203564643	-0.0240622380802593	0.737150672171528	-0.0897271247346259	0.209879600601846	-0.122006468256989	0.0876491112235424	-0.117519806535003	0.100036581275499	-0.095816451868747	0.180449153961323	-0.0211501301421712	0.767993803802988	-0.00525953190003441	0.941526193339119	-0.0313218656237476	0.662160010158625	-0.0225124022981663	0.753516769518523	0.0841826640413634	0.239543038258894	0.194992924642096	0.00603549162993331	0.0975042622398677	0.172857743998655	0.0122281170104315	0.86458236383413	0.0886371952088557	0.215491938764113	0.291400384168212	3.26009e+08	0.194767451465822	0.00609531033490676	0.243015442441677
Cs_ont_1g001450.1	NA	NA	NA	NA	NA	NA	0.319381919908668	4.77143e+08	0.212668941733102	0.00269666278098528	-0.292376587460918	3.05871e+09	0.155516079940858	0.029096576603398	-0.282002072299425	5.9525e+09	-0.0950584968542983	0.183937121649338	-0.180559969012457	0.0111152017066177	-0.281682273976085	6.07343e+09	-0.330289726300996	2.13677e+08	0.073532775363607	0.304465362225098	-0.0182203981975001	0.799395799575752	-0.0315614141410294	0.659737069713115	-0.0864157505010552	0.227261087093757	-0.050176895158692	0.48378634297761	-0.0672974108594748	0.347413080824901	-0.0932828180667451	0.192301962220595	-0.0860642304584229	0.229164318415925	-0.0197366385007718	0.78310046388094	-0.0663868950883994	0.353989994189033	-0.091080410524451	0.203058296052242	-0.285406666097184	4.79788e+09	-0.153287403135513
Cs_ont_1g001460.1	NA	NA	NA	NA	NA	NA	-0.173823003409795	0.0145729389692175	-0.0472524723341401	0.509659541344954	0.0815554953902494	0.254577907901453	0.064353943568641	0.368954076042155	0.000921584073096058	0.989745283043821	0.566327765516041	0.00041982	0.906991724342056	3.65723e-61	0.239096280170633	0.000715076078733297	0.497582839218609	10.1726	-0.00501692685592214	0.944218928997969	0.0044546107667538	0.950462600677189	0.0148142554589063	0.836309674371706	-0.0171766171973481	0.810664575589976	-0.00983272863513794	0.89092489516453	-0.0151268829206909	0.83290532851714	0.00271128651060268	0.9698370849097	0.110062614589773	0.123644972658521	0.00427576919864798	0.952449017355573	0.00910807163922161	0.898919045439207	-0.0204311724094705	0.775667117841589	0.0268516093155261	0.707995563341281	0.0310870574426917
Cs_ont_1g001470.1	NA	NA	NA	NA	NA	NA	0.169327198196911	0.0173738721986644	0.165187068713763	0.0203562732820026	-0.038763102219309	0.588640570285603	0.0965231613310954	0.177241152454761	-0.0867716725235984	0.225345442455248	0.0223353131185495	0.755393984112394	-0.011519184299038	0.872364430255284	-0.265242548887444	0.000165313462570923	-0.166976889242968	0.0190165299114238	-0.0735993879184899	0.304026297792698	-0.0847901073896859	0.236157039539369	-0.137162639627364	0.0546042487236718	-0.109474670251198	0.125675918992378	0.017992192821897	0.801856079552454	0.0437275482536227	0.541774646990365	-0.0177841264000608	0.804100942619149	0.0577168137998679	0.42046737031411	0.0686898831211096	0.337505122524256	-0.100194235310213	0.161252531891421	0.035167461530361	0.623702671437556	-0.154710162270833	0.0299516971800175	-0.00967912665323189
Cs_ont_1g001480.1	NA	NA	NA	NA	NA	NA	-0.0394146367779245	0.582385201003581	-0.254162079615255	0.000313359845681499	0.0282531298876785	0.693502263306865	0.102014213764463	0.153738503509061	0.0558749167332447	0.435472948277942	0.123837544634877	0.0829604008628422	0.0224135252628254	0.754564727326302	0.0399732269330995	0.577046836821002	0.0663518233003251	0.354244879175265	-0.0727375545413189	0.30973916211708	0.0535029757550201	0.455240921676829	0.184718041914003	0.00936204320129316	0.0961142136873425	0.17909233049819	-0.0970312444288023	0.174960967737899	0.0625777844497428	0.382342561101332	0.0826367390608455	0.248313078021101	0.12186848336973	0.0880108645759109	-0.0136942499909242	0.848530494061267	0.116500478458406	0.10303545993965	0.0462107107659158	0.519046893048874	0.192687709791572	0.00667255477861923	0.118378372792612
Cs_ont_1g001490.1	A0A067DZ84	A0A067DZ84_CITSI	RING-CH-type domain-containing protein	CISIN_1g020734mg			0.0109882463957738	0.878200699924976	0.0916907104536065	0.200035032209377	0.0125701247158308	0.860832698546321	-0.125793285827644	0.078177425934143	0.00024901232937851	0.997229101825826	0.0019822047866477	0.977945652371541	-0.0273818971241826	0.702499100675179	-0.0307564890943816	0.667892471976857	-0.0401566714456544	0.57529868892943	-0.100093459034438	0.161676503149631	-0.0188669696184922	0.792435916768507	-0.0339568170222087	0.635706528128897	0.0603918507901611	0.399219709972724	0.00556466606624662	0.938140376050416	-0.0312352798080874	0.663036658067836	-0.0199492376576029	0.780822970003529	0.00587195317692815	0.934731790670891	-0.0856502425548631	0.231420169383295	0.0696304647930667	0.330915542778518	0.0204975741061013	0.774957499554837	0.00844868427114332	0.906202041043969	0.00805968067686609
Cs_ont_1g001500.1	A0A067DQU1	A0A067DQU1_CITSI	RRM domain-containing protein	CISIN_1g013270mg			0.0053998094724613	0.939969517141754	-0.0533008641367709	0.456948203606985	-0.0108290018412385	0.879952472200018	-0.0290615925468212	0.685191773738113	-0.00328780174496585	0.963427452270269	0.0796212846374665	0.266055207753453	0.00538326284232186	0.940153125256699	0.0104659862364132	0.883947997842973	0.0160680893982549	0.822675095898868	-0.0151178040133792	0.833004149461836	0.00165047418170258	0.981635831730426	0.000488573523839123	0.994563402567281	0.00454168199700939	0.949495598925165	-0.13011455555694	0.0683976743298441	0.0039388606947126	0.956191890779966	0.00503374596924805	0.944032228582842	0.11079582748582	0.121147950342669	0.18447245674817	0.00945834293379482	0.0146972365561222	0.837584734135178	0.0850443560708647	0.234749831265405	0.0628141369973737	0.380544107028808	0.104165611533872
Cs_ont_1g001510.1	NA	NA	NA	NA	NA	NA	0.00961926030476951	0.89327869360771	-0.0653236788985962	0.361768003832865	-0.0304768965143793	0.670734461329757	0.0102011791992728	0.88686444703274	-0.0205623090508572	0.774265872922756	-0.0282950072170667	0.693070880526278	-0.0107205678284784	0.881145636563561	-0.00625890076425214	0.930441266481668	-0.00390065394962193	0.956616409352757	-0.00559689116788717	0.93778286490859	-0.16856525845071	0.0178923306009333	-0.313892996115397	7.06537e+07	0.00305367754873877	0.966030159676683	-0.00109859759226187	0.987775746020115	-0.0343534010081892	0.631763621816321	-0.0155844931442058	0.827927816524538	-0.0123664879288124	0.863064939074864	-0.0318734887653534	0.656585863635854	-0.0118993503315673	0.86818971427157	-0.091484567650157	0.201052539486624	-0.147282502874284	0.0388917846047294	-0.100324449428917
Cs_ont_1g001520.1	NA	NA	NA	NA	NA	NA	0.0957205479090192	0.180887772486882	-0.0661542706570372	0.355682745470916	0.0611545885430457	0.393280877192711	0.0420573897290779	0.557333497423907	0.0331427986189411	0.643831719786168	0.0570828368714162	0.425597931995843	0.0316892111353278	0.658445897830276	-0.019425606342396	0.786435753544828	-0.0656463558598588	0.359396289412037	0.0614478919473918	0.391011367839313	0.041882350966752	0.55897653489468	0.075888290028574	0.289192928779499	0.069743483961717	0.330129342366987	0.0371005895712942	0.604740159540783	0.00599478392277209	0.933369617955035	0.0489700719863994	0.494376955957451	0.388067949240734	1.75553e+06	0.147036082202113	0.0392233144024832	0.698637866303531	3.59589e-16	0.189359427721822	0.00769819873459506	0.32370235793945	3.48397e+08	0.382083430124165
Cs_ont_1g001530.7	NA	NA	NA	NA	NA	NA	0.0712692176818739	0.319633396586836	0.134882800548224	0.0587890428429978	-0.025528154247773	0.721778714417561	0.0892605131376903	0.212269318257924	0.022765685629007	0.750834380250184	0.0848971339406572	0.235563952216825	0.0138961554259093	0.846324664189065	-0.148889017179787	0.0367878099821988	-0.0608366100062126	0.395750240956359	0.032995952631515	0.64530202018721	-0.0235117206848914	0.742950976353498	-0.139677375982891	0.0502773812188523	0.0699439806058529	0.328737573518814	0.0411420962426179	0.56595077933272	0.00871333667494789	0.903277955169629	0.0639664853721145	0.371849737233809	0.0796192661565586	0.266067366798238	-0.120220059307517	0.0924255478166956	0.0718911426211471	0.315417845864654	0.12510757551909	0.0798283879261049	-0.0962478346076709	0.178485907707796	0.075952400857835
Cs_ont_1g001540.3	NA	NA	NA	NA	NA	NA	0.152220210760275	0.0327303243706051	0.267535370768765	0.000144313360034459	-0.109812549795038	0.124505647090667	-0.0407292828497691	0.569857983905768	-0.0691692638482142	0.334136263037371	-0.00877966069482926	0.902545358124794	-0.0659567917169775	0.357123720583305	-0.11251609933143	0.115443140236326	-0.151536278913849	0.0335308412435947	0.354768848944639	3.13588e+07	-0.0251044039624178	0.726211136314141	-0.0281523611676755	0.694540696339451	-0.0238911952075911	0.73895122362101	-0.0157248616270064	0.826402365856601	-0.0116081340494918	0.871387326096503	-0.00699736415867563	0.922258758180433	-0.0141123175280962	0.84396440359348	-0.0152032315770954	0.832074402096577	-0.00199672313651171	0.977784160018503	-0.0227782306264259	0.75070160018234	0.0177148947675486	0.804848250738285	-0.0328822348488726
Cs_ont_1g001550.1	NA	NA	NA	NA	NA	NA	-0.0267701063109597	0.708841694976734	-0.177040658662201	0.0128188716394988	-0.0544806362699216	0.447032909638832	0.0933296989343455	0.192077608713588	0.00610332355227407	0.932166092339715	-0.0367397801281152	0.608259914596998	0.029802570927237	0.677608008884844	0.0226953156467839	0.751579333185529	0.0473605793243585	0.508690460884368	0.0660895094145595	0.356154897302445	-0.0470346979792035	0.511614597077775	0.0167789676104191	0.814968044361686	-0.151751107936885	0.03327762051431	0.0973994786721141	0.173322027939885	-0.0162919410033757	0.820246319107012	0.00576552395844335	0.93591222663974	0.0386424898098175	0.589801936238525	0.0166904084207608	0.815927214882853	-0.0230047148284801	0.748305686180905	0.0106512196739424	0.881908856373418	-0.0446933926296062	0.532876269498423	0.0389849813793016
Cs_ont_1g001560.1	NA	NA	NA	NA	NA	NA	-0.0996114962649759	0.163715700104139	-0.267121834660514	0.000147906512024475	-0.0624688661203868	0.383173080165776	0.652954328749317	2.55091e-11	0.0498671272539528	0.486493039695409	0.0162479295895002	0.820723706067286	0.0163786240969642	0.819306270528984	0.151444845545184	0.0336391096384472	0.157305770397281	0.027271906907744	0.0160929867161818	0.82240487766507	0.219982854405316	0.00189574900639582	0.302698935794551	1.53637e+09	0.0606009757722577	0.397586115196773	0.434585974340254	17614.4	0.091287398442745	0.2020292544524	0.102905664397464	0.150155820623201	0.113634125877935	0.111849364206092	0.034298576273805	0.632308083396373	0.115201700839126	0.106958745396739	0.125769082288589	0.0782352266906246	0.197262730827048	0.00546190836461802	0.242206580555125
Cs_ont_1g001570.1	A0A067EZW2	A0A067EZW2_CITSI	TF-B3 domain-containing protein	CISIN_1g041585mg			0.0331865199893092	0.643394224850464	-0.239926641149096	0.000684186256875636	-0.110070625925264	0.12361747557483	0.209793368812513	0.00308788520132525	0.0517889927025842	0.469831915849979	0.0443082203241469	0.53641607087758	0.0404092345041027	0.572895942595907	0.0337591384070218	0.637675725355219	-0.00230851036031142	0.974316277639232	0.21500463548517	0.00241259304286758	0.0918599329468656	0.199202553936112	0.247650755236423	0.000450404979331898	0.0393528036288309	0.582977535083747	0.241171945104931	0.00064016102973251	0.204036801932606	0.00402896948509694	0.0342672526653822	0.632619245353349	0.445064923363345	5650.16	0.630181076622515	3.3539e-09	0.23145497269548	0.0010659930912521	0.101303663292275	0.156640047665226	0.350619938649752	4.39177e+07	0.449169778515673
Cs_ont_1g001590.1	NA	NA	NA	NA	NA	NA	0.389284851990488	157017	0.447479254523025	4323.97	0.37583521751111	5.25733e+06	-0.109356044087997	0.126088800891649	-0.430189967194002	28057.9	-0.106822445563547	0.1351595775083	-0.320174807271718	4.50549e+08	-0.340833101011397	9.53893e+07	-0.436162240839227	1488.2	-0.533250665501591	0.0719443	-0.132928385262077	0.0625836507723078	-0.315378915452642	6.35791e+08	-0.0103112311139807	0.88565220463152	-0.0493443263306463	0.491079542315504	-0.00125312232243988	0.986056490029	-0.0689395599181664	0.335747819168456	-0.0694835580892959	0.331939271482987	-0.0609447734570273	0.394909222022562	-0.0671605821418879	0.348396477841519	-0.0944259839465089	0.186885544133047	-0.306188709911468	1.21003e+09	-0.192428070500808
Cs_ont_1g001600.1	NA	NA	NA	NA	NA	NA	-0.198047643207509	0.00527522877199266	-0.170744895993326	0.0164439198263975	0.117401096610879	0.100382233458556	0.161997838276701	0.0229466300010212	-0.21530737118837	0.00237783535112792	0.0582108426058366	0.416494467060579	-0.0282800034043845	0.693225425038697	0.456368966510237	1585.49	0.209101577702039	0.0031893583866042	-0.343455690642257	7.76873e+07	-0.0652704988688356	0.362159815653934	-0.178577188962942	0.0120487140183944	-0.0639519866833185	0.371958363615708	-0.108074825833504	0.130615184898568	-0.097741545371464	0.171809781426795	-0.108064778088719	0.130651170184381	-0.105252480429339	0.141026419809381	-0.111411792300656	0.119080635530646	-0.0343530873130584	0.631766736543025	-0.126872211674315	0.0756356749345776	-0.34827759688488	5.30036e+07	-0.215104904577478
Cs_ont_1g001610.1	NA	NA	NA	NA	NA	NA	-0.039321669521245	0.583275891497772	-0.35125869759498	4.17114e+07	0.347119771319589	5.81339e+07	-0.112208494903078	0.116447540356311	-0.0345382230200602	0.629929625115717	-0.0799804109699461	0.263897920383571	-0.205409605991529	0.00378366880436188	0.12822341375248	0.0725473212536817	0.0244977244001614	0.732572829207261	-0.293734715989363	2.79797e+09	-0.126051200354853	0.0775636370810009	-0.155803728581033	0.0287964573807326	0.0179448854029677	0.802366345300412	-0.0574406324716005	0.422697968193444	0.0866333955871006	0.22608831334529	0.113720625472008	0.111575011901892	0.0537477921843932	0.45317768391026	0.0564454558204401	0.430792410581752	0.0226298580626983	0.752272488623028	0.176877108301126	0.0129033401825529	0.17214020192109	0.0155713242403721	0.174307697736917
Cs_ont_1g001620.1	A0A067EY18	A0A067EY18_CITSI	DUF4220 domain-containing protein	CISIN_1g045810mg			0.162448077522485	0.0225645319743675	-0.15532948226256	0.0292926890555104	-0.0652411366640054	0.362376259080516	-0.0925609156834561	0.195780872397891	-0.0201578709759547	0.778589772915221	0.116285973515467	0.103675481016295	0.19885644201335	0.00508887040600166	-0.2432566802125	0.000572268853874466	-0.0541974044369832	0.449402167380071	0.075711115516876	0.290323538943768	0.147836038987265	0.0381556719876505	0.376102274486773	5.13539e+06	0.131994045895163	0.0644674888349758	-0.0274146021091142	0.702160613028279	0.0606139437549144	0.39748494672094	0.140939501063513	0.0482156038552352	0.172005930112327	0.0156534996774111	0.170846293548134	0.0163791016373594	0.169696209855301	0.0171275131537536	0.209591711341367	0.00311715876833279	0.621925637979885	1.78236e-08	0.326217648364115
Cs_ont_1g001630.1	NA	NA	NA	NA	NA	NA	-0.284224081028106	5.17268e+09	-0.225324429904024	0.00145509544551061	-0.031038578073744	0.665029888098556	-0.0262426507445712	0.71432610875386	0.458444486068099	1249.13	0.140779285517101	0.0484733576556221	0.189778911189183	0.00756164142645614	-0.101174017249223	0.157173875462666	0.265525805988305	0.000162572747666877	0.141211539004955	0.0477805681242749	0.0657978510772969	0.358286133228801	0.214535580522652	0.00246735825605157	-0.0226633638598205	0.751917658094165	0.0992018361209774	0.165464054209688	0.0694536744943283	0.332147765523875	0.134319151928393	0.0598634251032184	0.098918849283391	0.166679906667996	0.00187535578989293	0.979134195866129	0.0956828017169763	0.181060620641551	0.211352029482991	0.00286988188445224	0.264121618249091	0.000176587931605919	0.235321638549063
Cs_ont_1g001640.1	NA	NA	NA	NA	NA	NA	0.1657315844614	0.0199402932896232	-0.106512026764457	0.136304495536988	-0.126873346689531	0.075633036718058	0.496103650866589	12.34	-0.0734997936150132	0.304682909911152	0.0498917728137892	0.486277394190584	0.0207518624711845	0.772241712682108	0.0152437946414692	0.831633017192547	-0.0284875025067694	0.691089238011326	0.0567621236419882	0.428207107312818	0.119891892386048	0.0933251318458706	0.201189338723339	0.00458396719769798	0.12952932374232	0.0696606097131895	0.0743887812740946	0.298854941996292	0.0838986797472771	0.241137615198444	0.0399080084363136	0.577668939184794	0.135929229327116	0.0568365547103958	0.0905186905449361	0.205869965362819	0.197208962712512	0.00547491026571431	0.138926764054908	0.0515379668618477	0.393966279631463	1.01781e+06	0.276907757317487
Cs_ont_1g001650.1	NA	NA	NA	NA	NA	NA	-0.12388130209154	0.082850871393597	-0.222014436715309	0.00171552149806042	-0.241627206713171	0.000624729785262002	0.218287622464651	0.002059165041319	0.0191317616088815	0.789590314638222	0.101329850577431	0.15653238526647	0.411964592725569	180291	0.2500779314313	0.000393871827219509	0.283624708213781	5.373e+09	0.158450296671521	0.026157116286405	0.0461090365905178	0.519967805045988	0.147019654143026	0.039245500820108	-0.0358786945637649	0.616696306935644	0.0840423936926291	0.240329734294334	-0.0201950593942566	0.778191900420607	0.080962450352273	0.258060015419684	0.10059785218172	0.159562842735449	0.0570793158913631	0.425626526980874	-0.00252564919013729	0.971901411492311	-0.0036169927847841	0.959768567885579	0.119942321838691	0.0931864410815584	0.167535569786588
Cs_ont_1g001660.2	NA	NA	NA	NA	NA	NA	0	1	NA	NA	0	1	0	1	0	1	0	1	0	1	0	1	0	1	0	1	0	1	0	1	0	1	0	1	0	1	0	1	0	1	0	1	0	1	0	1	0	1	0
Cs_ont_1g001670.1	NA	NA	NA	NA	NA	NA	0.0417796181958634	0.559941942939619	0.387533516372005	184345	0.274104154182912	9.71237e+09	-0.185734309897933	0.00897270534806475	-0.128645151914609	0.0716046320494116	0.0741648190273066	0.300316174007354	0.245863951354824	0.000496727009595631	-0.129727228417847	0.0692314206632979	0.0409813081115373	0.56747109207712	-0.460127947922611	1028.26	-0.136385666831363	0.0560018377543562	-0.280668744686227	6.47212e+09	-0.104226231765543	0.1449651536472	-0.124605561350331	0.081054809080658	-0.0446611556993891	0.533172082321321	-0.103373356088711	0.148301646320884	-0.114257997480926	0.109882406508728	-0.0602025278424052	0.400702070788138	-0.0987157649956106	0.167556556683573	-0.0757799447278069	0.289883966490455	-0.350628520821964	4.38874e+07	-0.232764577453861
Cs_ont_1g001680.1	NA	NA	NA	NA	NA	NA	0.0129373845053049	0.856809642906781	-0.231636358844177	0.00105609333947387	0.0333046764861019	0.642212513741406	-0.0376061361760391	0.599823782483139	-0.111566363295755	0.118566191857634	-0.0125404935050053	0.861157443964668	-0.00299441636043467	0.966689011371967	-0.0967779951581301	0.176094774101157	-0.0242473000651648	0.735204154345	-0.0566579429411686	0.429056657011031	0.0304219953512838	0.671293069123967	0.154634163641313	0.0300334305767222	-0.0195023638959433	0.785612295582126	0.203679845831451	0.00409505595625841	-0.0340318797504007	0.634959450512957	0.0157538800061214	0.826087090289462	-0.0133172898958087	0.852651946211379	-0.00149961858613794	0.983314086763521	-0.00572547606438992	0.936356445276085	0.0195413232040988	0.785194429626137	0.154129908295554	0.0305805690918835	0.170337113354857
Cs_ont_1g001690.1	NA	NA	NA	NA	NA	NA	-0.1591983240915	0.0254498353509213	-0.14444324766553	0.0428583039319926	0.158657840307788	0.0259592080174662	-0.0509283056250871	0.477254473953289	-0.15537736108019	0.0292422615323613	0.0188169419944221	0.792973850970391	0.121706560426505	0.0884368985685111	0.0518311237128483	0.469470210864912	0.15378058388183	0.0309645621062843	-0.167408686814422	0.0187050096358111	-0.0540578357038194	0.45057226551392	-0.100469443645182	0.160098960694419	0.0231797931777654	0.746455230537552	-0.0496371641586239	0.488507657431723	-0.0427594783908666	0.55076674717507	-0.0464703868164426	0.516698680860373	-0.0370507383821626	0.605225926059231	-0.0416864049210742	0.560818587202609	-0.0548149968730072	0.44424505163934	-0.0459076856343683	0.52179400194471	-0.161878648586564	0.0230487097602946	-0.0659727070865955
Cs_ont_1g001700.1	NA	NA	NA	NA	NA	NA	0.196174612955219	0.00573048618195398	0.333592720486123	1.66503e+08	-0.260857685128595	0.000213636821184548	-0.139774969750479	0.050115380990052	0.0537496086255818	0.453162395102199	-0.0183044043489742	0.798490625964278	-0.0805526890764407	0.260485018288257	-0.334422918230696	1.56312e+08	-0.193826981375613	0.00635057419678167	-0.0616052160999893	0.38979729118183	0.0971028147800265	0.174641526587045	0.32361882422048	3.50538e+08	0.0249583174126865	0.727741319324292	0.0588613785767902	0.4112966238208	-0.0106161400886868	0.882294970637722	-0.067995088239914	0.342426110810141	-0.0972063724256483	0.174180081138951	-0.0823426294545451	0.250006481999724	0.00441878199542524	0.950860531452394	-0.0887085113127932	0.215121465099698	0.185514961257648	0.00905550324528631	-0.127315841629787
Cs_ont_1g001710.1	NA	NA	NA	NA	NA	NA	-0.0980789621560883	0.170327712855245	-0.00754635781783232	0.916180898893625	0.0383629925928272	0.592497208837069	-0.00458214021346314	0.949046300266205	-0.0069483400237573	0.922801724385019	-0.00352279054707646	0.960815522047905	-0.0094559528734847	0.895080026316439	0.205774671548896	0.00372074494943897	0.0919145510622203	0.198934400927583	-0.044704096381588	0.532778067850924	-0.0106096194090045	0.882366745569775	-0.0302864616551102	0.672672867234391	-0.00563526052466627	0.937357204518499	-0.00631606281655937	0.929807613373132	-0.013387117509622	0.851888188807496	-0.00817619806555068	0.90921399928028	-0.00211332550961218	0.976487187020218	-0.0151156080899318	0.83302805176559	-0.0144726079995227	0.840033512397071	-0.0128031622878066	0.858279524374986	-0.049851236904846	0.486632105416517	-0.00938621748880065
Cs_ont_1g001720.1	NA	NA	NA	NA	NA	NA	0.192720858644231	0.00666298431859872	-0.0564300239740603	0.430918626685805	-0.472612315762149	234.855	-0.0382045556450192	0.594027547327414	-0.0867118684598433	0.225666517752831	0.00813124927227903	0.909710971653002	-0.00575899547287403	0.935984640460374	-0.137029675959575	0.0548413504063629	-0.20093253143478	0.00463725208232765	0.917835629044548	3.53952e-66	0.0418189773624568	0.559571979268762	0.11878265565225	0.096417517057196	0.0124364858825066	0.862297507124635	-0.00464461766115751	0.948352504142483	0.0396432457197608	0.580197653822821	0.0362274912844695	0.613272870325671	0.0517266164760308	0.470367711435483	-0.00870085620810967	0.903415820158679	0.0487722833644238	0.4961243303596	-0.00153318770832123	0.982940626677625	0.063354725980987	0.376450085230421	0.0139014087348232
Cs_ont_1g001730.1	A0A067D660	A0A067D660_CITSI	DUF4220 domain-containing protein	CISIN_1g042281mg			0.313724412228365	7.1502e+08	0.000581556237482577	0.993528758981209	-0.0583571154274657	0.415322394196252	-0.116087022478563	0.104271892229078	-0.101689332483544	0.155060090165628	-0.0324488586290375	0.650791900903039	-0.165896387479229	0.0198158532546762	-0.294329561546066	2.69051e+09	-0.282262121911237	5.85584e+09	0.255514994729547	0.000290258110729508	-0.0517273536102313	0.47036137768977	-0.0543327873546476	0.448268797481963	-0.00691622740089644	0.923157406711776	0.0182947873754545	0.79859423609613	0.0051291390204593	0.942973376900603	-0.0125381054963717	0.861183616534641	-0.0121457938316176	0.865485384652684	-0.075782984339742	0.289864564499325	-0.0152558862484356	0.831501453178621	-0.0561883695319727	0.432897877831925	0.0129135871815474	0.857070214089243	-0.042116644687848
Cs_ont_1g001740.1	NA	NA	NA	NA	NA	NA	0.10544413438893	0.140299985431955	-0.0921437369652466	0.197812044261061	0.023413854918688	0.743983627815753	0.115723539461211	0.105368514166363	-0.0419975959402481	0.557894501690908	-0.00146428447292818	0.983707186482082	-0.0442807225866505	0.536669228195929	-0.0623219435194174	0.384295123306702	-0.0945949586668481	0.186094508622122	0.0199906858464802	0.780379167904804	-0.0109659327511103	0.878446126084052	-0.0227836230513417	0.750644527368359	0.00183145426795682	0.979622551483464	-0.00387234874299869	0.956930918923956	-0.00837896414137034	0.906972574991082	-0.0131602675131085	0.854369918494869	-0.00714740006575671	0.920597261760408	0.0154780882153298	0.829084598836045	0.185019369836911	0.00924507194349982	0.0291421288249332	0.684365957863531	0.0379346342532947	0.596638834139019	0.0640572242820258
Cs_ont_1g001750.2	A0A067F929	A0A067F929_CITSI	Borealin C-terminal domain-containing protein	CISIN_1g026687mg			0.125813000869708	0.0781303697074208	0.107678734200852	0.132039546355805	-0.0219026539090159	0.759986352991412	-0.0413483427348697	0.564003486004991	-0.0538030143191728	0.452713013738472	-0.0160837340590356	0.822505297154499	-0.0502426396785035	0.48321292379422	-0.0842832205975184	0.238980184133226	-0.130164288412585	0.0682912170180955	0.0379000355568101	0.596973925145792	-0.0155441878417203	0.828365952615943	0.0152848032168319	0.831186838038548	-0.0146095665498371	0.838540280459225	-0.0223210023600015	0.75554574652664	-0.0206347137976518	0.773492512896497	-0.00935316595277416	0.896214074553832	-0.0203643281730988	0.776381653206696	-0.0205130626434851	0.774792004237007	-0.0240289162582551	0.737501335792996	-0.0326067142836337	0.649205932127247	0.0260006347656701	0.716847488168476	-0.0652206047628861
Cs_ont_1g001750.3	NA	NA	NA	NA	NA	NA	0.0614508267177798	0.390988699264332	0.0739085395382803	0.3019940466502	0.0277575363800068	0.698614877990375	0.0991455563861588	0.165705330902414	0.00925910778967213	0.897252002860594	0.107079621650444	0.134216631581236	-0.0991376790173772	0.165739122891617	-0.0943794164374313	0.18710397706528	-0.0665340816200152	0.352921567176657	-0.00843015570203872	0.906406806836934	0.147690368394194	0.0383482410815899	0.0771907233299166	0.280972072298785	-0.00797970831563679	0.911386728126723	-0.0457247203319009	0.523456280123551	0.0254644794711367	0.722444164393444	0.0192944514277603	0.78784333667024	0.0601816895803293	0.400865430422827	-0.0860213825942833	0.229397076537124	0.00785074635462729	0.912813111970507	0.0318054900214585	0.657271974202986	0.061977709100733	0.386931830878681	0.0329406529555291
Cs_ont_1g001760.2	A0A067EXV1	A0A067EXV1_CITSI	Pentacotripeptide-repeat region of PRORP domain-containing protein	CISIN_1g010807mg			0.0387296767488699	0.588962316131151	-0.0519546162020663	0.468410878448821	0.0727760107955452	0.309482755798718	0.0718332586401084	0.315808660307264	0.117462645762126	0.100202900724222	0.00268908222222563	0.970083991042126	-0.0349350829216982	0.62599921859056	-0.0676650422102398	0.344779578948126	-0.01097010982704	0.878400181846315	-0.000904107264999461	0.989939741921843	0.00172083021214	0.980853154300799	-0.00478818136741713	0.9467584138741	0.192215563919466	0.00681020624144417	0.00221351141410779	0.975372864217325	-0.0134104429855711	0.851633091112996	0.00370627184937034	0.958776392887633	0.0055747714130205	0.938028264159286	0.0437703053716673	0.54137917217446	0.288494721565173	3.93603e+09	0.0516628726398095	0.470915600166015	0.19553292008077	0.00589435737057172	0.156387476676549
Cs_ont_1g001770.1	NA	NA	NA	NA	NA	NA	0.272413426797861	0.000107649127935478	-0.183218770534898	0.00996373065827927	-0.401249512767518	511522	0.112793245192287	0.114543994810215	-0.0967123596177523	0.17638951189039	0.10787156307893	0.131344641375206	-0.023544461867825	0.74260560311764	-0.199527749600542	0.0049386999870779	-0.205636232005861	0.00374449486508454	0.22707732252454	0.00133232830417912	0.103089677378632	0.149424214728496	0.312834525221988	7.61422e+08	-0.030166640287981	0.673893617997406	0.149937950250035	0.0354666421961655	0.0737967084077024	0.302728146081	0.0504438276468042	0.481460453228837	0.0618090246141438	0.388227879434516	-0.000943483202607832	0.989501619258379	0.0874005637207476	0.221988648594251	0.207306793426314	0.00346683042674474	0.276351738045861	8.46194e+09	0.257612063629126
Cs_ont_1g001780.1	NA	NA	NA	NA	NA	NA	0.0995514856021743	0.163970947346829	0.0927622086608767	0.194806254476773	-0.203316388659201	0.00416334746852379	-0.0239821411340199	0.737993667284337	-0.0631118801188456	0.37828587351478	-0.00846431522006975	0.906029302690616	-0.0275866203629663	0.700381237428522	-0.0770262877267103	0.282001204077656	-0.105747299908674	0.13915672076246	0.0831386980603842	0.245441358072182	0.0762659687112367	0.286792669946562	0.251433027946322	0.000365245563862041	-0.0229330042300251	0.749064033209328	-0.0266308896318684	0.710287811267967	-0.0159305275351075	0.824168472393881	-0.0255502037752693	0.721548328703505	-0.017534623103991	0.806794988743818	-0.00907356905783559	0.899299925732567	-0.00690593680975538	0.923271389462952	-0.0141970473991744	0.843039621314222	0.0521022091902946	0.467146533704874	-0.031616828960188
Cs_ont_1g001790.1	A0A067F9V2	A0A067F9V2_CITSI	Cytochrome P450	CISIN_1g045518mg			0.0821725370537624	0.250989473346052	-0.244252302440009	0.000542250160171578	0.0443657046877981	0.535887035025971	0.127831718711629	0.0734318624070633	0.0372700695317334	0.603089990003448	0.0362446992818963	0.613104189623558	0.0396231700311874	0.580389603917422	-0.0199950671511838	0.780332259694535	-0.0380062586227484	0.595945416832094	0.0531614270179082	0.458128137708722	0.0658447040810732	0.357943228481354	0.101498446885742	0.155840577126105	0.0400092048304836	0.576703787090082	0.213996757996259	0.00253166064441353	0.183242530911592	0.00995393469254509	0.595150755289508	2.89786e-07	0.526317824218133	0.197203	0.630081580633854	3.42313e-09	0.101789244330203	0.154652749830425	0.0920150069143751	0.198441886794787	0.450638415045017	3037.24	0.567125491740116
Cs_ont_1g001800.1	NA	NA	NA	NA	NA	NA	0	1	NA	NA	0	1	0	1	0	1	0	1	0	1	0	1	0	1	0	1	0	1	0	1	0	1	0	1	0	1	0	1	0	1	0	1	0	1	0	1	0	1	0
Cs_ont_1g001810.1	A0A067F925	A0A067F925_CITSI	Cytochrome P450	CISIN_1g025878mg			0.132639079059703	0.0631620670924146	0.227386042691448	0.00131171535982916	-0.10639525384545	0.136737106844881	0.120081936041151	0.0928033310088435	-0.0644675278969071	0.368107850919219	-0.0246791926148682	0.730668003370288	-0.0174012265306461	0.808236292412893	-0.265851251364208	0.000159476221978272	-0.124874876406324	0.0803949984241683	0.00168442286637184	0.981258166498155	-0.0764550017301934	0.285596336027037	-0.0417439061155378	0.560277726953192	-0.0717825609712817	0.316151214107651	0.0543193819990741	0.448380949680066	-0.0837535878761349	0.241955164947938	-0.0901428777716004	0.2077666861428	-0.0829210730344913	0.246683545230656	-0.0727055274932164	0.309952808066285	0.0679806011644593	0.342529199810349	-0.0489138394992357	0.494873412444865	-0.19418997771239	0.00625093924671346	-0.11584664406815
Cs_ont_1g001820.1	A0A067EXU3	A0A067EXU3_CITSI	Uncharacterized protein	CISIN_1g048321mg			0.211603711743039	0.00283601779652059	0.174671925633323	0.0140908771927621	-0.319625528718136	4.68817e+08	0.271334792055787	0.000114912201646417	0.128036764186472	0.0729677351432964	-0.0983349605842725	0.169209623768736	-0.0843597260561928	0.238552573966732	-0.443692421152019	6572.05	-0.230811207128728	0.00110182039624343	0.302723690612815	1.53379e+08	0.10587280153738	0.138685531267485	0.14848708464812	0.0373049653099179	-0.122177462793566	0.0872024693049415	0.0151222408947747	0.832955855127861	-0.113355091138396	0.112737984024055	-0.053068913959298	0.458911929599342	-0.0385131172821696	0.591048816021404	0.0173379690926481	0.808919993177156	-0.0292937299600549	0.682812461839757	-0.0752461263702394	0.293304812894259	-0.0575246980237394	0.422018279769355	-0.0783202570723966
Cs_ont_1g001830.1	NA	NA	NA	NA	NA	NA	0.0846098740399945	0.237158168993709	-0.156651691810349	0.0279270760070683	0.127290516185653	0.0746684081730682	0.0281900081896424	0.694152672837607	-0.0904001618641635	0.206466825168896	-0.0338666085816207	0.636604833490897	-0.0834385118924017	0.243737183804509	-0.0924740288237309	0.196202654074428	-0.0797711607155235	0.265153435596683	-0.113230056977212	0.113137957624207	-0.0308786295976633	0.666652422431456	-0.0665423945139603	0.352861284330945	-0.0115575755266203	0.871942682648093	-0.0233745020705562	0.744398996703708	0.154786368696447	0.0298699308867965	-0.0277106921477742	0.699098836761192	-0.0115809329630503	0.871686106723106	-0.0223859874413518	0.754856669522304	-0.0201291022837331	0.778897603722117	0.385580994408147	2.20212e+06	-0.0224491191738305	0.754187430057117	0.0802757849599707
Cs_ont_1g001840.1	A0A067F925	A0A067F925_CITSI	Cytochrome P450	CISIN_1g025878mg			0.0856289072543575	0.231536849608786	0.180361095513115	0.0112058663669332	-0.011845426357626	0.868781650283565	0.0902311206019185	0.207320200240508	0.00805759020758472	0.910525452326491	-0.0344066642972065	0.631234856592721	-0.00212143858907747	0.976396947159115	-0.186539056392959	0.00867465283216921	-0.0697675316164068	0.32996221351655	-0.0688718634190834	0.33622370974462	-0.0668287377871518	0.350788747769409	-0.133077834210444	0.0622865610995233	-0.00797244957040582	0.911467006001011	0.0602270669130496	0.400509749897777	0.00775855234048421	0.913832995057483	-0.0181200854233786	0.800477028832644	0.0142987995649739	0.841929333446325	0.0594185598607877	0.406875220683204	0.0375225980396803	0.60063494144741	0.042500430284123	0.553185263549924	-0.11769094134712	0.099539939746043	0.0238260205252866
Cs_ont_1g001850.1	NA	NA	NA	NA	NA	NA	-0.0244454465429697	0.733121880631787	-0.156194900828885	0.0283925730987911	-0.051841636746914	0.469379977728954	0.08286562287505	0.247000748003933	0.00656692685590764	0.927027261277695	-0.0169679872632742	0.81292172450703	0.0180784483143	0.800925929305792	0.0208225753240529	0.771486993137702	0.0416209411045352	0.561434649607122	0.0926400493277196	0.195397301899298	0.0910278589963877	0.203320158131261	0.150398588274347	0.0348992736080601	-0.0559487106712788	0.434865930061852	0.0837205635797257	0.242141517131759	-0.00186796040543276	0.979216460756764	0.0324375080385888	0.650906000371437	-0.00185976081932836	0.979307671694304	0.00843582199106737	0.906344186010005	-0.0146298594688135	0.838319079710437	0.00308399343222556	0.965693123815071	-0.0136831438673783	0.848651863499409	0.0385251467565756
Cs_ont_1g001860.1	NA	NA	NA	NA	NA	NA	0.00925175783403962	0.897333116718453	-0.0223287840024188	0.755463222776529	0.0289376832353441	0.686463063976156	-0.0954484252466106	0.182136606284045	-0.0108464828293487	0.87976014366263	-0.141703251896245	0.047002540526304	-0.104614249855926	0.143466226068096	0.0970416497034296	0.174914498837773	-0.0280509142165394	0.695586693542507	-0.0508665403810182	0.477789574659455	-0.0885319390933108	0.216039557286911	-0.0855383953256944	0.232032309598268	0.0532938864461431	0.457007209388468	-0.0283489182364453	0.692515682803231	0.0577518190548494	0.42018513856433	0.0899584839716983	0.208701904063054	0.059310601747282	0.40772969649561	-0.076047463245734	0.288179704075845	0.00789373558307177	0.912337598386778	-0.00841413481555623	0.906583864316477	-0.00716976872413948	0.920349580699039	0.0377539521013619
Cs_ont_1g001870.1	NA	NA	NA	NA	NA	NA	-0.0420444030655397	0.55745531924162	0.202367685957357	0.00434645974776782	0.0886767065693968	0.215286628420688	0.0407579875719708	0.569585886344646	-0.00902359233702831	0.899851668666529	-0.180308261950263	0.0112300620178273	0.0221899813209784	0.756935630028414	0.0171334790911379	0.811131155543403	0.0459571401233601	0.521345160486203	-0.171549153543957	0.0159358918696462	-0.0888357485773229	0.214461623130264	-0.0417002232996801	0.560688587674895	-0.0452670836329003	0.527625777816289	-0.0399368466885804	0.577393819926709	-0.110792430194722	0.121159429167222	0.0222556587566752	0.756238819792779	-0.0460428573111355	0.520567671578267	-0.076873785520977	0.282957914529292	-0.0876227947299354	0.22081100089306	-0.0913528218215271	0.201704787636019	-0.00214744829561812	0.976107649380936	-0.0899183818929746
Cs_ont_1g001880.1	NA	NA	NA	NA	NA	NA	-0.0260560736705159	0.716269640984702	0.14627932643725	0.040256360386715	0.000815610108478385	0.990924430465485	0.0555366978495681	0.438261286214162	0.0343526248333653	0.631771328586125	0.00909509482615641	0.899062296141365	0.0327896192922663	0.647370265470071	0.0130801136046623	0.855247142244881	0.0476082764483813	0.506473701298353	-0.010317581538986	0.885582261589053	0.0581098066961856	0.417305189589212	0.0819587497156067	0.25222877661278	-0.0341491630873668	0.633792901654651	0.00067024289755796	0.992541928771412	-0.0363242591571741	0.6123245715497	0.0697054480623919	0.330393799161925	0.0609507548098029	0.394862745656825	0.0994412182778952	0.164440729963602	-0.0695377084360637	0.331561685268747	-0.0729837114115306	0.308100322103764	0.0269377203924603	0.707101981024327	0.0292015954813959
Cs_ont_1g001890.1	NA	NA	NA	NA	NA	NA	0.756579483189024	7.95822e-24	0.235694496997442	0.000855524571913143	-0.262111714333718	0.000198619645997605	-0.00549006187079656	0.938968095933947	-0.51664495803831	0.775278	-0.147761382992887	0.0382542612365873	-0.42893484879816	32007.6	-0.682360654735852	2.42976e-15	-0.782261234270627	6.02658e-28	0.167119737692463	0.0189129773376782	0.0545630822756303	0.446344569122479	0.149989390076357	0.0354028987914867	0.0233231963773579	0.744940638535285	0.053094664482728	0.458693690385368	0.0353230144075629	0.622167399889269	0.0292449843158113	0.683311826037177	0.0311203434315351	0.664201052003449	0.0583972056468738	0.415001492294375	0.0606589726360195	0.397133777820613	0.059839162260371	0.403556326428559	0.17791331791755	0.0123763276624161	0.0846016153428318
Cs_ont_1g001900.1	NA	NA	NA	NA	NA	NA	0.176275483703979	0.0132182793858847	0.189028270898802	0.00780754694565632	-0.0694025050639071	0.332504963047064	0.0748970285558549	0.295556401422746	0.0143042877725096	0.841869456681985	0.0215934001596367	0.763274024251644	-0.055195868132772	0.441081424262429	-0.326286934973035	2.8798e+08	-0.171126352806789	0.0162012301418168	0.0906320781977425	0.205300158604701	0.00625025635459487	0.930537095359662	0.0229744862479154	0.748625327151052	-0.0311963392569965	0.663431065511869	0.0566890490202563	0.428802898288287	0.0184087011241761	0.797367193104262	0.0124678103056082	0.861954119333831	0.0260826585919845	0.715992599923665	0.0871198214154984	0.223482732024038	-0.01657290697312	0.81720027672281	-0.00346382486906538	0.961470894880146	0.0468218696127638	0.513528996827201	0.0102957290817839
Cs_ont_1g001910.1	NA	NA	NA	NA	NA	NA	0.0338820923547055	0.636450606672284	0.109735352779921	0.124772278743275	0.0351689392602759	0.623688078930843	-0.189220379731553	0.00774394551023727	-0.0120043615644741	0.86703719221523	-0.0909986585613752	0.203465768091788	-0.0356482876226288	0.618962299089097	-0.0352677184055991	0.622712972502412	-0.0513274352567965	0.473804489492642	-0.0481124411063471	0.50197731030976	0.0270471349763233	0.705967153661694	0.0607628541511828	0.396324340712991	0.065642247553803	0.359426424894971	-0.0486810397759976	0.496931527473822	-0.125302708443717	0.0793557357804534	0.0801643687261824	0.262797527696706	0.000954077952459256	0.989383735611618	-0.0497177385772794	0.487801268641405	-0.132346353069382	0.0637517756424814	-0.0652455599980347	0.362343647341167	0.158744186865147	0.0258772493601248	-0.0497050358362309
Cs_ont_1g001920.1	NA	NA	NA	NA	NA	NA	0.229355958930667	0.0011869165171239	-0.280500595421153	6.5406e+09	0.127619522627632	0.073914695122275	-0.10267260712786	0.151086305242628	-0.127030324522539	0.0752688764783656	-0.039132847639319	0.585086872378768	-0.12855240827693	0.0718110781547056	-0.176492172228481	0.0131040784181497	-0.224916998873481	0.00148507384626337	-0.125197003973842	0.0796114927167166	-0.0543943923377394	0.447753599750052	-0.100980561349682	0.157972987939828	-0.0396270929485398	0.580352093326204	-0.0142388116986562	0.842583864729305	-0.0194811689323794	0.785839652214515	-0.0270182747066254	0.706266424047871	-0.0189593630632952	0.791442691628395	-0.0137556134461628	0.847859969026899	-0.0241477984764038	0.736250522512467	-0.0178535120758121	0.803352149917421	-0.152403453614363	0.0325186243928879	-0.062322125218885
Cs_ont_1g001930.1	NA	NA	NA	NA	NA	NA	0.0426993156974046	0.551327975567915	0.0828664214174963	0.246996177929002	-0.000547129638878372	0.993911831807728	-0.134721558703676	0.0590947543932106	-0.00853950213568033	0.905198470324701	0.0327946719816352	0.647319585926297	-0.0237617096959377	0.740315250666388	-0.0232197859486525	0.746032737959886	-0.0354021063119812	0.621387405231485	-0.0468427706499816	0.513340827443821	-0.0700356610112335	0.328102423666706	-0.210847767192384	0.00293883524959779	-0.00577194468296596	0.935841008615416	-0.0719957279892914	0.314712518049038	0.00744848558455946	0.917264087782799	0.058589093038125	0.413467545846116	0.0440709006767784	0.538602910344763	0.108963650132206	0.127462011564242	-0.0299493752634226	0.676109306315293	0.0126370016414225	0.860099841893098	0.00519497151882529	0.942242702088731	0.0204536291731867
Cs_ont_1g001940.1	C3V9W0	C3V9W0_CITSI	non-specific serine/threonine protein kinase (EC 2.7.11.1)	SERK CISIN_1g007020mg	102577978		0.00370061082220726	0.95883930307937	-0.115198720895575	0.106967880247692	-0.00146737274643072	0.983672828607655	0.0730348244321443	0.307760741694047	-0.00150805848197176	0.983220191672219	-0.0527578127436073	0.461553113050583	0.0519237648613236	0.468675401591327	0.0120329137878458	0.86672387348531	0.00977952989267972	0.891511400176723	0.0566548723105646	0.429081711451446	-0.166163963961262	0.0196152435876846	-0.223030555079386	0.00163137393577098	-0.0437157452491977	0.541883842097179	0.115650160885175	0.105590993792227	0.0422441217387793	0.555583275320811	-0.0388023218962183	0.588263153481099	-0.00100961968127111	0.988765748293604	0.0474078854239189	0.508266706548569	-0.0132443685086191	0.853449688900338	0.0126305426487408	0.860170616193642	-0.150851652419324	0.0343487540498186	0.0607374788826127
Cs_ont_1g001940.2	NA	NA	NA	NA	NA	NA	-0.0316274899779937	0.659069359569076	-0.0697588726375454	0.3300223863093	0.077266437540081	0.280499061342416	0.0674167785766031	0.346556609740559	0.018349582650476	0.798003936853145	0.0996286583219915	0.163642758282899	0.034449470119291	0.630810042352203	0.0401536671793985	0.575327298289265	0.0314956796700393	0.660401597271509	-0.116141984868117	0.104106857447411	-0.195422205193351	0.00592305112283481	-0.213055694795546	0.00264762376907395	-0.0320592884274301	0.654712602293552	0.0812718445272572	0.256239317367068	0.0500743847854143	0.484681161802918	-0.0127198391221115	0.859192250682336	0.0450738828523846	0.529391048048058	0.0605751782392416	0.397787417977882	-0.0368951958693062	0.606742697876006	0.0159561239049726	0.823890549282578	-0.0956880957143468	0.181036370924767	0.08303520384538
Cs_ont_1g001950.1	NA	NA	NA	NA	NA	NA	-0.00555400844528564	0.938258616363155	-0.00930741978895263	0.896718859853562	0.0188229078691753	0.792909696310767	0.076206013955901	0.28717280611808	-0.00886228749885063	0.901632800219164	-0.0299148454158639	0.676461701895833	-0.0249612654849524	0.727710429077872	0.00106559863391223	0.988142902955168	-0.0243890937534768	0.733713881052493	0.0567762761943474	0.428091774202675	-0.0711227778356377	0.320631294756053	-0.0802326997188903	0.262389589353632	0.0723302603517446	0.312463332461983	0.151658941584418	0.0333860581790795	0.0782366220175102	0.274485503168233	-0.00829409096441506	0.907910694801016	-0.00276028414572702	0.969292253647077	-0.00452831165446662	0.94964408344841	0.0721490431809994	0.313680415333391	0.0766590925796391	0.284308468562334	-0.0124777287466267	0.861845395779388	0.0297414137074888
Cs_ont_1g001960.1	NA	NA	NA	NA	NA	NA	0.202489962516426	0.00432245892415756	0.0589427630735389	0.41064905393666	-0.103114421356018	0.149326042901387	0.193741313938988	0.00637429397465128	0.0285935073766143	0.689998865983237	0.0897612006942048	0.209705843326843	0.0862680992161212	0.228059147487405	-0.0871730396503427	0.223198962848168	-0.058628267354546	0.413154796585649	0.0785116896198581	0.272796551411779	0.214923400967728	0.00242199793623829	0.4959117519399	12.6522	0.114549001443513	0.108974248155913	0.044707525400527	0.532746610214373	0.124176713503446	0.0821144650773515	0.178019095335896	0.0123236088872672	0.18940619968942	0.00768286486608587	0.223603382872029	0.00158561484690991	0.226350630250381	0.00138202466181504	0.0862495503396355	0.228159544716529	0.702536361744769	1.25651e-16	0.359689102983788
Cs_ont_1g001970.1	NA	NA	NA	NA	NA	NA	-0.0249638814548963	0.727683019006063	-0.198026172910397	0.00528025810671277	0.0735265940003048	0.304506126716827	0.0393820522986568	0.58269731107771	0.18322457901375	0.00996133514282571	0.0185099751464613	0.796276718241849	0.0318681198316276	0.656640025995451	-0.0269049606239799	0.707441884949996	0.0193713598177033	0.787017855372347	0.0375865774409204	0.600013654543622	0.0293625232539391	0.682107958209338	0.0790765183111503	0.269350582104577	0.0221628001716626	0.75722406810902	0.0136236344980006	0.84930225168568	-0.0154570360901228	0.829313510902755	0.0149948590517109	0.834342622457712	0.0342784491621617	0.632508014359468	0.103012197740468	0.149731931596293	0.342063285021767	8.6653e+07	0.187323358421819	0.00839265469889736	0.320966577233989	4.25403e+08	0.477202719195797
Cs_ont_1g001980.1	NA	NA	NA	NA	NA	NA	0.0801653179361242	0.262791857906825	-0.203593804980153	0.00411113076542524	0.0273647427610389	0.702676667054724	0.014232747139314	0.842650041522273	-0.0090874235917446	0.899146980233743	-0.00868413550454977	0.903600529285219	0.0168723859079027	0.813956543812692	-0.0386005821978879	0.590205705979092	-0.0666315595012811	0.352215090631602	0.0911292309798271	0.202815244216511	0.00926223369669134	0.897217505780999	0.0460040994879588	0.520919146976632	0.188102825395266	0.00812048631261204	0.0076663563668998	0.914853040639413	-0.016089987899157	0.82243742364025	-0.00230054923289094	0.974404820302521	0.0156680721715261	0.82701944575584	0.0377625952465666	0.598305883314004	0.0165317951710102	0.817645813091973	0.0799854331397916	0.263867837119033	0.252878615669245	0.000336843853221055	0.306962741359607
Cs_ont_1g001990.1	NA	NA	NA	NA	NA	NA	0.259144053363323	0.000235872870521208	-0.050500853124546	0.480964351379997	-0.304514035132369	1.35745e+09	0.137422882919073	0.0541426363294987	-0.0588414130145738	0.411455580017332	-0.0140407027198935	0.844746208338286	-0.00228404426626272	0.974588387472525	-0.126986987777569	0.0753692676775178	-0.155692111739737	0.0289125977079948	0.156005318994734	0.0285877070157877	0.159165055335992	0.0254809393769838	0.433704468901224	19348.4	-0.0332807450906585	0.642451784843181	-0.00878136421569824	0.902526542579531	-0.00800712064645299	0.911083570380747	0.0790100544582181	0.26975452624778	0.182402993712969	0.0103052705488131	-0.000510094847007433	0.994323928164026	0.0227081234925146	0.751443729239994	0.182269687803239	0.0103620536002941	0.499748205813043	7.65435	0.188752706384257
Cs_ont_1g002000.5	A0A067EXQ5	A0A067EXQ5_CITSI	Uncharacterized protein	CISIN_1g0135811mg			0.127965551741007	0.0731286561728082	0.0103452599635202	0.885277424104943	-0.153372219016364	0.0314186545694535	-0.0513812707960485	0.473340191066041	-0.0266459034222279	0.710131805277664	-0.0255516614696977	0.721533098785306	-0.054715862126721	0.445070596494056	-0.109758738137276	0.124691461183417	-0.141955506127406	0.0466075258047995	0.073706854650435	0.303318830672705	-0.0349286569939574	0.626062775948034	-0.0245661011024444	0.731854903638195	0.00752245453318145	0.916445431378878	-0.0123284155057184	0.863482405080296	0.000612696586016918	0.993182254301575	-0.0265726771103275	0.710892802500439	-0.0250870922873533	0.726392410911932	-0.0328573048541482	0.646691499731208	-0.0265776840754788	0.710840758990656	-0.038005982522124	0.595948089146247	0.0149906668513438	0.834388270381828	-0.0411420524811121
Cs_ont_1g002010.1	NA	NA	NA	NA	NA	NA	-0.047194727660859	0.510177562229131	0.0546748521608268	0.445412360730213	0.0915592735404135	0.200683364133461	0.0957780541182702	0.180624672588666	0.0227508227170166	0.750991703307842	-0.0367667456949287	0.607996548101613	0.034594300480069	0.6293736127018	0.0297993144013953	0.677641268634789	0.0517631146750941	0.470054160753934	-0.12647318577611	0.0765677948787705	0.0745000911657641	0.298130460230628	0.133801360453113	0.0608645883216655	-0.163908952056498	0.0213623006230195	-0.0566611647001129	0.429030370364417	-0.0702765180475158	0.32643756405455	0.036379088863529	0.611787541096944	0.0342357691176063	0.63293206115155	0.0182167730902162	0.799434866452666	-0.125749970984783	0.0782808910052987	-0.0879656887178525	0.219002666812796	0.0756654350576316	0.290615519278102	0.00497697145778169
Cs_ont_1g002020.1	NA	NA	NA	NA	NA	NA	0.0427436832929294	0.550914064924548	NA	NA	-0.122946441828812	0.0852163586657557	-0.0132644951959071	0.853229492818125	-0.035554990353863	0.619880878245622	0.0117353861386506	0.869989813472572	-0.012982230035772	0.856318644383542	-0.0526608963884083	0.462377630141495	-0.055782609674058	0.436232935148154	0.352163110226008	3.87682e+07	-0.0131943148163611	0.853997350562454	-0.00454342137221991	0.949476282397621	-0.00394164794234747	0.956160921902527	-0.00868817445732978	0.903555911582807	0.00798010678728276	0.911382321267533	-0.00218766071243502	0.975660385478725	0.00977432905146153	0.891568741529325	-0.00229769183123258	0.974436600042708	-0.00134470724752703	0.985037537765787	-0.00562532164308566	0.937467462373818	-0.0236988337946547	0.740977891006573	-0.0159395086348198
Cs_ont_1g002030.1	NA	NA	NA	NA	NA	NA	-0.0610110835397354	0.394394162289479	0.260693664491222	0.000215677422615596	0.103065908532788	0.149518563729416	0.0985089867927757	0.168452678397947	0.0380358362748353	0.595659172967165	-0.0155284734017879	0.828536789748691	0.0115359699629674	0.872180026568299	0.0107717543638195	0.880582366942127	0.0571219681314156	0.425280209656183	-0.109076642174739	0.127065409608424	0.0930149398514003	0.193587590348019	0.135146524034337	0.0582918372257236	0.110264856948221	0.122952270277465	0.00372632776178435	0.958553516430961	-0.0443689481068743	0.535857193203091	0.0733080961185244	0.30594937348551	0.00694823508860452	0.922802886631394	0.0242746445265974	0.734916682691592	-0.0165200441554849	0.817773171817347	0.115579819196437	0.105804612748847	0.0857416090889036	0.230920965409142	0.0550869599098405
Cs_ont_1g002040.1	NA	NA	NA	NA	NA	NA	0.0158284459383725	0.825277082593815	0.165567135417646	0.0200651401984548	-0.0696569854233769	0.330730948269328	0.00194075843353639	0.97840667862313	0.192663260405637	0.00667962145703739	0.0040426235132945	0.955039035351282	0.0493246328054851	0.491252761807548	-0.00735033874164429	0.918350468941169	0.0561428853353993	0.433270995337387	0.143410007191375	0.0443835760498311	0.168862579094312	0.0176884414647606	0.307999419121395	1.06774e+09	0.00383245051541942	0.957374254106667	0.182844115251635	0.0101193245526396	-0.0152341007196188	0.831738496320098	0.111928740286248	0.117366907241641	0.063912267931369	0.37225604253073	0.0207343285710485	0.772428885428105	0.161115323179462	0.023711782105628	0.0472372205836212	0.509796336505649	0.478824520676406	110.123	0.161188159463248
Cs_ont_1g002050.1	NA	NA	NA	NA	NA	NA	-0.00184867433955389	0.979430996420648	-0.125859747956007	0.0780188843430628	-0.184124916429705	0.00959611962894934	-0.0145011982393761	0.839721751307804	0.0962920810597948	0.178285434903499	-0.027146853590309	0.704933455807848	0.0308120724482872	0.667328041947406	-0.0903738094774887	0.206599693773843	0.0150972866492621	0.833227483920335	0.040881137574008	0.568419222557336	0.157563697690828	0.0270171917012843	0.392380068717564	1.17975e+06	-0.0280398985636046	0.69570030816246	-0.0249459171806021	0.727871255213667	-0.0323500949543048	0.65178497414272	-0.0223766275911757	0.754955905883396	-0.0392823202604764	0.583653074280357	-0.0310630897837174	0.66478137599073	-0.0182085834629442	0.799523125856399	-0.0320610102919151	0.654695252246023	0.173427492206196	0.0148024152647081	-0.0165856413292289
Cs_ont_1g002060.1	NA	NA	NA	NA	NA	NA	-0.0156593184669068	0.827114573823638	0.0924425103987032	0.196355819595341	0.0130463273189863	0.855616960777131	0.0117299690222109	0.870049297351935	0.00122875407250038	0.986327609296637	0.00753161885289015	0.916344010746487	-0.0169112993571681	0.813535293338979	0.00172495043701918	0.98080731931513	0.0201631281093695	0.778533524250993	-0.0910857210655527	0.20303184741217	-0.145150404911923	0.041839942052074	-0.317422930870665	5.49391e+08	0.0404101274783926	0.572887455718304	0.0119740637424543	0.867369688996095	0.0260653009490418	0.716173479454438	-0.0385158455151457	0.591022509167848	-0.0289307298557773	0.686534430698161	-0.0766182362696566	0.284565969999486	0.00684830790575367	0.923909739349572	-0.0403807681018825	0.573166519894829	-0.177100496880168	0.012788088643865	-0.0736713662506876
Cs_ont_1g002070.1	A0A067EXU7	A0A067EXU7_CITSI	Transmembrane protein	CISIN_1g025725mg	102630931		0.0288619168856271	0.687240849084326	0.172112761940204	0.0155880870430818	0.0207053303636774	0.772738467412159	-0.17304486089242	0.0150274194439615	-0.0262369419145625	0.714385549190718	-0.0159725715828703	0.823711973418125	-0.0360465616310819	0.615047654775415	-0.0333577873604812	0.641681631748831	-0.0425267545730275	0.552939259996926	-0.0847355544743405	0.236459747251537	0.0149130533434451	0.835233486239048	0.00856103730357366	0.904960520793396	-0.0126589921718896	0.859858889400357	-0.156110474754312	0.0284793305945658	-0.115588818212871	0.105777264896306	-0.000776483813792216	0.991359784667305	0.00824440283384592	0.908459966658664	-0.0508611502101988	0.477836287628312	0.0488364262831103	0.495557298261497	-0.0529955472914282	0.459534038668795	0.0580506688700263	0.41778014552721	-0.0807895028587309
Cs_ont_1g002080.1	A0A067F8W6	A0A067F8W6_CITSI	Uncharacterized protein	CISIN_1g007284mg			0.000149903313084634	0.998331940648054	0.257655500314754	0.000256918342172082	-0.0162726051673315	0.820456044663495	0.0552984430332213	0.440231601988691	-0.0215491769282081	0.763744508621346	0.0651780125357534	0.362841850592136	-0.0238755939346692	0.739115527557949	-0.0213935253070013	0.765401150606446	-0.0317542850875722	0.657788823711552	0.0818270823437596	0.252994141725774	-0.046201424078969	0.519130972351442	-0.203244000777878	0.0041770705431337	0.0382639571146706	0.593453579821936	0.162590007428891	0.0224452255344545	0.042891137459655	0.549539538017708	-0.0407022333851166	0.570114447251441	-0.069416346712475	0.33240831461812	-0.0664338407705224	0.35364899543896	-0.030900424786284	0.666431238429565	-0.00325590413926431	0.963782028828312	-0.0890256675008892	0.213479415071436	-0.0573754267361686
Cs_ont_1g002090.1	NA	NA	NA	NA	NA	NA	-0.0538443666023745	0.452365227238627	-0.233809754697716	0.000943861117224404	-0.0420331214738498	0.557561157016863	0.0825895653975685	0.248584153788323	0.334125182799975	1.59897e+08	0.102759355906325	0.15073945139834	0.104163958238264	0.145206823044826	-0.0774936820008788	0.279082616346318	0.121346397137704	0.0893904362786921	0.0427543923044512	0.550814181995876	0.318060225786659	5.24818e+08	0.42422722209912	52204.2	0.17377078958801	0.014603054101698	0.0811811011086526	0.256772397007956	0.0734209991656132	0.305203052650648	0.228615316988767	0.00123250166099933	0.0979763001551517	0.170777635476248	0.240705963293591	0.00065631932372321	0.140705952558233	0.0485917177876532	0.204758335585506	0.00389831108037089	0.688309799481787	5.37969e-15	0.422211660601695
Cs_ont_1g002100.1	NA	NA	NA	NA	NA	NA	0.215543037958512	0.00235109355368807	0.177312487402806	0.0126795545755504	-0.121292631493545	0.0895334838055221	-0.106028951414525	0.138100978187392	-0.00652790737569389	0.927459661010358	-0.010540742652183	0.883124949578231	0.00251746556713889	0.971992419524561	-0.331401536964031	1.96531e+08	-0.189870212581974	0.00753220660401203	0.11153435522994	0.118672578990789	-0.0858753336265928	0.230191697551515	-0.133770860413349	0.0609239876576635	0.0405276063366865	0.571771446648067	-0.0380340350881724	0.595676602545616	0.0262844436012597	0.713891013208525	0.00613255378047456	0.931842003466746	0.0570359150795511	0.425979089995488	0.0882319085209833	0.217605988101	-0.0555743051328342	0.437950742520952	-0.0732822647337883	0.306120294812006	-0.00994101248348499	0.889731271641398	0.015503698278542
Cs_ont_1g002110.1	NA	NA	NA	NA	NA	NA	0.0753558824580483	0.292599281392481	0.124700846931296	0.0808208665082202	0.10358346821163	0.147474323362301	0.0247678859534337	0.729737610327784	-0.0796551120411992	0.265851492714635	-0.018072599998879	0.800988986739999	-0.0714268534355508	0.318561460756918	-0.0994602916385153	0.164359397998679	-0.0567044191887697	0.428677542737036	-0.0785537239123155	0.272539077975573	-0.0204388926247931	0.775584604274369	0.0293430437394845	0.682307417642623	-0.0303011389064534	0.672523392847559	-0.0179505396361643	0.802305353388791	-0.0209900368554992	0.769700530059162	-0.0101340017510278	0.887604548481216	0.390711418111602	1.37684e+06	-0.00919953122253394	0.89790951841986	0.00162037487023134	0.981970677678626	-0.0194306007958135	0.786382165636942	0.181817828971085	0.0105565883748193	0.0410649489080424
Cs_ont_1g002120.1	NA	NA	NA	NA	NA	NA	0.210639100272056	0.00296780481047816	-0.180623528876836	0.011086361989354	-0.104442583977927	0.144127915868786	0.0345663361892978	0.629650854805839	0.0312164507813028	0.663227355368577	0.0275175965567114	0.701095031881648	0.0146820428723184	0.837750318468555	-0.0946385547617493	0.185890817676956	-0.121166766073794	0.0898690735073458	0.0780650541524665	0.275542534068502	0.174472481803665	0.0142028588634126	0.456459512239543	1569.13	0.25088396806833	0.000376603498518809	0.0238223616019186	0.739676229826991	0.176409848069024	0.0131473631859476	0.214027138938857	0.00252799495047645	0.196243700698988	0.00571308840409373	0.0957743833580567	0.180641458459845	0.356565088379576	2.70632e+07	0.33548661810035	1.44123e+08	0.783246841852923	4.08166e-28	0.54522122201403
Cs_ont_1g002130.1	NA	NA	NA	NA	NA	NA	-0.00608552196893959	0.932363472085083	0.0949795377937542	0.184303306302226	-0.0286367284894931	0.68955447423462	0.0612839374553094	0.392279032870506	0.0264572242296999	0.712093215932888	0.105262878540388	0.140986933933054	-0.0137799686340052	0.847593867544799	-0.00842830590128942	0.90642724998066	-0.0109435337577051	0.878692502646267	0.0497636376771745	0.487399119947218	-0.118164109481719	0.098176937306143	-0.280894043016138	6.38143e+09	0.0327433342688528	0.647834589522174	0.0644431005311116	0.368289738223613	0.0355801466215913	0.61963313852956	-0.0965024621513226	0.177334510043503	0.0698996073683448	0.329045269368782	0.0602052561640751	0.400680685300419	0.110929000059218	0.120698649416045	0.144923539830524	0.0421644081147567	-0.151813974225767	0.0332038273120853	0.0591968791810457
Cs_ont_1g002140.7	NA	NA	NA	NA	NA	NA	0.152271860539602	0.0326705353282038	0.121826797414606	0.0881203868276216	-0.232029304453469	0.00103493585810608	-0.0407664931281588	0.569505272364838	-0.0847135054590621	0.236582171864688	-0.0031147003067426	0.965351747323242	-0.0442113048989966	0.537308585782934	-0.107262936493221	0.133547588082068	-0.177518487880089	0.0125748632002675	0.523153306028405	0.310101	0.0197678563952229	0.782765922393752	0.0280815949074711	0.695270290942436	-0.0115114539646639	0.872449356358285	-0.0116943356732946	0.870440595614577	-0.000962675649111875	0.989288072565327	-0.0243755508986632	0.733856175628219	-0.015733805095016	0.826305194924935	-0.0194646517829285	0.78601684288679	-0.0114268063838193	0.873379397030088	-0.0235409957929834	0.742642162879729	-0.0616127093257238	0.389739522473591	-0.0501158347671464
Cs_ont_1g002150.1	NA	NA	NA	NA	NA	NA	0.0259797072784444	0.717065660036552	-0.395043510294035	920294	-0.00775842773855464	0.913834373544154	-0.0729680334601222	0.308204531242808	0.00917925075832568	0.898133359238585	-0.033916597556127	0.63610697230517	-0.0258666768458215	0.718244413111434	-0.0122520169405579	0.864320233124224	-0.0147989622340267	0.836476288033513	-0.0162174128114256	0.821054756902259	-0.0323650172054059	0.651634890867631	0.0448233111523565	0.531684945604695	0.0770257190351296	0.282004767670193	-0.115671805933894	0.105525328829479	0.0196057392360687	0.784503657199619	0.108653053728118	0.128557128488229	0.036344865468661	0.612122718434718	0.0104127910639783	0.884533738298907	0.011088501223547	0.87709814800596	0.00290616441432766	0.967670217056655	0.0906509897868516	0.20520523301941	0.0192453896790467
Cs_ont_1g002160.1	NA	NA	NA	NA	NA	NA	0.261840804253194	0.000201777963341844	0.0552374747957583	0.44073660504591	0.0697320329536615	0.330208944863878	0.456145988613664	1626.47	-0.281967041066639	5.96564e+09	0.0307153806720378	0.668310033952582	0.0895046615913067	0.211016507936982	-0.272064759153058	0.000109948523046184	-0.167337493546946	0.0187560649836724	-0.0450482244876021	0.529625711811785	0.0605947194916544	0.397634928479097	-0.0107438268142205	0.880889681370582	-0.00665399354483687	0.926062497078755	0.0158568215203283	0.824968887847276	-0.00985233412266935	0.890708763679425	-0.0927366223292561	0.194929941780536	-0.00669397361639324	0.925619523962349	0.118285758461343	0.0978289180401231	-0.0417203997648756	0.56049879901784	-0.00557598151343923	0.938014839006838	-0.0217433941331788	0.761678907728726	0.0424338579047487
Cs_ont_1g002170.1	A0A067EXU1	A0A067EXU1_CITSI	Cytochrome P450	CISIN_1g009612mg			0.0303245761561103	0.672284732513246	-0.516203302966647	0.824434	-0.402572175742361	45063.3	-0.0508746207631828	0.477719552088653	-0.140980668676181	0.0481495584649221	-0.0384722713489317	0.591442734805453	-0.07721832867413	0.28079955065503	0.315025504476649	6.5198e+08	-0.0513096978041637	0.473957518511	0.214562231566668	0.00246421658369779	0.126103846762357	0.0774388283218663	0.287636595604398	4.15963e+09	0.0377223993301872	0.598695681800429	0.0222866981054301	0.755909573627489	0.052761276676602	0.461523658688511	0.081530004621029	0.254726908496768	0.059518727305555	0.406083355968963	0.11986746098451	0.0933923820038702	0.158885345252357	0.0257437424202021	0.160440943684998	0.0243111886660545	0.291044372753529	3.3366e+09	0.277518837799518
Cs_ont_1g002180.1	NA	NA	NA	NA	NA	NA	0.237475716118085	0.000779095804734621	-0.19096926972754	0.00718579628396386	-0.00391512382857043	0.956455631786451	-0.100236051132686	0.161076855262212	-0.219436347881028	0.00194709204216491	0.0591345130807674	0.409125692592123	-0.0996736232454855	0.163451764555798	-0.0943920884734471	0.187044518175247	-0.243796894781089	0.000555795642137015	0.0695749307892512	0.331302296510465	0.0508635564580158	0.477815433997945	0.0943096017770732	0.187431805174472	0.136360195634609	0.0560481501890501	0.17281531028142	0.0151638352401846	0.169455100075103	0.0172881356041215	0.0634749106444986	0.375543573020118	0.274919750889432	9.23985e+09	0.07365248939125	0.303676588252902	0.143000960596388	0.0449998438181249	0.291929734909557	3.14939e+09	0.274107200054067	9.71057e+09	0.348822384131991
Cs_ont_1g002180.2	NA	NA	NA	NA	NA	NA	0.00400391099727677	0.955469139463499	0.081434562510021	0.255285328535536	-0.114086069220758	0.110421738664758	0.0793123199140363	0.267920786298221	0.140641674479063	0.0486956612055389	-0.0380525788803367	0.59549717051108	-0.0989118921212454	0.166709881810525	0.0795782213556718	0.266314697231817	-0.0278068128592829	0.698105922265843	0.136467816165657	0.0558526869846998	0.0653489232598681	0.361582104535104	0.050252221371264	0.483129383511199	0.0226940320770212	0.751592923488166	0.0868635082110955	0.224853026625187	0.0673266533575311	0.347203140540981	0.0546006447835214	0.446031158930741	0.0519687971453172	0.468289316839443	0.048639527349415	0.497299001745614	0.0638799568995801	0.372498311079687	0.0501547451295255	0.483979616476387	0.146076863837467	0.0405365923330537	0.145741612392871
Cs_ont_1g002200.1	NA	NA	NA	NA	NA	NA	-0.00976137792467689	0.891711535321577	-0.0931139131583627	0.193111860126751	-0.0436536636778881	0.542458367034318	-0.0303911311984057	0.671607184564041	0.0215301033673986	0.763947456126618	-0.180215644135004	0.0112725883614399	-0.073868128218461	0.302259185205212	0.0410925503395908	0.566419047747762	-0.0193260603327459	0.787504039934922	0.0747830853707772	0.296293784243551	0.112211235534727	0.116438561576543	0.1045083918497	0.143873984154213	-0.0422422875166221	0.555600454358907	0.0443761402263154	0.535791023417188	-0.0100353301631394	0.888691800545092	-0.00741775484938456	0.917604227946063	-0.0512021641791526	0.474885836530428	0.020620735439022	0.773641799343128	-0.0465548858809164	0.51593574794217	0.0631475858290399	0.378015614434964	0.00267000442575961	0.970296133640057	0.056810378405243
Cs_ont_1g002200.2	NA	NA	NA	NA	NA	NA	0.0439525417755603	0.53969521273444	-0.11884225178456	0.0962493297592581	-0.00885986588143637	0.901659543538581	0.0492160200775236	0.492208677862266	-0.0817548618309118	0.253414631163924	-0.0247358685939735	0.730073426950682	-0.0623821592000779	0.383835017086919	-0.0882456871579365	0.217533874105058	-0.0732775692349974	0.306151370772988	-0.0650987031443837	0.363427348002877	-0.0368002526460723	0.607669363714282	-0.0173240313534253	0.809070654911544	-0.0345908750507832	0.629407570128644	-0.0115623682802317	0.871890034290026	-0.0189874491040221	0.791140834520128	-0.026722719932694	0.709333805438025	-0.0341501808557044	0.633782782453475	-0.0169920560243025	0.812661247614732	-0.0221457018436867	0.757405527554081	-0.033571375200488	0.63954850217078	-0.0129051322021711	0.857162796456679	-0.00877643399924772
Cs_ont_1g002210.2	A0A067EXN7	A0A067EXN7_CITSI	OBG-type G domain-containing protein	CISIN_1g0168641mg			-0.0766671831955079	0.284257495123622	0.334394241290863	1.56654e+08	0.0208682888359975	0.770999206139681	0.102845353246943	0.150396196865333	0.204097269057503	0.00401787030769	-0.039437096587962	0.5821701150636	-0.0955636848128914	0.181606881057508	-0.0466540006004833	0.515041591415301	0.0328321851830988	0.646943371328818	0.234759864003446	0.000898332626436075	0.0539208891933336	0.451722041991742	-0.0758389153360669	0.289507709068518	-0.0285345415214834	0.690605313434879	-0.0388998548666877	0.587325060581024	0.0384310549829642	0.591840347346495	-0.0164958321295243	0.818035599311946	-0.0414926900452785	0.562642526504306	-0.0371133953127835	0.604615404167804	-0.0371361252236659	0.604393994332717	-0.0551619617920394	0.441362539713863	-0.0340906487002853	0.634374797436826	-0.0948908945202915
Cs_ont_1g002220.1	A0A067EP05	A0A067EP05_CITSI	Translation elongation factor EF1B beta/delta subunit guanine nucleotide exchange domain-containing protein	CISIN_1g027254mg			-0.000491410077181825	0.994531839334757	0.0730976722503478	0.307343535656149	-0.0251843173932058	0.72537454144737	0.102643331615561	0.151203495703211	0.0179892168031742	0.801888176919925	0.124308983321133	0.081786452360437	0.0389537418525349	0.586807058927209	0.00122935329930127	0.986320942326593	0.041137851231619	0.565990892571269	0.0781922169927354	0.274758818889576	0.121620297093082	0.0886645378073296	0.144013775178963	0.0434868668347701	0.0108638523907012	0.879569048031306	-0.0594056446932238	0.406977386862495	0.0109014929441411	0.87915495984205	0.0712362156453314	0.319858109158189	-0.00581879308434556	0.93532138635932	0.0439838516134573	0.539406155661176	-0.0604764359548162	0.398558484757863	-0.0313015557248932	0.662365598848731	0.0832700688258886	0.244693614393544	0.057865983204597
Cs_ont_1g002230.1	NA	NA	NA	NA	NA	NA	-0.015787260882414	0.825724451975905	0.219430452780869	0.00194765271383122	-0.0208122779249015	0.771596884133039	0.0278189982957217	0.697980084855804	0.00834210275678702	0.907379995336475	-0.0245395035522619	0.732134138681797	0.0294041303062337	0.681681998866893	-0.00349412814304703	0.961134086501547	0.00580607397178022	0.935462458574011	0.0504975001609222	0.480993513353349	0.0485753214361853	0.497867644916772	0.10175533983315	0.154790887864328	0.0543027198606763	0.448520370887367	-0.034038039399349	0.634898161668034	0.00666434324891657	0.925947821743195	-0.0303468774939482	0.672057669532923	0.051347871222822	0.473628212601515	-0.0259379903594951	0.717500632862052	0.0321151668038235	0.654149648696039	0.00377151164849267	0.958051410738592	-0.0282186527364334	0.693857490079898	0.0192961337563423
Cs_ont_1g002240.1	NA	NA	NA	NA	NA	NA	0.0216945396035224	0.762198343085367	-0.105568338255817	0.139830737515946	0.0162408471694874	0.820800534458138	0.0630099654110665	0.37905792246466	-0.00897507125029685	0.900387387354755	-0.106604353895445	0.135963191832896	0.024360408635834	0.734015285902014	-0.0998949479906174	0.162514091710429	-0.039657833975351	0.580058189358067	-0.0599444325683308	0.402728182221104	-0.124764710115176	0.0806643760764768	-0.0663942396352669	0.353936632098996	-0.043078355825869	0.547796761175368	0.0294326358977681	0.681390226073034	-0.0424277552882457	0.553864696088224	-0.0210583326293524	0.768972304941427	-0.0114588092498762	0.873027754364251	-0.0362406393844217	0.61314398477296	-0.0424989786605771	0.553198830689943	-0.0552851892897958	0.440341355405636	-0.0838514737805357	0.241403394748371	-0.055314386789642
Cs_ont_1g002250.2	NA	NA	NA	NA	NA	NA	-0.0605074522076401	0.398316186363336	0.350288018920936	4.51079e+07	0.401523553651681	498288	-0.1614979513214	0.0233773825638262	0.340289135046425	9.9515e+07	-0.123566052436765	0.083642578681491	-0.286305121199142	4.53037e+09	-0.356391779017979	2.74517e+07	-0.0744242409249262	0.298624019599805	-0.292968572810385	2.94236e+09	-0.126216385859507	0.0771725764844499	-0.250232377258016	0.000390507201232694	0.0649362055719973	0.364628808591755	0.000474626714465717	0.994718593279294	0.0565836250260405	0.429663282014459	0.0338870972721235	0.636400758310089	-0.0319804786594373	0.655506912200403	0.0474745964844814	0.507669440556588	0.0107467820267354	0.880857161403848	-0.0855487549044771	0.231975563710392	0.0014368463753578	0.984012444016395	-0.0187927670693924
Cs_ont_1g002260.6	NA	NA	NA	NA	NA	NA	0.0444883398872653	0.534759279913561	0.338807681804162	1.11633e+08	0.0132027897822215	0.853904616943672	-0.0466323229923075	0.515237086181905	-0.089639538108448	0.210326689470928	-0.024990070707341	0.727408627691246	0.0274916971052265	0.701362932945887	0.0206835034310711	0.772971513256391	-0.0478046987610851	0.50471941447389	-0.0214594783388158	0.764699064285848	0.0952072329115142	0.183248788115191	-0.0211177315420123	0.768339109778395	-0.0213780919013372	0.76556547066402	-0.0349832603489553	0.625522794705913	-0.0204324204127864	0.775653779027061	-0.0237010483103824	0.740954549292024	-0.0207085301733216	0.772704304799373	-0.0266123913758879	0.710480040370993	-0.0385865703363479	0.590340735059536	-0.0452030435436661	0.528210580200435	-0.11044511417763	0.122337407835989	-0.0905325975930591
Cs_ont_1g002260.7	A0A067F1B7	A0A067F1B7_CITSI	Uncharacterized protein	CISIN_1g022943mg			0.067669236879436	0.344749603821306	-0.12394535565572	0.082690748382877	0.030654099420745	0.668932692075234	-0.00759680753844563	0.915622613005417	0.00495778377225673	0.944875470339686	-0.0904651867619028	0.206139233369324	-0.077884770022829	0.276656231969219	-0.122971737216444	0.0851516477798644	-0.0963529491871003	0.178009924010503	-0.0594493635781588	0.406631607395046	-0.122702514330629	0.0858424028946557	-0.0890252851265248	0.213481389364087	0.0238030846825922	0.739879309713338	0.0184845441590018	0.796550511090673	0.0902380701716568	0.207285066581792	-0.00785353045086297	0.912782315512139	-0.162206240100791	0.0227690808783825	0.0180054196522533	0.801713427733148	-0.016810082825843	0.814631105644961	0.0251857893703672	0.725359134711954	-0.0436581919293021	0.542416450800096	-0.00196476765271951
Cs_ont_1g002270.1	NA	NA	NA	NA	NA	NA	-0.0157341077971269	0.826301906107537	0.111989661958552	0.117166218326791	-0.0201056072826701	0.779149030506472	0.0597893303038963	0.403948698855822	0.0234639239314038	0.743455256765035	-0.0606832993933055	0.396944136851931	0.0122765023571774	0.864051696254846	0.0105040968086403	0.883528394986953	0.0275373361004653	0.700890872983191	0.0178273975284088	0.803633950543555	0.0960980279764646	0.179165890551666	0.091864973363293	0.199177796543987	-0.0433992850186289	0.544815619776272	0.119325820305771	0.0948932413585191	-0.0985561934963663	0.168247783345931	-0.0328705028271523	0.64655918150534	-0.0369404674858896	0.606301058109146	-0.018237369182879	0.799212914126571	-0.0626365429361807	0.381894973699701	-0.0561528173871864	0.433189504644206	-0.00520958229881849	0.942080543579276	0.00319935475409736
Cs_ont_1g002280.1	NA	NA	NA	NA	NA	NA	-0.0319530907075635	0.655783041212902	0.158097767434537	0.0264962452275989	0.0309329807606685	0.666100904398651	0.060546880029363	0.398008304082691	0.016606095928042	0.816840644487935	-0.033427671011566	0.640983370463055	0.00776828227196563	0.913725352407815	0.0331954924520829	0.643304457669874	0.0425011620098954	0.55317842476794	-0.102044487317265	0.153615787640085	-0.0403014370607696	0.573920890201995	-0.151031985288108	0.0341316888903667	0.0189913803237328	0.791098585880823	0.100008181570403	0.162035921939108	0.124831894305628	0.0805000114899616	0.0207376355267764	0.77239358297896	-0.0118323454764637	0.86892525317301	-0.0457137200260289	0.523556306059306	0.0621115149247699	0.385905629639917	0.0666201551394899	0.352297698482987	-0.115212185809909	0.106926609178437	-0.0068461177042599
Cs_ont_1g002290.1	NA	NA	NA	NA	NA	NA	0.272859203184083	0.000104774873196257	-0.242311351331408	0.000602185234115272	0.0980734066191775	0.170352037762718	-0.0253325029346504	0.723824082978621	-0.0684472679184956	0.339218332154882	0.0124957702949231	0.861647635345782	-0.0906189113042606	0.205366267734118	-0.126613624314065	0.076238677812236	-0.214160975928054	0.00251190377720641	-0.0553028671811663	0.44019496936373	0.0019814636133852	0.977953896708224	-0.0267951882844967	0.708581265915375	0.158288611685278	0.0263121903591496	0.119942940560389	0.0931847404967481	0.223807708966334	0.0015695785145823	0.00302588421762995	0.966339156435803	0.136225521000145	0.0562935456774957	0.0332348546902822	0.642910709663426	0.199958492237661	0.00484445035082101	0.0644941682132026	0.36790954915592	0.132894083835936	0.0626520024214081	0.210336466525882
Cs_ont_1g002300.1	NA	NA	NA	NA	NA	NA	0.117233628065068	0.100871463584924	-0.198182276820613	0.0052437891258909	-0.156841036743405	0.0277360449275455	0.0177114353994226	0.804885596898653	0.112979491169898	0.113942834969144	0.148587106196627	0.0371756998571339	0.381610660437803	3.1499e+06	-0.0141523195823456	0.843527775390685	0.077448613186259	0.279363151841041	0.0636544508612605	0.374191856578346	0.255627645555707	0.000288407742373157	0.538214776757282	0.0344524	0.203028368491971	0.00421819109723334	0.150277906776723	0.0350471686546962	0.225883460972347	0.00141486277429719	0.223204678376594	0.00161733850586653	0.185112826604694	0.00920905721902305	0.193620256255582	0.00640794755489288	0.194522266322101	0.0061609595678531	0.287910581611275	4.08697e+09	0.846960195974086	2.11679e-41	0.501437887867761
Cs_ont_1g002310.1	NA	NA	NA	NA	NA	NA	0	1	NA	NA	0	1	0	1	0	1	0	1	0	1	0	1	0	1	0	1	0	1	0	1	0	1	0	1	0	1	0	1	0	1	0	1	0	1	0	1	0	1	0
Cs_ont_1g002320.1	NA	NA	NA	NA	NA	NA	-0.00380145693561959	0.957718652986915	-0.0414824956595916	0.562738591274342	-0.00556355972668058	0.938152650202995	-0.00286239852056413	0.968156834561714	-0.0295176212203421	0.6805206282087	0.00281442986662632	0.96869019457998	0.22599038282332	0.00140728468826067	0.0400315788826649	0.576490498333745	0.0780556141187699	0.275600774073496	-0.0458600160333848	0.522226830617606	-0.0249466800748895	0.727863260998213	-0.0249474944200851	0.727854727671484	-0.00851510037247634	0.905468104067143	-0.0173490808438553	0.808799884348671	-0.0116321512527485	0.871123532834453	-0.0186259565217632	0.795028365791762	-0.00171082773987613	0.980964425957147	-0.0104500486254193	0.884123482808299	-0.0106056821520508	0.882410084514563	-0.0194495402651171	0.786178964029578	-0.0508464590628603	0.477963618457981	-0.033660262104136
Cs_ont_1g002330.1	NA	NA	NA	NA	NA	NA	-0.0622186194880934	0.385085398913005	-0.0929585908249588	0.193858821703557	0.0545991445006246	0.446043674452011	0.0289974206415368	0.685850057336195	-0.0130150826757362	0.855958986961892	0.638466811982181	5.95934e-10	0.387103919235539	1.91717e+06	0.0886949610624537	0.215191821017622	0.193050244808851	0.00656855000827386	-0.0011394609377835	0.987321090973857	0.00719705770812464	0.920047428816659	0.00106603428016401	0.988138055799629	0.0163560877791685	0.819550644477534	0.260779392411192	0.00021460861622279	-0.0114658205310361	0.872950718785735	-0.00285182109851111	0.968274442951477	0.000401528837655817	0.995531980384026	0.00957564089823119	0.893759776406841	0.0292866825140925	0.682884649362241	-0.00474398775741419	0.947249104822813	-0.0166998909527608	0.815824497974049	0.0540611566777152
Cs_ont_1g002340.1	A0A067F1A7	A0A067F1A7_CITSI	CCHC-type domain-containing protein	CISIN_1g039356mg			-0.00370915911450253	0.958744307217908	-0.0441429614318389	0.537938420278372	0.065584673243222	0.359848913013656	0.0165340252605784	0.817621643689005	-0.0210091711145797	0.769496484663869	0.0155333314944698	0.828483974876579	0.209870478589164	0.00307675747725939	0.0160398147409438	0.822981994740291	0.0700350726903429	0.328106496956887	-0.0102494329219873	0.886332890755853	0.00981108879271975	0.891163462775841	0.0028933648624098	0.967812529522933	0.0175073955737119	0.807089120055131	0.00353366625257868	0.960694647096589	-0.0123449086656912	0.863301552113652	0.00383190725389342	0.957380290729774	0.257027841482968	0.000266305431862206	0.0450846755781561	0.529292356670954	0.248985868897559	0.000418440396883705	0.0509836830311908	0.476774990853592	0.0560897776583722	0.433706883530763	0.142439966723768
Cs_ont_1g002350.1	NA	NA	NA	NA	NA	NA	-0.118506861344344	0.0971988813711264	-0.156085365382618	0.0285051770372469	0.104563576540348	0.143661306464035	-0.0235075951369626	0.742994498700948	-0.103480732636427	0.14787840942266	-0.0316499214369935	0.658842746244648	-0.0547624547398326	0.44468248832614	0.0833740986164033	0.244102618357145	0.097191989805112	0.174244114979637	-0.132265517983818	0.063915414016437	-0.0480985639666572	0.502100792384337	-0.0651402848450981	0.363120300174628	-0.0365152243300952	0.610455055457072	-0.0410099335834648	0.567200285443384	-0.035509858246245	0.620325447979171	-0.0295643634642567	0.680042525653872	-0.0252917621520077	0.724250240153854	-0.0488239436333352	0.495667619664157	-0.0409963249463923	0.567329020085708	-0.0404954855649537	0.57207648112233	-0.0944839917161888	0.186613710178608	-0.0908768793310345
Cs_ont_1g002360.1	NA	NA	NA	NA	NA	NA	0.0890903726915377	0.213145514577059	-0.0872789019496235	0.2226352468385	0.00822255174696851	0.90870153080862	0.0498188981303638	0.486915186738097	-0.0114608903592189	0.873004888309836	-0.0120450982697706	0.866590173008542	-0.0162629974825989	0.820560258861834	0.0964390348805291	0.177620806466384	0.0146165294248053	0.838464380972926	0.00966823713299397	0.892738569709037	0.0844986964003603	0.237777201567243	0.265861759259527	0.000159377166026752	0.212322660180071	0.00274126738397842	0.0679640508594863	0.342646994698119	0.121038846088034	0.0902111699265099	0.234114343516163	0.000929039534978152	0.0849047059354513	0.235522031681151	0.025271895976424	0.724458075307287	0.122312900329903	0.086849998207546	0.235962205865678	0.00084361347351904	0.661332048669008	3.80744e-12	0.289279967081149
Cs_ont_1g002370.1	NA	NA	NA	NA	NA	NA	-0.267948129533086	0.000140808428016233	-0.129905230331551	0.068847237291159	0.091123523586986	0.202843647518476	0.132158985242498	0.064131598962259	0.136627759023754	0.0555632357540196	-0.0744332906355938	0.298565104487973	0.0450841780457974	0.529296906026795	0.245094359447687	0.000518004942328946	0.289654014645348	3.65189e+09	-0.251491099445774	0.000364063056186038	0.133813543204035	0.0608408755214075	0.206350824875676	0.00362335598876582	0.0928993256733671	0.194144388174586	-0.0484464683392829	0.499009874641622	-0.0185627051775803	0.795709100160158	0.114887834485341	0.107924259939881	-0.0296505600426417	0.679161199608676	0.0315893527847657	0.659454711019433	0.0421740899658971	0.556239364567785	-0.0236664281092478	0.741319484497217	0.257446454437344	0.000260010027632415	0.062722041027853
Cs_ont_1g002380.1	NA	NA	NA	NA	NA	NA	-0.103522257136632	0.147714981664636	NA	NA	0.0397909413426611	0.578786397017092	0.78960424875133	3.14447e-31	0.0418636055852529	0.559152630552432	-0.00192423985030145	0.978590424187362	0.0164503887058644	0.818528202699647	0.0425195064277668	0.553006989449807	0.15761166328792	0.0269700488433016	-0.016180634271972	0.821453778341788	0.127550535610019	0.0740722223474322	0.017974398554558	0.802048001675546	-0.00629350921782157	0.930057619402894	0.012386112758296	0.862849766658242	0.00302076309890685	0.966396091832605	0.0133002784009464	0.852838034588794	0.00369677981859125	0.958881876623389	0.0321478789404662	0.653820176781543	0.0110629515034472	0.877379108534278	0.00716798020422107	0.920369384131289	-0.0125733110395397	0.860797779188365	0.0549233561446223
Cs_ont_1g002390.1	NA	NA	NA	NA	NA	NA	-0.0979607194979274	0.17084599581137	0.171380793709603	0.0160410921778041	-0.0444686702686208	0.534940081997108	0.0962257589708373	0.178585990701955	0.0555117488255935	0.438467373107795	-0.0798515510767686	0.264670605990508	0.0522920465293135	0.465523070553012	0.0781476577152188	0.275033269351253	0.121010990651029	0.0902858014172716	0.0603846072442365	0.399276365172599	0.118768231921478	0.0964582575702305	0.192533528827808	0.00671722997053286	-0.0330500615704128	0.64476009212927	-0.0695757900414567	0.331296310238895	-0.085583124671055	0.231787369039903	0.0468244409067264	0.513505845872471	-0.00253735721091111	0.971771210142103	-0.0107763075851615	0.880532265038441	0.051464391218579	0.472623816528193	-0.0606102067295974	0.397514099186579	0.201197371478349	0.00458230939425882	0.00646792560601843
Cs_ont_1g002400.1	A0A067F1A4	A0A067F1A4_CITSI	Disease resistance RPP13-like protein 4	CISIN_1g041391mg			-0.404537175148613	372911	-0.504022962984421	4.33989	0.115300160593168	0.106657267288516	0.232833424266962	0.000992847558483911	0.154524901576728	0.0301512707082678	0.0358396034963266	0.617080503084834	0.14201305841633	0.0465177919267036	0.598930533168904	1.45355e-06	0.470420570240429	305.685	-0.187726353167754	0.00825094554323358	0.148970981348367	0.0366830961904346	0.309166440747483	9.846e+07	0.139077510679166	0.0512827164232554	0.0747180896522683	0.296714950403922	0.113560152388631	0.112084405886413	0.162713778039068	0.0223416283799648	0.161150919712925	0.0236804995898606	0.20777872781586	0.00339183242047892	0.169093858836293	0.0175312402955786	0.168632323376488	0.0178461629000354	0.576901459365111	7.16051e-05	0.39673443099202
Cs_ont_1g002410.1	NA	NA	NA	NA	NA	NA	-0.504159634653029	4.26131	-0.251679274277248	0.000360255618141043	0.168220081891107	0.0181315972182002	0.425968842239034	43600.2	0.193544390943743	0.00642911859671065	-0.0187385003189546	0.793817510931857	0.211155876783584	0.00289652793704852	0.531259273624996	0.0963408	0.55173003434087	0.00435943	-0.143573476356193	0.0441392783511697	-0.00122114103421739	0.986412311695526	-0.0750220760928265	0.294748561378497	-0.0351196724411679	0.624174665202519	-0.0307293139283425	0.668168494407706	-0.0303265303817275	0.672264834211685	-0.0243384087784926	0.734246473879792	-0.029990764347189	0.675687001316994	-0.0259802985662175	0.717059495467436	-0.0385131858743302	0.591048154618289	-0.0466497115701493	0.515080268062963	-0.0703864440843921	0.325679543334224	-0.043464377471985
Cs_ont_1g002420.1	NA	NA	NA	NA	NA	NA	-0.0356209793396097	0.619231107865187	0.11711926173195	0.101206646767649	0.0385353652632751	0.590834306535997	0.110328613730427	0.122734520947589	0.0373152005344873	0.602650903727829	-0.0737490726496081	0.303041201522057	0.0364886242083959	0.610715315358896	0.0439588295593857	0.53963715680575	0.0510880715872451	0.475871858859569	0.0193423356036516	0.787329353304277	0.123279983851248	0.0843662519254606	0.184362192205547	0.00950186469189538	0.11594706242777	0.104693079425897	-0.0458283684348964	0.522514284414029	0.0541716040886732	0.449618340043933	0.0436725595537297	0.542283465985538	0.102066188242599	0.153527866972427	0.0818186452357759	0.253043240197303	-0.00247462252271674	0.972468872225468	0.0521167317972177	0.467022228396925	0.180614479982745	0.0110904638127214	0.101089546773627
Cs_ont_1g002430.2	NA	NA	NA	NA	NA	NA	0.19969068474686	0.00490285678976288	0.0879288619007728	0.219196374513537	0.0857653764794166	0.230791230852013	-0.0148525518584197	0.835892482167988	-0.0456575634183945	0.524067090452394	0.00583628698359726	0.935127358574925	0.0547557861715538	0.444738024561729	-0.036368502958335	0.611891208802603	-0.0872591499320561	0.222740349379407	0.000202085656589408	0.997751279386224	-0.0358026319058642	0.617443964244642	0.0553386792727283	0.439898503613979	-0.0126121103191395	0.860372594253017	0.0577359294682628	0.420313235520733	0.214315860377101	0.00249339816179612	0.0858745201347212	0.230196129017824	0.122844768809133	0.0854768575986414	0.0887003849701159	0.215163656906452	0.0899202918434319	0.208895986693842	0.0294555441037747	0.681155780332962	0.391137492664874	132369	0.149104999934156
Cs_ont_1g002430.3	NA	NA	NA	NA	NA	NA	0.248177198226573	0.000437540331998093	0.164959734334559	0.0205321544663853	0.0440718819119874	0.538593859389624	-0.0577574164804982	0.420140019262672	-0.115261671132602	0.106775040146085	-0.0345296122422155	0.630015020092651	-0.0337787324863079	0.637480423150961	0.0320584901899182	0.654720645648288	-0.185195803058699	0.00917718539908982	-0.140961378324559	0.0481804966684597	0.0985307706769486	0.168358104973713	0.188109902251277	0.00811805160802372	0.0957721924460683	0.180651477740628	0.0113282958909843	0.874461970976555	0.174217295137552	0.0143472741359951	0.118194109905721	0.0980910196215477	0.0746314489747656	0.297276991438517	0.141468509230724	0.047372639813929	0.115260502022346	0.106778619074557	0.0689518244546991	0.335661648401835	0.454760136667107	1905.25	0.205425486984292
Cs_ont_1g002440.1	A0A067DA35	A0A067DA35_CITSI	Mechanosensitive ion channel MscS domain-containing protein	CISIN_1g008622mg			0.19636740433038	0.00568205522726275	0.240402564093966	0.000667041335240561	-0.0378252669441141	0.59769835487733	0.0477434690395742	0.505265928141511	-0.129161130092046	0.0704648652922116	0.0358214347043074	0.617259105638078	0.0698300770809787	0.329527783268826	-0.16767866632947	0.0185124918901788	-0.156085885212282	0.0285046417451177	0.00534259278363342	0.940604430107283	-0.0099052606643526	0.890125340172895	-0.0676240696745314	0.345072455640318	-0.00444326498773459	0.95058861078369	-0.0402358543497202	0.574544877834646	0.0966387782922571	0.176720364032054	0.0189275605105398	0.791784529729871	0.0401168654342469	0.575677812161677	0.0266584657586367	0.710001281230689	0.0261096120783451	0.715711755927111	0.00608496848690752	0.932369609029153	0.0496563893592266	0.48833906211292	0.0694160821882257
Cs_ont_1g002450.4	NA	NA	NA	NA	NA	NA	0.0483439903155765	0.499919285646819	0.0145160771547227	0.839559514658162	0.106432792153643	0.136597923311746	0.188746610121572	0.00790163591351603	-0.0566645012414519	0.429003148176345	-0.020693255572084	0.772867387275815	-0.0709274521555224	0.321965461194345	-0.0698461122725399	0.329416464773027	-0.0508709107856937	0.477751701134105	-0.0782319503441414	0.274514248935468	0.00322205437365932	0.964158313537097	-0.0533168781307227	0.456812799758298	-0.0112672643491666	0.875132789826983	0.201800954701985	0.00445927231995218	-0.0171889665979727	0.810531017269777	-0.011227785857966	0.87556675907969	-0.0209333983510102	0.770304608828053	-0.0224222643700532	0.754472086957696	-0.00895054358862002	0.900658213088071	-0.0168408946549958	0.814297485745843	-0.059663190540956	0.404942924398709	-0.000128216418023216
Cs_ont_1g002450.5	NA	NA	NA	NA	NA	NA	0.259806444829402	0.000227033819035427	0.574242156230245	0.000112391	0.150532160111311	0.034736198316954	0.0294523261744733	0.681188711221059	-0.237522668101829	0.000777169036291728	-0.082570894779513	0.24869149815952	-0.114021602981824	0.110624500723951	-0.330821562163848	2.05305e+08	-0.27218794578551	0.000109130929107852	-0.330121101194749	2.16399e+08	-0.0582931972063349	0.415834327935124	-0.209143988087247	0.00318305183947492	-0.130819353708758	0.0669015700908669	-0.137443253964496	0.0541066395135695	-0.107003956524985	0.13449353502294	-0.126722079848264	0.0759852970575934	-0.143108686965732	0.0448368533141678	-0.149202610269972	0.0363885384898624	-0.156840088922714	0.0277369983971561	-0.181134718915832	0.0108568026164228	-0.37559866428969	5.36766e+06	-0.366566119610362
Cs_ont_1g002460.1	NA	NA	NA	NA	NA	NA	0.0163644349313206	0.8194601295907	-0.350166954461001	4.55496e+07	0.107106815705956	0.134117219386891	0.510817864894168	1.73231	0.0205696399229762	0.774187561250597	0.0165876511912858	0.817040505113482	0.0127365990155837	0.859008646892164	0.0365798656974998	0.609822797489242	0.0423691985829796	0.554412432672553	-0.000969209711850142	0.989215370829803	0.0682612652779174	0.340535518396157	0.0481617505636742	0.501538672111025	0.100476490493358	0.160069504426957	0.148121138312795	0.0377811456575878	0.117636738544668	0.0996970272689697	0.00665140754626938	0.926091150334488	0.025295424730425	0.724211925340144	0.280669034619153	6.47201e+09	0.241425417463127	0.000631526631200076	0.377246035192013	4.64322e+06	0.384537797654366	242040	0.427603995561559
Cs_ont_1g002470.1	NA	NA	NA	NA	NA	NA	0.125749754336478	0.0782814087854775	-0.279532736261973	6.94816e+09	0.0202369641167926	0.777743638131037	0.0595905450465275	0.405516169751319	0.0570795951604043	0.425624258908635	0.0478893266017935	0.503964567235537	0.0624572030382918	0.383262077915322	-0.00948615946625414	0.894746797279438	-0.0653675347491606	0.361445087720144	0.0907202476402768	0.204857867660687	0.0662360836380022	0.355086835662023	0.161312742401693	0.023538736035034	0.0482469021508302	0.500781670363178	0.338845083725135	1.11311e+08	0.20106927224833	0.00460881088961638	0.478130566133791	119.936	0.483886667013097	58.7358	0.0965524343867405	0.177109186928392	0.123302735054862	0.0843085143554937	0.542188953638278	0.0189408	0.529772796412599	0.119654	0.767249720295279
Cs_ont_1g002480.1	NA	NA	NA	NA	NA	NA	0.294617100407863	2.63997e+09	-0.0267949727109468	0.708583504096753	-0.281280379325209	6.22868e+09	0.126212351462204	0.0771821084980426	-0.344165794246704	7.34635e+07	-0.0689813719623477	0.335454105321323	-0.0688354706195075	0.336479720534425	-0.121965239971086	0.0877570740339183	-0.261390766741335	0.000207128257604663	-0.198601619573412	0.00514693768722211	0.0291121326367433	0.684673493917631	0.0850922609661096	0.234485349716611	-0.0929343627366762	0.193975526659374	-0.0478649167831915	0.504182232590084	-0.0628436592827964	0.380319828871176	-0.0719172781651718	0.31524149023561	-0.0837184766169028	0.24215329698011	-0.0695943041453689	0.331167342321319	-0.0770522782473413	0.281838371999281	-0.0264881641422184	0.711771450714957	-0.243120438153636	0.000576494036243019	-0.129791546790279
Cs_ont_1g002490.1	NA	NA	NA	NA	NA	NA	-0.673895392644513	1.95422e-13	0.0110149100227958	0.877907443859618	0.180655769786578	0.0110717581970587	0.0324806483947567	0.650472384061977	0.829526634392797	3.17016e-37	-0.0283066868953541	0.692950584531046	0.27963431602027	6.90429e+09	0.0650001103204491	0.364156021638066	0.619191563755889	3.06571e-08	-0.0408473625955618	0.568739077578735	-0.036296067300082	0.612600777646569	-0.0353521612836515	0.621879907924721	0.0167616501495266	0.815155585435089	-0.0264416929423613	0.712254755547532	-0.0437518383997095	0.541549961794897	-0.0161853341925468	0.821402784932531	0.0570458712615916	0.42589819680719	-0.0431804321761257	0.546847697136566	-0.0361492072658551	0.614040502688503	-0.053018508445233	0.459339290325773	-0.0183830534486128	0.797643418558188	-0.0456721487370349
Cs_ont_1g002500.1	NA	NA	NA	NA	NA	NA	0.0305629450051763	0.669859299340414	-0.0564090246883094	0.431090412711814	-0.060420369430234	0.398996698853965	0.00710349324154697	0.921083450305325	-0.0244319673604541	0.733263468564646	0.0141359427025188	0.843706525639591	0.148002141760137	0.0379370887959846	0.0115486135887125	0.872041130970829	0.026566585017512	0.710956126872087	0.159131159727688	0.0255126630270028	-0.0201731797428114	0.778425980070422	-0.00326044338763628	0.963731569713424	-0.00347947056214745	0.961296998605613	-0.0201447533842266	0.778730129519319	-0.0107960407855782	0.880315133946293	-0.01530330750946	0.830985526360794	0.0343439897410115	0.631857070542088	0.000437363587680493	0.995133233242057	0.00858831618030476	0.904659119191669	-0.00182466129262714	0.979698116462478	-0.0252778501550194	0.724395782006632	0.00780277933476436
Cs_ont_1g002510.1	NA	NA	NA	NA	NA	NA	-0.0461231317468795	0.51984008852014	-0.109015338183233	0.127280468138191	0.0910018393861686	0.203449903036952	0.0746342615152964	0.297258735308693	6.96055e+08	0.999922545950946	-0.0807611442685996	0.25924941427759	0.0391080866354498	0.58532454604615	0.0411807305126574	0.565585766999521	0.0447561631754178	0.532300510316375	-0.150265483044888	0.0350624240219029	-0.154035873069919	0.0306835355064519	-0.228190908740049	0.00125934079003374	-0.0551069667266472	0.441818716987591	0.0704121148528932	0.32550268826291	0.00943329279911788	0.895330016748037	-0.0603495726010365	0.399550455448238	-0.00349933169002244	0.96107625191614	0.00960703449958412	0.893413529314228	-0.0551696876795048	0.441298475884451	-0.0112733071053886	0.875066367817357	-0.178056412966462	0.0123050571830683	-0.017179327884502
Cs_ont_1g002520.1	NA	NA	NA	NA	NA	NA	-0.00175827732707504	0.980436580339117	-0.0817930251448433	0.253192372798955	0.0290274688235137	0.685541789759335	0.0778642274177921	0.276783326032122	-0.0276598726633777	0.699624002029926	-0.0966974117106996	0.17645668676724	0.0169446571153363	0.813174227584681	-0.00228551203833614	0.974572062952328	-0.0281591887778469	0.694470319051062	0.0718826301648639	0.315475299513631	-0.1451250887398	0.0418760453790291	-0.205340402066822	0.00379570464336633	-0.0655130195746227	0.360375149427609	0.132469594329271	0.0635029533655287	0.0326209825287792	0.64906265729196	-0.0321381643649754	0.65391801359779	-0.0725704450847433	0.310854977813817	-0.00785346140991738	0.912783079211398	-0.0457752241500693	0.522997173100125	-0.0271343852289187	0.7050626751591	-0.13101561319384	0.0664897543600712	-0.0284495524152516
Cs_ont_1g002530.1	NA	NA	NA	NA	NA	NA	-0.464132284587656	644.509	-0.0889856102004609	0.213686311805101	0.157089940267244	0.0274866267249697	0.223610221285744	0.00158507572897496	0.0845631997468467	0.237417911796764	0.290738404401668	3.40369e+09	0.676524788406304	1.03034e-13	0.650014051697786	4.90297e-12	0.682320350062847	2.45441e-14	-0.146147032832179	0.040439284983566	-0.00671807763165739	0.925352466183917	-0.0694379238446343	0.33225768958351	-0.0462089343497856	0.519062975729137	-0.040508694925685	0.571951029317568	-0.040950236419433	0.567765110300349	0.0319884109875083	0.655426946126679	-0.0155248916325474	0.82857572953224	-0.0389998327803401	0.586364165484881	-0.039737864584629	0.579293370239125	-0.0615792945743534	0.389997171941917	-0.117843606374756	0.09909854746708	-0.0511213629367693
Cs_ont_1g002540.1	NA	NA	NA	NA	NA	NA	-0.0104853278904225	0.883735039418842	0.033017143161737	0.645089764152489	0.0514462236325369	0.47278034352059	0.0781368786610826	0.275099687818717	-0.0226733362146397	0.751812059668548	-0.0957754436379495	0.180636609830667	0.00910785121241717	0.898921478697701	-0.00274405876656024	0.969472670869942	-0.0127287644414395	0.859094473316863	0.0417439352953281	0.560277452549731	-0.0354508192464005	0.620907214162169	-0.00711363710531387	0.920971122782394	-0.069846786446925	0.329411785091745	0.150994137168025	0.0341771496381446	0.0205938740756494	0.773928697366338	-0.0315614860134527	0.659736343280994	-0.0551728596581202	0.441272175052023	-0.0118287216090121	0.868965037019423	-0.0412316413504275	0.565104938443207	-0.00339824658652476	0.96219979369576	-0.0438957898947392	0.540219350603167	-0.0207437000152889
Cs_ont_1g002550.1	NA	NA	NA	NA	NA	NA	-0.459972164567085	1046.99	-0.109611663787525	0.125200410373235	0.182102061030693	0.0104338479983977	0.328942594521573	2.36364e+08	0.0638404883761683	0.37279437810368	0.208481081945638	0.00328292896675667	0.655670859289786	1.38584e-11	0.674941262324455	1.51615e-13	0.67918607011806	5.35381e-14	-0.177174220113367	0.0127502519483489	0.0167215945514356	0.815589411557299	-0.0776837620025136	0.277901535968425	-0.0502551554800025	0.483103803337946	-0.050107620821788	0.484390945113945	-0.0473301569645811	0.508963072624144	-0.0383902238546064	0.592234363567686	-0.0270373150514818	0.706068977610203	-0.0356902287399616	0.6185495506487	0.0176590016045297	0.805451708340399	-0.058666436938099	0.412850202412056	-0.144792717167754	0.042352471258416	-0.0605142981998346
Cs_ont_1g002560.1	NA	NA	NA	NA	NA	NA	0.0306740001093593	0.668730463093968	0.0668900661121826	0.350345854500934	0.00873906798276348	0.902993724421467	-0.10762424527693	0.132236421540508	0.0186181161333495	0.795112738556734	-0.0401632313452881	0.575236221908807	-0.0286246847730439	0.689678294901419	-0.0125348677167528	0.86121910283454	-0.0384528984904653	0.591629608782226	0.0119631242190542	0.86748974811298	0.065843244144669	0.357953910275722	0.130179456916231	0.0682587744892753	0.0630939829341773	0.378421382999515	0.13693902308513	0.0550034910944336	0.0625811376665477	0.382317009695255	-0.00824080589242849	0.908499730332403	-0.000547620337096635	0.993906371683725	0.0173973919474718	0.808277733327843	0.0710825525119457	0.320905759108633	0.0510537083924078	0.476169053976859	0.0703967408574279	0.325608597749853	0.0386221819089605
Cs_ont_1g002570.1	NA	NA	NA	NA	NA	NA	0.087194897478766	0.223082487127501	-0.194045829459298	0.00629033656670689	-0.0142314599506925	0.842664087534603	0.0470831809358408	0.511179008467338	0.00501981027972596	0.944186921361919	0.334394190386972	1.56655e+08	0.299914514950335	1.85477e+09	0.0224907783244066	0.75374591487996	0.0354949483284562	0.620472347039361	0.0563836967804748	0.431297661736229	0.0971239326914405	0.174547353257225	0.180083583600314	0.0113334705886194	0.149774911243582	0.035669319932417	0.135457494250414	0.0577100148859476	0.197375698632135	0.00543468118709306	0.239262053619183	0.000708808369512655	0.396185522805353	826769	0.115773779394427	0.105216402558061	0.500701963524059	6.74875	0.157642919042212	0.0269393671437271	0.388093585460306	1.75142e+06	0.460562374812834
Cs_ont_1g002580.1	NA	NA	NA	NA	NA	NA	-0.407034259462446	292652	-0.422943162119539	59578.5	0.224222275900842	0.00153749606378357	0.0174769344894665	0.807418214616496	0.553623596007137	0.0032388	0.116142148189631	0.104106367351252	0.24677659799804	0.00047254291235835	0.184036323626967	0.00963152356410156	0.442623342368762	7389.7	-0.115630554060743	0.105650503120255	0.000746090469346369	0.991697970010525	0.0886574915724034	0.21538645659976	0.15532875165731	0.0292934591273886	0.131664130338374	0.0651436670798002	0.196196114658188	0.00572506651665462	0.179059385621549	0.0118155609435203	0.174767427149867	0.0140375302740598	0.261444523622729	0.000206482283140679	0.215530859484603	0.00235246875698477	0.254477699847961	0.000307822600786944	0.558066537662405	0.00160091	0.4778056611179
Cs_ont_1g002590.1	NA	NA	NA	NA	NA	NA	0.0744489439199592	0.298463217201496	-0.250202531569096	0.000391155309456141	-0.206804488145796	0.00354829722732248	0.0580513925258026	0.417774331693117	0.0831037755960424	0.245640399052716	0.182588733792754	0.0102266108565878	0.448381642197391	3910.43	-0.0174820949043336	0.807362460297609	0.10370965296234	0.146979152251688	0.315194582698359	6.44187e+08	0.117434278322616	0.100285522023892	0.358800935826553	2.25003e+07	0.197392279118042	0.00543069525424442	0.147483925666249	0.0386225515248977	0.1626147200706	0.0224245077778035	0.137345676687442	0.0542792442600002	0.310125710098286	9.20892e+08	0.183500466043377	0.00984813935042507	0.262228742077535	0.000197269622189553	0.2969590662065	2.26043e+09	0.619584231336451	2.83691e-08	0.530723999847604
Cs_ont_1g002600.2	A0A067DS78	A0A067DS78_CITSI	SMP domain-containing protein	CISIN_1g036019mg	102620846		0.0771765675657275	0.281060567486226	NA	NA	-0.257642324463213	0.000257112192019848	-0.0197969519786264	0.782454160191913	-0.0396689606765222	0.579951828013271	-0.00432696115193575	0.951880391151921	-0.00830688935844152	0.907769223457566	-0.0563378503536818	0.431672952067048	-0.086069360453061	0.229136462448254	0.285251300285167	4.84562e+09	-0.0163626690920104	0.819479277808098	0.137545082180902	0.0539270001736836	-0.015830797545767	0.825251540143924	-0.014426746707525	0.840533656953369	-0.0129535848217149	0.856632264775389	-0.0146005370124925	0.838638710016526	0.00321884215344053	0.964194022006596	-0.000822769845389144	0.990844765105755	-0.0106725156551947	0.881674469171485	-0.020940895872588	0.770224635956054	0.0163615786288591	0.819491102507869	-0.0256217264747424
Cs_ont_1g002610.1	NA	NA	NA	NA	NA	NA	0.0490482660309881	0.493687048259893	0.0875577253529408	0.221155355731973	-0.0114599585538498	0.873015126448099	-0.190756615991939	0.00725169369267016	0.0178992668207911	0.802858474186242	-0.0466580322260739	0.515005237298752	-0.00880525466013789	0.90226267614333	-0.0170124505910859	0.812440549673989	-0.0516742560291246	0.470817732443812	0.0685001469729352	0.338844459563601	0.0329116914467098	0.646146310250796	0.0764646844072785	0.285535147486577	0.00370654661338907	0.958773339480553	0.0449788865907855	0.530260117956628	0.0313209466177402	0.662169312329986	0.0885911524468583	0.215731364337078	-0.0742461482141892	0.29978499973493	-0.0336166916898814	0.639096299761681	-0.12739359821796	0.0744315927323797	0.0375450046747631	0.600417323763702	0.0998674197174277	0.162630499270265	-0.0226731601063423
Cs_ont_1g002620.1	NA	NA	NA	NA	NA	NA	0.0214313145784948	0.764998851035594	-0.267022377562031	0.000148783060453503	0.283424997696587	5.44134e+09	0.147297186552415	0.0388721042529153	-0.188214651608178	0.00808208963918711	-0.0186827231048384	0.794417554631259	-0.114710337903035	0.108473297317263	-0.101020267452708	0.157808724527281	-0.0327954829433811	0.647311451959442	-0.275855970702366	8.72403e+09	-0.0892740174938818	0.212199883729524	-0.174036402373914	0.0144504218858484	-0.0653248739455529	0.361759202175435	0.044128186671689	0.538074628712722	0.0601261455241326	0.401301056800372	-0.0746361988083054	0.297246160821092	-0.0626428912071928	0.381846635422361	0.0246069005562878	0.731426638040007	-0.0620749689088514	0.386185749302243	0.00768186895592775	0.914681401366699	-0.184618609337791	0.00940092799357595	-0.0161905370107639
Cs_ont_1g002630.1	A0A067DS82	A0A067DS82_CITSI	Ras-related protein Rab7	CISIN_1g028305mg			-0.0271758567279568	0.704632906361769	0.0421112065930978	0.556828803725578	0.0776650305025144	0.278017775727961	-0.0941785790151551	0.188048183180257	0.0412645556788736	0.564794182151225	0.0671097154124738	0.348762507533215	-0.0150941858951993	0.833261237236252	0.0367471280547207	0.608188144086296	0.0270048947469881	0.706405184605154	-0.0842587388014393	0.239117132920205	0.0371225252207711	0.604526466289557	0.0781196811526666	0.275205678065425	0.126300835131193	0.0769732677891157	-0.0179715606905071	0.802078610881684	-0.0313925755911573	0.661444439643398	0.153010838458699	0.0318252172855044	0.00993478510579182	0.889799909943689	-0.00186546213357306	0.979244251121048	-0.0229512670034156	0.748870879597062	0.0666580139442022	0.352023513898795	0.119813533224566	0.093540960746679	0.0449563870624723
Cs_ont_1g002640.1	A0A067DWB1	A0A067DWB1_CITSI	FeS cluster biogenesis domain-containing protein	CISIN_1g030533mg			-0.0261177444468208	0.715627027560279	-0.162812062051772	0.0222596578526654	0.00352694501007537	0.960769348338836	0.0384746340450592	0.59141994566741	-0.00464173453908944	0.948384519626626	-0.039053910070681	0.585844726261054	-0.00375313002074735	0.958255674494362	0.000829356841536656	0.99077147262985	0.0215996702383376	0.763207324836086	-0.0808643892651619	0.258638930672575	0.00631926641484175	0.929772102130087	-0.0377582097399088	0.598348406055383	-0.00245760213072772	0.972658156814727	0.0575417787915552	0.421880255766756	-0.0859578984153471	0.229742242010826	-0.0135787544109935	0.849792821272675	-0.0478263520220602	0.504526219572362	-0.0828845088324773	0.246892679019878	-0.040477870074509	0.572243798962802	-0.0277388331373392	0.698808091020501	-0.134862064645308	0.0588282845702106	-0.0738456765219203
Cs_ont_1g002650.1	NA	NA	NA	NA	NA	NA	-0.03557587942298	0.619675159018789	-0.182982542513292	0.0100615875730246	0.0268735254459472	0.707768099793741	0.0887646789579519	0.214830005571819	0.0483512482777504	0.499854848297173	-0.0369095070679518	0.606603071925926	0.0287158115013225	0.688741631965502	0.0545497682176789	0.44645568744578	0.0580670966891872	0.417648176451125	-0.067286401548043	0.347492140589766	0.0286647721944835	0.689266190694106	-0.0424991367336188	0.553197353302438	0.00972908355191786	0.892067614948051	0.0748697124633339	0.295733066177737	0.0216902487622944	0.76224396962064	0.0332287226297118	0.64297204329823	0.0724811324545718	0.311452409891499	0.139895290310637	0.0499162534036987	-0.025925319843433	0.717632763455839	-0.0181201658001022	0.800476162333522	-0.0252805239488364	0.724367809057561	0.103202844266338
Cs_ont_1g002660.1	NA	NA	NA	NA	NA	NA	-0.571722507517052	0.000171637	-0.103237611174306	0.148838013581951	0.248364352621476	0.000433049466809519	-0.0541923878003284	0.449444195553264	0.519244645447909	0.0538911	-0.0181700055263768	0.799938913451713	-0.128298950795479	0.0723777400694806	0.242660002131192	0.000590987443787174	0.437218470745303	13286	-0.264042232342364	0.000177413013404275	-0.14180912133599	0.0468364164330704	-0.233906572746635	0.000939126460321134	-0.123289656101444	0.0843417019951	-0.0916223028394037	0.200372273196246	-0.0655754982617003	0.359916268852489	-0.0843091010916526	0.238835470878401	-0.122259485052256	0.086988872923709	-0.0820508625038217	0.251694290209722	-0.0934079797337478	0.191703413193954	-0.1715227755658	0.0159523343803499	-0.335744398043861	1.41308e+08	-0.204626889279213
Cs_ont_1g002670.1	NA	NA	NA	NA	NA	NA	-0.0178555622543882	0.803330027627981	-0.103665713206733	0.147151436194862	-0.045204921526632	0.528193426141026	0.0915919097515114	0.200522239385492	0.0042888894677368	0.952303278697249	0.0846652393591613	0.236850319008816	0.0036887668231184	0.958970924583286	0.0412250732256848	0.565166960287955	0.0249671955718834	0.727648294262269	0.0798735526520783	0.264538568004363	-0.085523300721085	0.232115009684214	0.00964162683705442	0.893032025984885	-0.126627610739053	0.0762059634757003	0.0670028640497632	0.349532183741507	9.68938e+09	0.998921807065236	-0.0394269149288567	0.582267614964824	-0.0211938021365781	0.7675284177079	-0.116619977601039	0.102680263402094	0.00749406976665549	0.916759571377333	0.0505343097855268	0.480673418675895	-0.0399407980442127	0.577356128444518	-0.000935376048572435
Cs_ont_1g002680.1	NA	NA	NA	NA	NA	NA	-0.112658275261419	0.114981192807729	0.116887655088728	0.101888132270064	0.0690904817557107	0.334688423657322	0.0572959050103156	0.423869610864727	0.0367141528607633	0.608510256967644	0.104506037841918	0.143883061649531	0.0392126403327929	0.584321268481803	0.131053162862142	0.0664111996434622	0.124289855030658	0.0818338228054698	-0.195613569949863	0.00587353383793553	-0.0591071661238568	0.409342746746742	-0.150748203925369	0.0344738016181011	0.0797822802315059	0.265086615219155	0.0118961456239422	0.868224891047223	0.0215655947677448	0.76356983155914	-0.0976578400733842	0.172178926496465	-0.0996035636112031	0.163749423521346	-0.0708221815778241	0.322685997738184	0.0510367087937205	0.476316114802563	-0.0698685855121148	0.329260493153815	-0.176868543616561	0.0129077770018438	-0.0418878412154947
Cs_ont_1g002690.1	NA	NA	NA	NA	NA	NA	0.0211234706428647	0.768277938814602	0.403378680402181	417006	-0.28439939606993	5.11543e+09	0.495299084381829	13.7016	0.00788090917973833	0.9124794708842	0.0540052948610066	0.451013193732446	0.0796100955392467	0.266122614085224	-0.0937621553070962	0.190017042229022	0.0346608428605314	0.628714110151485	0.0164417290420223	0.818622080892782	0.237412128960828	0.000781712245599347	0.312883683557423	7.58786e+08	-0.0528545189856772	0.460731196372396	0.00391374539260246	0.956470947773982	0.0019011754756191	0.978846984183699	-0.0371267155702661	0.604485648464565	0.0218787324428363	0.760240509049303	-0.0487595391248172	0.496237032051785	-0.0451019418303862	0.529134489065867	-0.0631992251618602	0.377624961454175	0.0573197015847632	0.423676836064049	-0.0821779868865028
Cs_ont_1g002700.1	NA	NA	NA	NA	NA	NA	-0.00639506078887041	0.928931977357663	-0.147997165401029	0.0379436220535708	-0.0099650388655835	0.889466459988073	0.0762788409787695	0.286711098809186	0.0203327137063594	0.776719663351959	-0.0297152939019022	0.67849960736668	-0.018129781739364	0.800372499715608	0.0150508458834004	0.833733047633109	0.0189075968109158	0.791999135106921	0.0484596781695778	0.498892711396954	0.0529790038459906	0.459674382722767	0.120021844634306	0.0929680715001067	0.0553653389916804	0.439677878430344	-0.0382140708622996	0.593935589466172	0.0532297880981037	0.4575494460101	0.00398606496262483	0.955667416964201	0.0484319496724766	0.499138663211761	0.0997997643088556	0.162916855807412	0.0895990571852706	0.210533556622685	0.0555132003648477	0.438455381416488	0.076004003670109	0.288456112045703	0.0943868727045512
Cs_ont_1g002710.1	NA	NA	NA	NA	NA	NA	0.061651924771862	0.389437276923881	-0.115742263031019	0.105311804525537	-0.00129462286942724	0.985594761841564	0.0323574544132079	0.651710953286333	0.0263135263371815	0.713588294178573	0.0296484723168525	0.679182540645975	0.0349892042406792	0.625464026640381	0.00161479215018214	0.982032784138198	-0.0325680124736901	0.649594621866562	0.0538479358500509	0.452335215699513	0.0394943399944233	0.581622091238656	0.0476314814104692	0.506266287561698	0.0185556866716196	0.795784645439426	0.031346317452021	0.661912527953009	0.00223249738798411	0.975161697069919	0.0412858087946724	0.564593567007507	0.839461699721004	1.52305e-39	0.0628827141746959	0.380023256214846	0.0945337353061812	0.186380834489072	0.0500619000523566	0.484790202500283	0.207423180009213	0.00344819688290854	0.28950555207307
Cs_ont_1g002720.1	NA	NA	NA	NA	NA	NA	-0.0142201774470688	0.8427872061809	-0.0609939938860572	0.394526866595274	0.20180117673726	0.00445922761122049	-0.0244325377544336	0.733257476853777	0.170806458633256	0.0164045394175374	-0.0449201393916845	0.530797924193181	-0.119793622918839	0.0935958640408756	-0.168392084918606	0.0180120242850557	-0.0105170759408938	0.883385500277988	-0.117464214159161	0.100198334276694	-0.0628303837585023	0.38042067186616	-0.0395346721679304	0.581236112075791	0.0846600532958302	0.23687914337976	-0.0285917963152031	0.690016460994587	0.0548011224058656	0.444360539077822	0.0533713310695068	0.456352548766315	-0.0292402493644781	0.683360339552216	0.139664519970489	0.0502987539121065	0.0701253516858317	0.327481823347241	0.143941804442723	0.0435929532964211	0.217041698032793	0.00218733417007388	0.157562340280784
Cs_ont_1g002730.1	NA	NA	NA	NA	NA	NA	-0.112935113309783	0.114085852470207	-0.0356221492891163	0.619219590444054	-0.0541927443267096	0.449441208588134	0.0807765886529407	0.259158029297983	-0.0447423759921104	0.532426945662665	0.202845534832831	0.00425334207130399	0.832395034454198	7.03718e-38	0.155838181073201	0.0287606892349927	0.368138534961357	1.02468e+07	0.0410126984606059	0.567174132025669	0.0272068372547283	0.70431191645463	0.0651627823869335	0.362954240882483	-0.0214190778496661	0.765129114745283	0.00809388227070084	0.910124143309918	0.00234694799357723	0.97388878352853	0.0428991052660398	0.549465312137921	0.0776608992027632	0.278043417245483	0.024915181439883	0.728193353273179	-0.00429378168048111	0.952248936884226	-0.0162522705970072	0.820676616704318	0.0041718286368206	0.953603634265064	0.049189116298551
Cs_ont_1g002740.1	NA	NA	NA	NA	NA	NA	-0.0860823976808442	0.229065680816503	-0.0154864016764696	0.828994205676869	-0.040319511660165	0.573748975182616	0.00310086438960232	0.965505564118073	-0.069229309357285	0.333715813282905	0.228218704303859	0.00125756677497937	0.776104705535878	6.57009e-27	0.157047122915538	0.0275293953856727	0.307204246772575	1.12816e+09	0.0418767362244511	0.559029277442799	0.00937653661428537	0.895956207445752	0.00124200160870178	0.98618021803521	0.0196710262582605	0.783803716462971	-0.000229578378012243	0.997445353407316	-0.030338346451066	0.672144525571621	-0.0362732924813722	0.612823950896527	0.0410330260520353	0.566981867672337	-0.0321509959439298	0.653788786264848	-0.0269034242780309	0.707457826960465	-0.0425127428868294	0.553070194214028	-0.0728837318778955	0.308765268645714	-0.00749349082867535
Cs_ont_1g002750.1	NA	NA	NA	NA	NA	NA	0.044174862435531	0.537644383686867	-0.0550672734230254	0.442148134387662	0.0484836132004997	0.498680459038694	-0.00451435685657226	0.949799060499076	-0.0365272275101948	0.610337630391023	-0.0198303158955335	0.782096705027617	-0.00873836494344014	0.903001490104446	-0.0389063986918654	0.587262145279998	-0.0418322503955623	0.559447243509184	-0.0193415342351296	0.78733795434842	-0.0191811205761689	0.789060182236657	-0.0114187807178286	0.873467585733317	-0.0155664091261629	0.828124391068728	-0.00105846959388943	0.988222223258101	-0.0169188007331706	0.813454094704928	-0.0128352406288256	0.857928186591526	-0.0133509847282959	0.852283383193429	-0.00197153527542659	0.978064333405961	-0.0129271810927428	0.856921364300893	-0.00365744069862364	0.959319054875957	0.0931281018097349	0.193043730125251	0.0129261178101337
Cs_ont_1g002760.2	A0A067D2D1	A0A067D2D1_CITSI	Fe2OG dioxygenase domain-containing protein	CISIN_1g040624mg			0.0355163497313239	0.620261495712135	0.0102353155653072	0.886488400346784	0.0497129740116537	0.487843023946324	-0.0167241392517719	0.815561849258152	-0.0790874003301767	0.269284484246771	0.0171522086655685	0.810928569061685	0.408632732322218	250334	0.015790550572493	0.825688715914573	0.0797738792058753	0.265137098341049	0.0377994375578115	0.597948706721749	-0.0226570782366881	0.751984219656934	-0.041464375623342	0.562909361226229	-0.0108651246047781	0.879555051719146	0.109321618269523	0.126208817030031	-0.0239621542248269	0.73820407200011	-0.0141258554919218	0.843816629428571	0.17579958525399	0.01347216029253	-0.0157638839799764	0.825978406705023	-0.00107079534973525	0.988085082470239	-0.0343044193849846	0.632250046339219	-0.0581922931962905	0.41664324028486	0.00715223583570572
Cs_ont_1g002770.1	NA	NA	NA	NA	NA	NA	-0.06559859488357	0.359746725766059	0.0717976126032393	0.3160494880516	0.0346451425046247	0.628869690147527	0.116110761150274	0.104200587179333	0.0894072472030924	0.21151573720393	0.0676888484838576	0.344609481085389	0.0302943408296451	0.672592623448839	-0.0365855921565655	0.609766800849052	0.0881175141981286	0.21820535855402	-0.0450614970964601	0.529504317932493	0.0751413809590515	0.293979190429898	0.0515756505998745	0.471665853799342	-0.0325404341042772	0.649871654517056	0.0571433296372148	0.425106825062353	0.0783341715585069	0.273885726818576	-0.0208473547364994	0.771222572752423	-0.0786177518474107	0.27214720364127	-0.0814986314733829	0.254910375830527	-0.0641473761149971	0.370496117716077	-0.0896730124880219	0.210155737707003	0.0143228219413397	0.84166725418971	-0.111341553606558
Cs_ont_1g002780.1	NA	NA	NA	NA	NA	NA	0.4228497922849	60152.3	0.236254666034329	0.000830775691613913	-0.116456174796523	0.103167393228081	-0.198032072187699	0.00527887579562227	-0.339200095802923	1.08293e+08	-0.103444627856442	0.148020618206661	-0.0600944502411774	0.401549766007176	-0.274514873049938	9.47166e+09	-0.398870597935247	641589	0.0664416408581453	0.35359235800881	-0.0462187193469652	0.51897439099604	-0.0081935999613403	0.90902160620765	0.0441263272266829	0.538091772143013	0.01117914629208	0.8761014829382	0.0459639448225221	0.521283417501528	0.0703976895708987	0.325602061540472	0.0427366024116069	0.550980113145614	0.0689025353573667	0.336008039846712	0.00223190840436876	0.975168247879439	-0.00459200217785545	0.948936783105243	0.0679817046736027	0.342521346624939	0.0430574759066899
Cs_ont_1g002790.1	NA	NA	NA	NA	NA	NA	0.0422558245944985	0.555473674262625	0.0746095504309683	0.297419159774547	-0.0136001319390111	0.849559143279958	-0.145495215508858	0.0413508058761481	-0.00304356556159235	0.966142580711479	0.0216935076014578	0.762209316774378	-0.036140398007796	0.61412691023917	-0.0135883596046858	0.849687825174139	-0.0379859433117821	0.596142058503524	-0.0362228627006786	0.613318245300677	-0.125151736976846	0.0797212214935161	-0.251501507061961	0.000363851502010316	0.0320140888356839	0.655168113738491	-0.0221463566111298	0.757398578458504	0.087259919536955	0.22273625357197	0.00244029074831343	0.972850679089824	-0.0459307776797874	0.521584397493621	-0.0804516898826598	0.261085135855923	0.0272401808532855	0.703966501093334	-0.0216635812037682	0.762527556705934	-0.035983705548633	0.615664750184783	-0.0637818061322663
Cs_ont_1g002800.2	NA	NA	NA	NA	NA	NA	0.236499326434427	0.000820174523566956	0.42361896329161	5558	-0.0582291857981139	0.4163473783654	-0.0659123706301308	0.357448356727204	-0.115903662143184	0.104823957495011	-0.0284979634684577	0.690981607647603	-0.106825639750247	0.1351478348316	-0.10386081713213	0.146387619683323	-0.237853670566126	0.000763709740274788	-0.0166774324499431	0.816067778588233	0.0356315761562799	0.619126792217944	0.0463924717964873	0.517402680839576	-0.0324106441127254	0.651176076776741	-0.0332681402682421	0.642577825303207	-0.0219455940330607	0.759530195780216	-0.00895106815127556	0.900652420933236	-0.019729237566346	0.783179780629027	-0.0396739596292943	0.579904045435075	-0.0157309556869328	0.826336153505652	-0.0432752286599133	0.545967042366833	-0.0419064590167557	0.558750101179131	-0.0601750482610567
Cs_ont_1g002810.1	NA	NA	NA	NA	NA	NA	-0.0025830479476304	0.971263104481438	0.0937414598220404	0.190115282403236	0.0924206303265786	0.196462198109102	-0.022595694131243	0.75263434237194	0.00476189451828322	0.947050279886779	-0.0117726982756538	0.869580118910292	0.040165979866452	0.575210049904058	-0.0339496149635892	0.635778227494329	0.0239292891485225	0.73855008910835	-0.0973346096603139	0.173609918193866	-0.0341026558162451	0.634255374479837	-0.0546290557311391	0.445794189216953	-0.0148406642453273	0.836021978204657	-0.0302844209514243	0.672693650952348	-0.0273175518808642	0.703165227205336	-0.0227736172814903	0.750750428376601	-0.00847756032061373	0.905882933912434	-0.0283996268522045	0.691993614296908	-0.0226453034713872	0.752108913378675	-0.0288948417627252	0.686902815890946	-0.0406478380512736	0.57063034948329	-0.0447368384798365
Cs_ont_1g002820.1	NA	NA	NA	NA	NA	NA	-0.412662176693626	168241	-0.0857364777775737	0.230948981475345	0.445066931017484	5648.91	-0.188877569706853	0.00785776414880248	0.202817057180802	0.00425884075067347	-0.0146509504028303	0.838089193720376	0.028842416837759	0.687441081477433	0.461802952183564	846.373	0.382650181835678	2.86942e+06	-0.473161004854714	219.793	-0.137711451974614	0.0536345634272488	-0.285837327140878	4.66785e+09	-0.0718970218009375	0.315378169134121	-0.129235164200331	0.070302546295007	-0.113939466200395	0.110883263503764	-0.0544314809243325	0.447443591851674	-0.0655406424303391	0.36017222585369	-0.133147524259363	0.0621484205169789	-0.108458551689965	0.129246599606388	-0.157993659011333	0.0265971143914687	-0.273202165695435	0.000102612620302772	-0.218572362858701
Cs_ont_1g002830.1	NA	NA	NA	NA	NA	NA	0.105065087193489	0.141739475165596	-0.238144706071904	0.000752053353473331	-0.343503400913515	7.73964e+07	0.165761337688678	0.0199177771757031	-0.0378121710738868	0.597825280955872	0.143753084357755	0.0438721614053433	0.440188770986131	9636.96	0.014853146050297	0.835886009538366	0.0894763306859047	0.211161610882971	0.113878016592223	0.111077163555284	0.390469140839989	1.40797e+06	0.73241747390953	2.1651e-21	0.118041918499374	0.0985274942810764	0.0353474740174315	0.621926137195508	-0.0264074047652816	0.712611429355402	0.176965672902915	0.0128575389312901	0.103936254601017	0.146093096198018	0.026998799111209	0.706468404286324	0.134382350904054	0.0597421616354847	0.0918007485171107	0.199493421485274	0.483754479713891	0.597156	0.257465565477873
Cs_ont_1g002840.2	NA	NA	NA	NA	NA	NA	0.22759269549937	0.00129808095828015	0.289664481284173	3.64941e+09	-0.0180423851171916	0.801314788718486	0.0706745770803341	0.323698049737634	0.0737533397246299	0.30301315020522	0.0572349731841255	0.424363448402796	-0.00513796993129965	0.942875359854071	-0.464607848101445	609.48	-0.209036296944958	0.00319908790925345	0.0680017820315256	0.342378484914358	0.0434628234705592	0.544226354782223	0.108239267028712	0.130027334047538	-0.000134399450315794	0.998504460727595	0.000841396940374467	0.99063750453335	0.0266105041049197	0.71049965343161	0.0737034563418205	0.303341185531521	0.106500163062622	0.136348399363137	0.0326423879348825	0.648847738692698	0.063369667760415	0.376337311576409	0.0485128629684519	0.498421141058075	0.174887865305413	0.0139705060578717	0.105899776800628
Cs_ont_1g002850.1	NA	NA	NA	NA	NA	NA	-0.0140092300907898	0.845089836874594	0.434685648190217	17428.1	-0.064401910585317	0.368596566171321	0.627671608383478	5.60231e-09	-0.0127994981836438	0.858319657221487	-0.0105606864102035	0.882905395220141	-0.0165757950978084	0.817168979771065	-0.0194583825568379	0.786084100010127	0.0542250601733092	0.449170513993754	-0.0196524671376807	0.784002670758186	0.45780344433914	1344.83	0.213623306127146	0.00257711627041161	-0.0145141068970146	0.839580997556819	-0.000349040828812879	0.996116036757682	-0.00484192044808987	0.946161764574462	0.00580287873514497	0.935497898399539	-0.0182920653581678	0.798623562860518	0.00253947013099049	0.971747713077765	-0.00381172285328692	0.957604577828335	-0.00995308660681293	0.889598192709393	0.0293031841000416	0.6827156268894	0.00143651903501865
Cs_ont_1g002860.1	NA	NA	NA	NA	NA	NA	0.131861593735876	0.064738262225645	0.0812430492667413	0.256408394798792	-0.424892702120561	48738.4	0.0759944169384856	0.288517108644241	-0.0325504540816412	0.649770995405636	0.151637385479359	0.0334114631011202	0.0494041691959113	0.490553378769151	-0.0916218721516552	0.200374397736827	-0.0951691363406557	0.183424914012527	0.136379536928388	0.0560129804230231	0.383602728660201	2.63364e+06	0.820312022012782	3.32006e-35	-0.0235766919506673	0.742265671476856	0.0392021731021801	0.584421674277109	-0.0202552926072102	0.777547598062346	-0.00333933333002801	0.962854637883571	-0.032009968243748	0.65520964648551	-0.0181636777147297	0.800007119094147	-0.00619762824966547	0.931120533489392	-0.0245946936483135	0.731554763378885	0.338553566597408	1.13849e+08	0.00423609752092189
Cs_ont_1g002860.2	A0A067EHP4	A0A067EHP4_CITSI	RNA cytidine acetyltransferase	CISIN_1g0016722mg			-0.0153847983858245	0.830099102914969	-0.175831504964495	0.0134549990575258	-0.031433295337624	0.661032503248737	0.0414941095294633	0.56262915089989	0.0195823760048172	0.784754175950358	0.000314924386255215	0.996495666035041	-0.00630563493874281	0.9299232052628	0.0273725433500387	0.702595920449051	0.015824923583187	0.825315341696264	0.0552548002892839	0.440593063584448	0.0648728821090356	0.365097670253056	0.0833326671792765	0.244337872169005	-0.0923992048335085	0.196566407096252	0.0827578328718926	0.247618171862504	-0.0425302538015306	0.552906563306663	-0.00937583950227145	0.89596389907972	-0.0218518957452522	0.76052566885165	0.0570219025445031	0.426092955799032	-0.078753406350005	0.271318213464501	-0.0620382502189113	0.386467316507485	0.00928382116439835	0.896979274725079	0.0132909290639801
Cs_ont_1g002870.1	NA	NA	NA	NA	NA	NA	0.153183428032952	0.0316304944770164	-0.0293249609332564	0.682492595269679	-0.0524471037226494	0.464199354167182	-0.0832712789199734	0.244686734092977	0.0683895842807393	0.339626474103658	-0.0386946461865828	0.589299598630171	-0.184758685926788	0.00934618971082944	-0.132529031023423	0.0633832364515295	-0.194066183255056	0.00628476023500894	0.0585487991557964	0.413789378256833	0.0213318362742797	0.766058018764624	0.137509029125079	0.0539905462793652	0.0160685936912698	0.822669622444802	0.0414276322405474	0.563255720660042	0.0322488096709375	0.652804039139597	0.0550714824305458	0.442113196941936	-0.00360673115548848	0.959882611288638	0.0647480680557293	0.366022915980958	-0.00489332651418558	0.945591046088943	-0.0578795665284459	0.41915610502923	0.133404766114163	0.0616406882624721	0.0181013913056721
Cs_ont_1g002870.3	NA	NA	NA	NA	NA	NA	0.0506376266635277	0.479775595741519	0.0193927041481456	0.786788802187978	-0.00717534639395461	0.920287822123087	-0.0892353076476006	0.212398959361359	0.0173970814679208	0.808281088750233	0.116649932799263	0.102591376928817	-0.0637441428202496	0.373517706672375	-0.0715775355674316	0.317538996417213	-0.0689866249413931	0.335417216736515	0.0380210656360606	0.59580211111144	0.0650514704686926	0.363776319264615	0.133841217140621	0.0607870385247343	-0.0869846918350158	0.224204417532961	0.00732540366359944	0.918626497911429	0.0203865735345291	0.776143839237176	-0.036797349649836	0.60769770743649	0.0302085433599544	0.673466608666956	-0.0831023889024796	0.245648304846266	0.0769364334326937	0.282564634044354	0.0260202615641959	0.716642896987588	0.0333220388659376	0.642038944093742	-0.0526317499051956
Cs_ont_1g002880.1	NA	NA	NA	NA	NA	NA	0.202135804736851	0.00439230358636206	0.137666149041922	0.0537140642436044	0.0908325074391749	0.204295725953671	-0.107769185863378	0.131713230998438	-0.0534651271340313	0.455560365962326	-0.0622818752002298	0.384601469581035	-0.0914070370941465	0.201436193158421	-0.24848279251804	0.000430229542903142	-0.219751089866211	0.00191737017013336	0.0346842634370983	0.628482058351784	-0.0292705031735376	0.68305038645965	-0.0323243793161959	0.652043646730354	-0.0497822661324636	0.487235955907601	0.0358145955285924	0.617326341808124	0.0339278520818092	0.635994906241847	0.018890385938957	0.792184160747053	-0.0673427781820645	0.347087410069547	0.167443565506372	0.0186800408843909	-0.0541290694461101	0.449974851571118	0.22478155272667	0.00149516423081895	0.0795716354068087	0.266354397883962	0.0367321361354519
Cs_ont_1g002880.2	NA	NA	NA	NA	NA	NA	-0.0197560932956835	0.782891975059639	-0.00568954834895036	0.936754978863901	-0.00125001439922615	0.9860910684545	-0.126524261543618	0.0764479662954309	-0.00197188805539611	0.978060409292365	0.0543155856060642	0.448412714024345	-0.0562948521121089	0.43202509827683	0.00367235269613766	0.959153335421529	0.00195847136164494	0.978209648947323	-0.0141084998808983	0.844006076253689	5.54675e+08	0.999938278149509	0.0200630242997018	0.77960478172263	0.0311267090346442	0.664136542469333	-0.0590113861549651	0.410103492895015	0.0014679511146878	0.983666394108373	-0.00416457212875716	0.953684246345152	-0.0190254364054423	0.790732612222454	-0.257018167439792	0.000266452579335986	0.00560009012634882	0.937747375759132	-0.0552541773673489	0.440598224022633	-0.0848746939142705	0.235688216818954	-0.214340106755103
Cs_ont_1g002890.1	A0A067EGX8	A0A067EGX8_CITSI	DUF295 domain-containing protein	CISIN_1g035520mg			-0.0471587075368273	0.510500833002049	-0.0286610330261623	0.68930462599291	0.189785839556133	0.00755940419484869	-0.19970726282621	0.00489922298907146	0.0505841714151346	0.480240008113743	-0.0150827140750668	0.833386116598096	-0.00493831650323369	0.945091582657811	0.0597378572988413	0.40435423056532	0.0540605644677112	0.450549372062623	-0.400623044581072	543063	-0.0441745529928957	0.537647235483783	-0.105498331211601	0.140095079753908	0.0654437181153023	0.360884566535393	-0.0519048911342838	0.468837267655597	0.0624785161845172	0.383099452696154	0.0727901261357713	0.309388676968299	0.0297176232170429	0.678475805905495	0.00394004421874282	0.956178740734549	0.044298405406658	0.536506424857236	-0.0184100322719215	0.797352857330673	0.0688786617731563	0.336175899459094	0.0371699816932712
Cs_ont_1g002900.6	A0A067E5I0	A0A067E5I0_CITSI	tRNA(His) guanylyltransferase (EC 2.7.7.79)	CISIN_1g0097452mg			0.159845092275491	0.0248515962185872	0.0709982669013773	0.321481348236774	0.00456476813959375	0.949239219550184	-0.0499636480444667	0.485648788085613	-0.0727149710167358	0.309889802197308	-0.0282126659961658	0.693919179777417	-0.0802203039038477	0.262463560547563	-0.103058959473812	0.149546156119513	-0.184412937810766	0.00948181328018155	0.0926717993769473	0.195243559290341	-0.0239415746939805	0.738420735653244	-0.0727718608850249	0.309510418545372	-0.0283408253917341	0.692599015780463	-0.0245219260410495	0.73231869594075	-0.0243911861912981	0.733691896648538	-0.0241553290058651	0.736171313740434	-0.0368372731368811	0.607307961417788	-0.0371479353906586	0.604278966910293	-0.0175807472219284	0.806296784819514	-0.030770679203386	0.667748358518925	-0.0902004935822871	0.207475086700407	-0.0691745429284414
Cs_ont_1g002900.7	NA	NA	NA	NA	NA	NA	-0.0766032577079194	0.284660413264292	0.0697469708121438	0.330105105726864	-0.0089983258564477	0.900130628874899	0.0589712248215885	0.410422728011292	-0.0281547652531833	0.694515915332635	0.0210880195419693	0.768655821933364	0.00822888558698668	0.908631509232578	0.0456361340689586	0.52426207246309	0.0634301217067124	0.375881244306459	-0.0518398017079321	0.469395727141893	-0.0334840171669081	0.640420602131537	-0.100977602191147	0.15798523506739	-0.149592506942623	0.0358972321999664	-0.145599758195889	0.0412034580951973	-0.129497047298471	0.0697308116721504	-0.140155199934303	0.0494883555317152	-0.144899590197709	0.0421987842090722	0.115691300112317	0.10546621651896	0.00799081240728019	0.91126392449645	-0.159086907346529	0.0255541308352131	-0.224335784866427	0.00152881696493937	-0.208554420196704
Cs_ont_1g002910.1	A0A067EGY2	A0A067EGY2_CITSI	glucan endo-1,3-beta-D-glucosidase (EC 3.2.1.39)	CISIN_1g045344mg			0.0702600503908546	0.326551218531111	-0.203196079262182	0.00418617774563614	-0.0623631758437809	0.383980032218825	0.267508555112593	0.000144543861525886	0.00152261393438042	0.983058260650792	0.00534513596585799	0.940576208532653	0.0145484838491935	0.83920618210903	0.0355884981351856	0.61955090203324	-0.0379499744333742	0.596490290521001	0.0738788898731906	0.302188563010027	0.510141994463373	1.89975	0.300649402453847	1.76516e+09	0.000398292654475487	0.995567990703607	0.0882436210427071	0.21754468655694	0.0581706598814183	0.416816786875466	0.0131860321057108	0.854087982446539	0.0143795857504374	0.841048041749724	0.0524972545020697	0.463771664577214	0.161979908246746	0.0229619611925506	0.520988614343185	0.42151	0.312753799339904	7.6577e+08	0.427478761922933
Cs_ont_1g002920.1	NA	NA	NA	NA	NA	NA	-0.0254581096240993	0.722510745627696	-0.0237160607237723	0.740796319821276	0.0127507239049544	0.858853915313677	-0.00564808631596645	0.937214922238522	-0.0228814230387323	0.749609658639715	0.0280043634391999	0.696066860967326	-0.0144952916946724	0.839786156937225	-0.00342748556249523	0.961874800260926	0.0169586423556687	0.813022862481897	-0.134184455812644	0.0601225501848454	-0.12300144345019	0.085075703374389	-0.271718423647557	0.000112277991404918	0.00390903185262038	0.956523320671472	-0.00194382058655596	0.978372616684054	0.0198819419705554	0.781543682311561	-0.0399856993127549	0.576927901710085	-0.0439188772015787	0.540006094907606	-0.08417154877261	0.239605311621876	-0.00429085314150268	0.952281466538291	-0.0400013815159992	0.576778374379465	-0.168369783365131	0.0180274890902972	-0.107123785724194
Cs_ont_1g002930.1	NA	NA	NA	NA	NA	NA	-0.0110203484710962	0.877847631908401	0.120856473845544	0.0907006851480279	-0.00403259918893252	0.955150406440383	0.0596893817317231	0.40473636776979	0.0286491667360074	0.689426606088132	-0.00249606942869342	0.972230362355797	0.0224844098017568	0.753813405072413	0.0143315739980198	0.841571775350028	0.0213760916203312	0.765586768498511	0.0679559325411462	0.342704785285912	0.049383446648314	0.490735546045429	0.067456253968937	0.346273665037211	-0.0156376281036283	0.82735029770997	0.111065023423241	0.120241067393245	0.0147810619028669	0.836671314337668	0.0160259617806935	0.823132367379335	0.140190653079387	0.0494302251822147	0.0852364725479803	0.233690426215616	0.025129959061728	0.725943570701487	0.0235384109303616	0.74266942809083	0.0380408013635579	0.595611128390326	0.0875056449121261
Cs_ont_1g002950.1	A0A067DHA1	A0A067DHA1_CITSI	NB-ARC domain-containing protein	CISIN_1g003753mg			-0.304255320672501	1.38169e+09	-0.0564090246883154	0.431090412711766	0.0935886296629204	0.190841907098518	0.065658614519617	0.359306378349092	0.463823231591883	668.314	-0.0263772859455428	0.712924783977295	-0.0225892810102398	0.752702274173015	-0.0446377459924132	0.533386946324951	0.21268662540779	0.00269440270452152	-0.0368361028286547	0.607319384770585	-0.023529116077211	0.742767473136991	-0.0316651208510507	0.658689212159776	-0.017211262527395	0.810289901464539	-0.00957689996026226	0.893745889541263	-0.0209716229318792	0.769896908827157	0.000692685299811932	0.992292210419557	-0.0247567978984471	0.729853902457253	-0.0198579143080135	0.781801054970871	-0.0225590627323893	0.753022390695145	-0.025859895137685	0.718315158263847	0.00721302857459368	0.919870599864155	-0.0328749358377
Cs_ont_1g002960.1	NA	NA	NA	NA	NA	NA	0.0241322634112776	0.736413934608579	NA	NA	-0.12210879541607	0.087381610685731	0.25986664539428	0.000226245977413581	0.0098631772314593	0.890589232381184	0.00507870281066771	0.943533200575223	0.00890073733364501	0.901208191354611	0.00310243127137684	0.965488144700458	0.0206470786433367	0.773360465417994	0.0277064070227437	0.699143113455735	0.0243449830710957	0.734177384680342	0.208299882316534	0.00331071810393488	-0.0154360085364656	0.829542170143698	-0.000659449647279399	0.992662026364693	0.00930511310540931	0.896744314015918	0.0139882035602645	0.845319427765545	0.0124561272510295	0.862082189484665	0.0027600285995857	0.96929509516646	0.0230719890590651	0.747594473777401	0.0175230714954126	0.806919774196596	0.0593614108555404	0.407327416236605	0.0479645235841536
Cs_ont_1g002970.1	NA	NA	NA	NA	NA	NA	-0.00492196782634346	0.945273077595561	0.176855133344995	0.0129147267023582	0.091530319360984	0.200826389185075	0.0330856841725216	0.644403416153714	0.13966903743121	0.0502912429229675	0.0280742113332649	0.695346431161897	0.0199453508722362	0.780864590982739	-0.00627878066169481	0.930220888746166	0.0382347810522651	0.593735462435161	0.120447001443728	0.0918074965766882	0.0518842557579966	0.469014277208684	0.0398953658463106	0.57778956981762	0.0188980701401708	0.792101550234195	0.00459253954810879	0.948930815633533	0.00928019515494638	0.897019289338345	0.0188394340456376	0.792731987603877	0.0230068066115904	0.74828356897949	0.0745632139961226	0.297720130875567	0.371690266564953	7.54713e+06	0.0887498330251583	0.214907015127267	0.154969131614664	0.0296746095522412	0.142993734096259
Cs_ont_1g002980.1	NA	NA	NA	NA	NA	NA	0.0444735471237715	0.534895251353321	0.253054532158177	0.00033353115247212	0.0284135594166165	0.691850197561435	-0.0116580209733694	0.870839408337915	-0.0240382651900382	0.737402946433401	-0.00257109383969961	0.971396039506036	-0.0264149476183703	0.712532961441624	-0.031947796346887	0.655836425055121	-0.054383009092075	0.447848771800363	-0.00996413908346755	0.889476376899148	0.0366592692488758	0.609046545809855	-0.0195345821545155	0.785266727728804	-0.00912260991730365	0.89875856164701	-0.0076260945168902	0.915298536842554	0.0106671136107323	0.881733924021683	0.00545607473354622	0.939345198744881	-0.00578920763475118	0.935649532234984	-0.0127408838506731	0.858961707953161	-0.0109531405881333	0.878586831385878	-0.00403817802911844	0.955088424948041	-0.0292050120180765	0.683721416221738	-0.0214824768137347
Cs_ont_1g002990.1	NA	NA	NA	NA	NA	NA	0.0884304696000688	0.216568415638681	NA	NA	-0.240300803854711	0.000670673538527655	-0.0257247067412993	0.719725910434571	-0.0435890654188071	0.543056502007334	0.00109400760523635	0.987826815527603	-0.0153024879471206	0.830994442300726	-0.0667776738905214	0.351157783261053	-0.104366284465154	0.144422758131633	0.534229237406247	0.0622836	-0.0130821505869643	0.855224846814957	-0.00830059580280076	0.907838791024427	-0.0181392475108918	0.800270459357152	-0.0109457755080918	0.878667844104202	-0.00830239932461296	0.907818855222976	-0.012613789840414	0.860354189993955	-0.0119534893803943	0.867595491083563	-0.00965370010354846	0.892898881136747	-0.00450797419645567	0.949869944693646	-0.0137908038676837	0.84747548878879	-0.0414987472273099	0.562585451572117	-0.023042043714536
Cs_ont_1g003000.1	NA	NA	NA	NA	NA	NA	0.0779319345222394	0.276364581549146	0.315995680162304	6.08447e+08	-0.181216268754389	0.0108205715263213	-0.0910439206266559	0.203240097819265	0.0708893092042212	0.322226414531548	-0.120454446268031	0.0917872774003708	-0.331098823727611	2.01065e+06	-0.15613020251783	0.0284590377882145	-0.210713060707181	0.00295750731781247	0.127889833218516	0.0733000756374882	0.0436774084348496	0.542238589030163	0.0903902173623203	0.206516958063761	-0.036012499402922	0.615382030346439	-0.197541597209982	0.0053949171452976	-0.103404973069214	0.148176929132505	-0.0978031562021905	0.171538449926617	-0.138286633815469	0.0526336427426169	-0.128789582874624	0.0712840917812622	-0.0688873229554395	0.336114994886921	0.0586448895594508	0.413022134768503	-0.00883066840701745	0.901981996816937	-0.199717151356776
Cs_ont_1g003010.1	NA	NA	NA	NA	NA	NA	0.0768051854960675	0.283388982170465	-0.120395850352157	0.0919465123370533	-0.1710063693343	0.0162772268569849	-0.0141669181805695	0.843368441458439	-0.0320556275542218	0.654749491017088	-0.00772275554505617	0.9142290300267	-0.013034722020934	0.855743997521716	-0.0540611347772563	0.450544587431578	-0.0798775678874491	0.264514476247128	0.213229711343843	0.0026258240354442	0.00443120748888651	0.95072252683806	0.184983778212888	0.00925882037621035	-0.00092956212345327	0.989656514018452	-0.00940585076491847	0.89563277651532	-0.0104328828461112	0.884312497131445	-0.0107362984049696	0.880972526945357	-0.0109600031700734	0.878511347066212	-0.0115923175209953	0.871561054896111	-0.0081414895037676	0.909597748345025	-0.00108980161112258	0.987873612663669	0.135179265417044	0.058230351545511	0.00340302648497686
Cs_ont_1g003020.1	NA	NA	NA	NA	NA	NA	0.0869209095827712	0.224545632594823	-0.115742263031174	0.105311804525069	-0.150628187608355	0.034619359593288	-0.00475128778811026	0.94716804967235	-0.0230483622138705	0.747844228751246	0.0186824281357586	0.794420728189815	-0.00603703839954237	0.932901067326409	-0.0483772305000894	0.499624209831065	-0.0898770832789769	0.209115717983132	0.327628665895531	2.6069e+08	0.00200833531243414	0.977654994638563	0.0211882972904234	0.767587074954522	0.00794401983748687	0.91178143240198	0.289324056500214	3.73073e+09	0.0285090588647115	0.690867456509262	-0.00351709756735439	0.960878795416655	0.0161960939414988	0.821286046145211	-0.00140699574194802	0.984344544413309	0.0432532608498211	0.546171060140657	0.0313064409972221	0.662316144954366	0.0110299806626832	0.877741698946321	0.0873626615530383
Cs_ont_1g003030.1	NA	NA	NA	NA	NA	NA	-0.263362309949207	0.000184628437379093	-0.112067112227635	0.116911466797515	0.0267451163760123	0.709101201980227	-0.0290986135444342	0.684812115434899	0.292582373569796	3.01778e+09	-0.0168974370613567	0.813685350973008	-0.0459982315254825	0.520972371174204	0.191206437902637	0.00711293186873728	0.215415420471572	0.00236554056855125	-0.0350547332300321	0.624816289223817	0.126538005880289	0.0764157467052103	0.107398627455052	0.133054008690114	0.0712571287467351	0.319715698873716	-0.024573073114931	0.731781713618082	-0.0269551709958285	0.70692094329713	-0.00352474697415022	0.960793777826791	-0.0116433829365122	0.871000174370724	0.00980783842012812	0.891199297228641	0.157323125047112	0.0272547040935055	0.011708591042015	0.870284050244416	0.143535128586918	0.0441964861103099	0.0561858779749353
Cs_ont_1g003040.1	NA	NA	NA	NA	NA	NA	0.185739187969039	0.00897087166494062	-0.189978886098141	0.00749730406737929	-0.461428154005531	884.135	-0.0267332866006399	0.709224059505151	-0.0817588558191734	0.253391364361846	0.0206342749352982	0.773497199743957	-0.0054791174276096	0.93908952805139	-0.127096409869985	0.0751159958600311	-0.208698484710826	0.00324986597968156	0.899987977332795	3.0543e-58	0.0630468767500049	0.37877819171138	0.0838537378027581	0.241390643155926	0.0004501667683441	0.994990767579587	-0.00143943126612429	0.983983686187326	0.00809469653155688	0.910115139667301	-0.0116234116694871	0.871219522515195	0.147785713662122	0.0382221070500812	0.0144018397904573	0.840805308418993	0.129315670765379	0.0701263821340953	0.0277751248092909	0.698433199166556	0.0120941834027544	0.866051599614764	0.0723128222467326
Cs_ont_1g003050.1	NA	NA	NA	NA	NA	NA	-0.22249690185687	0.00167508538557804	-0.224412992532573	0.00152293913998745	0.247403052999158	0.000456578454318725	-0.0342284015464304	0.633005273640947	-0.0439746700628386	0.539490913125846	0.00853152694402378	0.905286593124728	0.0742014506382578	0.300076849941643	0.0382247630069651	0.593832265143299	0.236317873497068	0.000828024886732179	-0.247442331138381	0.000455594328062096	-0.0773475020596151	0.279993220513943	-0.12796965841198	0.0731193683760244	-0.0569020878517298	0.427067288706588	-0.0646351564205318	0.366861178653161	-0.0245274553539144	0.732260638577856	0.0388721134982342	0.587591813045487	-0.0458285487877411	0.522512646048271	0.00616128083955223	0.931523504383735	-0.02431414274107	0.734501503992435	0.0299131709878254	0.676478792118702	-0.100915157006087	0.158243844626309	-0.0241080162393065
Cs_ont_1g003060.1	A0A067D2X6	A0A067D2X6_CITSI	Uncharacterized protein	CISIN_1g035829mg			0.0569039694883213	0.427051977290249	-0.228347164712367	0.00124939766316408	-0.0037840222993207	0.957912389110941	0.0287572644334614	0.688315706884247	0.0676775546700756	0.344690169727081	0.0381258713103792	0.594788223433391	0.401582334278375	495492	0.0547511531257758	0.444776611155311	0.134904002661338	0.0587489411370622	0.0217956980309642	0.761122915788058	0.154176008014085	0.0305301986161207	0.253082602248617	0.000333005368756003	0.206079903055461	0.0036688605184277	0.0188902025242125	0.792186132611545	0.228469969509715	0.00124163369076404	0.239576969901211	0.000697041032523659	0.151705381278452	0.0333313824509278	0.14794643546987	0.038010277493206	0.205711733461669	0.00373152536039627	0.253228631480853	0.000330282474198536	0.593208747845278	4.11629e-06	0.40915968496179
Cs_ont_1g003070.1	NA	NA	NA	NA	NA	NA	-0.296111282759869	2.39145e+09	-0.31500261938944	6.53042e+08	0.270852331755203	0.000118307144993631	0.00156323047098302	0.982606400862939	0.140653997768228	0.0486757190013761	0.0290948013554614	0.684851206606886	0.084278486999998	0.239006659134705	0.3161056861927	6.03689e+08	0.327168017587777	2.69769e+07	-0.285630137748466	4.72999e+09	0.0286666634582243	0.68924675050107	-0.0495596399232719	0.489187821702681	0.0289047020002627	0.68680159486806	-0.001763893203501	0.980374107945586	0.0249274349674953	0.728064935575394	0.0205309085520391	0.774601332950987	0.032184825633813	0.653448135517227	-0.0354208052469935	0.62120306026962	0.0270873734100562	0.705549971209038	0.0803025110074185	0.261973262009818	0.0995202124207567	0.164104081469757	0.107036505598274
Cs_ont_1g003080.1	A0A067DJS4	A0A067DJS4_CITSI	F-box domain-containing protein	CISIN_1g014774mg	102628205		-0.0685951588643814	0.338173353325316	-0.0749081082150108	0.29548476456179	-0.067567920586642	0.345474071794836	0.0124202632511549	0.862475354664962	0.116942419246856	0.101726666458896	0.0326520301421763	0.648750936659463	0.000306363654630952	0.996590925342447	0.0741965111137408	0.30010911380825	0.067821490071698	0.343662718458581	0.110545105692091	0.121997363650196	0.102897153704047	0.150189723231184	0.190062690429666	0.0074704870905687	0.0105609964053474	0.882901982654633	-0.00445387409147558	0.950470782407781	-0.0420545128201245	0.557360483252366	0.112420916146967	0.115753210690439	0.102407457197325	0.152150214396191	0.117752224059106	0.0993625696890822	0.0450740533011147	0.529389489350179	0.1161612815383	0.104048964471985	0.260560747170148	0.000217344369260327	0.18032431641124
Cs_ont_1g003090.1	NA	NA	NA	NA	NA	NA	0.000343124222633925	0.996181873483549	-0.24798976211521	0.000442081160234219	0.100038170536121	0.161909459339003	0.193499534662596	0.00644166558595119	0.137453297865384	0.0540888986555322	0.0737995931798211	0.302709194623904	0.0560241952576251	0.43424550663347	-0.00149645906087683	0.983349237009125	0.0153717970458871	0.830240511663598	0.0736482168147475	0.303704716278372	0.0970437851373589	0.174904963337159	0.18095296134338	0.0109379393768531	0.0720506061442243	0.31434282948897	0.052250150729132	0.465881089985702	0.174030110968123	0.0144540209863446	0.279951391477512	6.76902e+09	0.20440840793661	0.00396119284437227	0.179792681203739	0.011468604543409	0.694793338641142	9.97649e-16	0.291372314579701	3.26606e+09	0.423701678991987	55108.8	0.677986292284133
Cs_ont_1g003100.1	NA	NA	NA	NA	NA	NA	-0.560726556321903	0.00104461	-0.197384822508592	0.00543248749182602	0.144915042194993	0.0421766024999499	0.0146614960940253	0.837974253422859	0.643445626397558	2.05682e-10	0.337802003697019	1.20649e+08	0.482857535622172	66.7978	0.125652631602027	0.0785138066983082	0.62698581718298	6.44031e-09	-0.0569784080752778	0.426446503888399	-0.0284325227871217	0.691655013164465	-0.0116702620561125	0.870704971540333	-0.00725757761913568	0.919377374990951	0.0466065426480584	0.515469630340287	0.00643260087429596	0.928515902224501	-0.00368990341861924	0.958958293631618	0.0333801979544269	0.641457675985337	0.0816831440206326	0.253832671356791	0.0681670066310242	0.341204254978656	0.141758701664957	0.046915470772485	0.0821085199723538	0.251360130682856	0.0871603323962826
Cs_ont_1g003110.1	NA	NA	NA	NA	NA	NA	-0.102579144578289	0.151460678192209	0.0472635299003353	0.50956037635482	0.0165926526315508	0.816986310113608	0.176834521068918	0.0129254151536674	0.073936267325712	0.301812213585802	-0.0045751703234664	0.949123701503603	0.161236295180846	0.0236056157189688	0.0401223326275997	0.57562573419555	0.15841729758897	0.0261887022945431	-0.0567660848147038	0.428174824799651	0.0849911568867946	0.235043788008787	0.0782135252608512	0.274627642154254	0.0389881926501073	0.586476002423523	-0.0248741708802936	0.72862320143354	0.0362104804114544	0.613439638698823	-0.0133539239743453	0.852251234456789	-0.0080842856063971	0.91023025873653	-0.00506702579554111	0.943662815172651	0.145482144018278	0.0413692606076868	-0.000659783110691542	0.992658315880916	0.0461417875075011	0.51967107295002	0.0198500948619626
Cs_ont_1g003120.1	A0A067DF95	A0A067DF95_CITSI	Uncharacterized protein	CISIN_1g0394691mg			-0.25579031452365	0.000285755133543916	0.253054532158177	0.00033353115247212	0.034070858620958	0.634571650478371	-0.00432926438514453	0.95185480803725	0.403852710028326	398387	-0.0190771910085145	0.790176534285849	-0.0176205676619342	0.805866732010469	-0.0455420364292092	0.525118687311398	0.173338015485783	0.0148547659634076	3.20421e+09	0.999643449449639	0.389385768154016	1.55567e+06	0.155076280760813	0.0295606052979359	-0.0119446874819044	0.867692094537287	0.00485584836679127	0.946007131841425	-0.014004299351244	0.84514367496554	0.00807418007948721	0.91034200264551	-0.0174668876286331	0.807526766015358	-0.0192815660556019	0.787981662473276	-0.0117211838251865	0.87014576675725	-0.0191697451590086	0.789182349572507	0.108285804211969	0.129861341578803	-0.0286569226700092
Cs_ont_1g003130.1	NA	NA	NA	NA	NA	NA	-0.106550826022585	0.136160987305655	0.0192399658290604	0.788428290479989	0.060446766417313	0.398790345040287	0.894609125875092	3.8516e-57	0.01156268068901	0.871886602501775	-0.00464829056094654	0.948311718731174	-0.00473290888490613	0.947372118994842	0.0183221509027126	0.798299439635741	0.159516996614309	0.0251535461743181	-0.0513598627337751	0.473524792691561	0.109907946886278	0.124176763424325	0.012189539393572	0.865005508312436	-0.0193836015649045	0.78688648283086	0.00237198999151176	0.973610276448058	0.0071827755401883	0.92020556387288	0.00115089682887973	0.98719385332637	0.0521565915036308	0.466681145403748	0.0157482978177823	0.826147736851223	0.00709169974976521	0.921214046858045	-0.00255884936950487	0.971532204306319	-0.0237659557119159	0.740270509382212	0.0422468380752745
Cs_ont_1g003140.1	NA	NA	NA	NA	NA	NA	-0.0757816470673956	0.289873100267012	-0.163637855328181	0.0215811236259973	-0.0939787332645214	0.18899118542696	0.749189118209178	9.8384e-24	0.0151958558137002	0.832154666737885	0.149371023600738	0.036175628701865	0.0958156560277854	0.180452790526186	0.0375218504736606	0.600642202566567	0.159604965219075	0.0250722801313793	0.0229443446244058	0.748944091309997	0.237973209103131	0.000758902054130481	0.302530720953756	1.55404e+09	-0.0257928929198134	0.719014238023848	0.00290522434741151	0.967680669203566	-0.00122417969470855	0.986378503646415	-0.00321626067175639	0.964222718957491	-0.00681495303850027	0.924279230283846	0.015134600678275	0.832821325303342	0.0789653806851687	0.270026269505441	0.00690065312343281	0.923329914318109	0.13651291420465	0.0557709464373542	0.0624599060063414
Cs_ont_1g003150.1	NA	NA	NA	NA	NA	NA	0.087951618657603	0.219076660406409	-0.23706531093908	0.00079612588179227	0.0561911226815472	0.432875299025588	0.0489499413414226	0.494554651834483	0.048424765461432	0.499202397600033	0.0624597000137574	0.383243023130201	0.0341076351531229	0.634205852691349	-0.0138952226993114	0.846334851554028	-0.0469763566190822	0.51213901194321	0.0458541049145725	0.522280514933188	0.0517547771056011	0.470125777492797	0.0903964373585699	0.206485600371094	0.684684904768826	1.35393e-14	0.0621202651900249	0.385838578460327	0.35171049187209	4.02154e+07	0.542085213801988	0.0192408	0.0803170778115621	0.261886448403647	0.138938820158985	0.0515175142246864	0.563166932238157	0.000703702	0.221581552611662	0.00175255822114392	0.401157951555049	516019	0.54428738020574
Cs_ont_1g003160.1	NA	NA	NA	NA	NA	NA	0.0289638417117372	0.686194608629405	0.232822865614347	0.000993389866599587	0.00641358200954836	0.928726695190924	-0.139818706638513	0.0500429212060409	-0.0128946477029062	0.857277604857464	-0.0588546134174311	0.411350480711545	-0.0213509117230016	0.76585488450604	-0.0144552346279385	0.840222971776975	-0.0377748252464722	0.598187306002601	0.0352283451872394	0.623101569879343	0.0792986946960543	0.26800326239553	0.103642531344075	0.147242391971577	0.0459609374467283	0.521310704706918	-0.0713356541537119	0.319181338097561	-0.0433014449629512	0.545723617392917	0.0288556063623305	0.68730564506575	-0.0131640119995007	0.854328942289161	0.0159683043225413	0.823758303082581	-4.65343e+08	0.999482185934032	0.0543196722069474	0.448378521568769	0.08108290122568	0.257350140435754	-0.0262678440786361
Cs_ont_1g003170.1	A0A067EPR0	A0A067EPR0_CITSI	Sugar phosphate transporter domain-containing protein	CISIN_1g045581mg			0.00618196365243053	0.93129419920231	0.203922350883074	0.00405005344116036	-0.0537781817344002	0.452921936056989	-0.0350558654803054	0.6248050997426	0.0127433085052081	0.85893514689072	0.0118511710310103	0.868718586187521	0.0254147865810493	0.722963637806722	-0.00889982355363538	0.901218282076788	-0.0201628156401707	0.778536867480945	0.154037433093126	0.0306818249100659	0.105668105457317	0.139454681121199	0.0976156881201189	0.172365041736303	-0.0986095710791312	0.168016328028877	0.107564570882312	0.132452291261294	0.00195300020686298	0.97827050717258	0.0281549447786955	0.69451406481955	0.0415670688225813	0.561941870688536	-0.0259323524470151	0.717559425069201	0.045837447863572	0.522431808097213	0.0759113673384764	0.289045881645603	0.0113987989864663	0.873687158458066	0.0564263500180576
Cs_ont_1g003180.1	A0A067ET89	A0A067ET89_CITSI	Sugar phosphate transporter domain-containing protein	CISIN_1g0430191mg			0.00185941864032134	0.979311478046911	0.341782643995556	8.8576e+06	-0.0280701525974006	0.695388286585654	-0.0504127944068184	0.481730547702761	-0.0270136378621185	0.706314510624431	-0.0127079734472585	0.859322243122421	0.00459201637959575	0.94893662539554	-0.0344016772171269	0.6312843573209	-0.0294373690343202	0.681341783997184	0.05483661897284	0.444065108824362	0.0900763613540291	0.208103699137102	0.0626866316588351	0.381513679354059	-0.110561766683506	0.121940775436664	0.0491065293710326	0.493173322257291	-0.0162688784101231	0.82049646828678	-0.00192715793413763	0.978557964604599	-0.0154506729238844	0.829382704160864	-0.0315001855194406	0.66035603792842	-0.0256603353053916	0.720397988913037	0.0170220291579393	0.812336901188857	-0.0273678118477096	0.702644897475494	-0.0601744285028461
Cs_ont_1g003190.1	NA	NA	NA	NA	NA	NA	-0.0389622890663875	0.586724916074603	0.195378470157752	0.00593442021680291	0.0112999854889458	0.874773129324678	-0.0366662796418089	0.608978032945225	0.349355997098935	4.86171e+07	-0.0317047023712119	0.658289453721682	-0.0678866841071822	0.343197984415105	-0.155366896761689	0.0292532765577774	-0.00207067693067817	0.976961561945338	0.118798174260007	0.0963736992688992	0.119399916710132	0.0946867988625627	0.147087665910264	0.0391537182671517	0.141517938121355	0.0472945079367256	-0.0214276739605836	0.76503760583425	0.108053626456178	0.130691117900631	-0.00651714465822488	0.927578933289034	0.0502403795840668	0.483232630103124	-0.0165129603366278	0.817849949287177	-0.00891028307511445	0.901102780250827	0.207922994946208	0.00336920034500204	0.266493969140677	0.000153522051538283	0.172665548539491
Cs_ont_1g003200.1	A0A067F1L3	A0A067F1L3_CITSI	Holocarboxylase synthetase	CISIN_1g048552mg			-0.00616289209194918	0.931505640627964	0.283117697963031	5.54811e+09	0.00525409119234398	0.941586573995733	0.0266284704712765	0.710312949521377	-0.00702407129158069	0.921962978768151	-0.00627634307583243	0.930247910212615	-0.0035067513966074	0.960993786277487	-0.00793511097950497	0.911879965174404	-0.0277718400108722	0.698467128030389	0.0370977942138118	0.604767393838254	0.0304449885417063	0.671059096290494	-0.153981170823627	0.0307435690098113	0.00933672055693588	0.896395536217524	0.148582672769198	0.0371814214876704	0.0140521611384753	0.844621108823173	-0.0295955972043488	0.679723122782082	-0.00813327062435977	0.909688621997506	-0.0279584747090033	0.696540317783928	-0.0045469797797465	0.949436764807108	0.0640325167762713	0.371355266832767	-0.0929494694616698	0.193902752648225	0.00932995650564895
Cs_ont_1g003210.1	NA	NA	NA	NA	NA	NA	-0.0483175953633259	0.500153661132094	0.199820821304824	0.00487439667836403	0.0295140296360888	0.680557369965283	0.108266725562223	0.129929373047471	0.00854424546662623	0.905146058891633	0.0384547677089356	0.591611576801261	0.037513667720591	0.600721684334549	0.024488711597723	0.732667477042595	0.0605911144822006	0.397663057417085	-0.0671214048343242	0.348678370683638	0.119896597816058	0.0933121840539279	0.171019409760114	0.0162689521121309	-0.157458676001454	0.0271206585043154	-0.0901664498457967	0.207647349861347	-0.107515824237513	0.1326288311808	0.063964365886736	0.371865615522397	-0.0258356774237672	0.718567811198735	0.0429028117922061	0.549430784837395	-0.129324317714055	0.0701074823094634	-0.0262283275404731	0.714475245457683	0.064108119852546	0.370789617122689	-0.00213073321992047
Cs_ont_1g003220.1	NA	NA	NA	NA	NA	NA	-0.0350590945471856	0.624773188909532	-0.110288211919726	0.122872471029172	0.0664052999087596	0.353856282770582	0.0650205132240176	0.364005154818794	0.0242394358984814	0.735286836953935	0.0307188512267039	0.668274777586935	-0.0176496442044494	0.805552747941101	0.0151267825799012	0.832906420679592	0.0351758012640108	0.623620318918121	-0.0791593961440123	0.268847456842954	-0.000305465952375116	0.996600914502605	0.0828994321666425	0.246807308156459	0.0161414296623311	0.821879171424083	0.0236555263974907	0.741434412553224	0.0610929725137607	0.393758651277524	-0.00265688237639275	0.970442050321812	-0.0977965824359038	0.171567385338707	-0.0561932040841696	0.432858229720207	0.0439195480939624	0.539999898550795	-0.105265607207305	0.140976573466858	0.00842557789110603	0.906457398801789	-0.0994455797976641
Cs_ont_1g003230.1	NA	NA	NA	NA	NA	NA	0.0144531425457966	0.840245786885258	-0.174524866067389	0.0141733714956885	0.104856443242873	0.142536622093516	-0.109734626795899	0.124774788323173	0.0253512281828921	0.723628241416244	0.0506248559561388	0.479886523912977	-0.0560390630264412	0.434123365213432	-0.00456091725496374	0.949281984557021	-0.0170716215825491	0.811800319918105	-0.147152190360099	0.0390668091543282	0.0287611859262958	0.688275418979869	0.105783741271853	0.13901977767641	0.0695028368065014	0.331804810869729	-0.139719263942818	0.0502077962654209	-0.0507352674661751	0.478927932777853	0.069506101626379	0.331782043639429	0.0264152778944628	0.712529525665371	0.0455650608784191	0.524909019308702	-0.00607926450387572	0.932432854358552	-0.0427243959311111	0.551093980407561	0.195188713626724	0.0059839745081545	0.0228962657679707
Cs_ont_1g003240.1	NA	NA	NA	NA	NA	NA	-0.0258589961904668	0.718324536045452	0.121974476429209	0.0877328776554032	0.0718581802223097	0.315640358957121	0.0962773242185932	0.178352277038017	0.0479101219074813	0.503779171759877	0.0617736412648286	0.388500071852053	0.0286758456693473	0.689152369966025	0.0314437620051752	0.660926634921303	0.0424793289392754	0.553382496511148	0.0124311434791908	0.862356074743376	0.11196489940531	0.11724775915972	0.155806408736735	0.0287936735140745	-0.053331009060654	0.456693336448745	-0.0589105007390787	0.410905690805768	-0.0344806864286531	0.630500321250815	0.0508202467702761	0.478190850852313	0.10771743804542	0.131899841540867	0.214744524896847	0.00244282472635061	-0.00149359998854477	0.983381044693418	0.0599253463846517	0.402878255027362	0.155751906722564	0.0288503297563119	0.1406967582711
Cs_ont_1g003250.1	NA	NA	NA	NA	NA	NA	0.0316412910921896	0.658929930436892	-0.217540174474123	0.00213520912651233	0.0344738136826703	0.630568505541026	0.0213416507654009	0.765953502354671	0.0106835390939923	0.881553147361426	0.0359201914109433	0.616288580149246	0.0140219427773506	0.84495103204868	0.102096802872319	0.153403897259642	-0.0252320534603961	0.724874958855301	0.0138495109780454	0.846834152303382	0.029909099226176	0.676520351664839	0.0517667956872675	0.470022544079585	0.0288406917750084	0.687458795991383	0.0161740102384615	0.821525649349023	0.142977658259856	0.0450351655032309	0.0248059996610048	0.729337918721057	0.196297970019758	0.00569945538782532	0.099250997267771	0.165253510333929	0.353103601265862	3.59189e+07	0.177100958533368	0.0127878514049083	0.203944142452872	0.0040460313963406	0.437690693703057
Cs_ont_1g003260.1	NA	NA	NA	NA	NA	NA	-0.206887012954798	0.0035347953419019	0.22785711214913	0.00128082474342878	0.116569960508264	0.102828815286663	0.0932254663544787	0.192576684997986	0.0307303953974652	0.668157508904868	-0.14684716624119	0.039479088158578	-0.231063944030981	0.00108762517880851	0.245518448509543	0.000506177531544333	0.086329555534802	0.227726733565303	-0.35961315036142	2.10331e+07	0.015697707252224	0.82669741475851	-0.0741224620388306	0.300593060834498	-0.0161132323185012	0.822185161335064	0.00113555220227085	0.987364580296034	-0.00698369852105795	0.922410108179107	-0.0209689065691007	0.769925879230973	-0.0955208732497603	0.181803507545537	-0.0419063969061234	0.558750684493483	-0.0460878658106783	0.520159664120063	-0.0283890086134897	0.692102921933232	-0.166669055516835	0.019241355736759	-0.127657212769202
Cs_ont_1g003270.1	NA	NA	NA	NA	NA	NA	0.0143950355916409	0.840879522826526	0.106385936656756	0.136771669681629	0.0324344776059817	0.650936464542812	-0.139936057008171	0.0498489349961195	0.0073740578843425	0.918087909322202	0.0250184019117586	0.727111833662635	-0.0208232104908532	0.77148021496225	0.0100115248138176	0.888954140431203	-0.00062175477330554	0.993081462336747	-0.115998128221274	0.104539250116275	-0.118430803708776	0.0974152447797448	-0.249298952177073	0.000411255439347786	0.0158768489637693	0.824751380566276	0.0266937735470578	0.709634474672523	0.0310169200520995	0.665249498469086	-0.0121214402557213	0.865752557774148	-0.0157414948923013	0.826221647257406	-0.062911479657357	0.3798049088783	0.0639020706889906	0.372332491122375	-0.0617772180574465	0.388472551529668	-0.129827298077763	0.0690152248226288	-0.094501740969432
Cs_ont_1g003280.1	A0A067GU43	A0A067GU43_CITSI	Intron-binding protein aquarius	CISIN_1g0005092mg			0.0444735471237717	0.534895251353319	NA	NA	0.0284135594166166	0.691850197561433	-0.0113520466500423	0.87420094231424	-0.0120238823218187	0.866822978320137	-0.00788201991270772	0.912467184987585	-0.0263115660004744	0.713608697704107	-0.0246307294463612	0.731176548239663	-0.0442513222475143	0.536939967720118	-0.0147848938211628	0.836629564279329	-0.0125610812856773	0.860931808206328	-0.0217782018223883	0.76130888738158	-0.00912260991730368	0.898758561647009	-0.00803624736398518	0.910761467007106	-0.00991517170764182	0.890016094629673	0.00723101279182087	0.919671483859479	-0.0119086264373723	0.86808789568056	-0.0127408838506731	0.858961707953161	-0.00938372258842624	0.895876921065207	-0.0112811632201429	0.874980014666696	-0.0118262039186502	0.868992677133286	-0.0152648275930069
Cs_ont_1g003290.1	NA	NA	NA	NA	NA	NA	0.0444735471237711	0.534895251353324	-0.120395850352135	0.0919465123371127	0.0284135594166163	0.691850197561437	0.0193513577438487	0.787232520947642	0.0241889562080512	0.735817644899333	0.00212256113078688	0.976384461417165	0.00672919859123915	0.925229255550887	-0.0102119521831	0.886745768958393	-0.0211171139952326	0.768345692067551	0.00492022920273973	0.945292379102251	0.0184169723129503	0.797278117772535	0.037729086263463	0.598630827575237	0.00564558191262717	0.937242704556661	0.0352824517034931	0.622567587748658	0.00298174747936603	0.966829863899595	0.988391738258281	1.514e-147	0.0123978265028907	0.862721338519275	0.00848422827538071	0.905809248968119	0.034309996123393	0.63219465714225	0.0570890577975446	0.425547412620624	0.244669536635262	0.000530108625142649	0.291970129771216
Cs_ont_1g003300.1	NA	NA	NA	NA	NA	NA	0.174208105282119	0.0143524987490375	-0.199243615757454	0.0050017679912163	0.0705834400000223	0.324323955829949	0.0150605223024406	0.833627702515461	-0.000851232873017714	0.990528062006939	0.0262656570097728	0.714086584556588	-0.0157114214748944	0.826548398298149	-0.0704997945903321	0.324899098790913	-0.146729262743757	0.0396394288969298	0.013638268239168	0.849142307543801	0.0314103853808019	0.661264256533966	0.108261310711969	0.129948686553497	0.0214968421129676	0.764301402769442	0.00674623968262513	0.925040458421301	-0.0169949981464306	0.812629408797176	0.0147129481885003	0.837413512583572	0.226638371548093	0.00136214746316603	0.0948481762371504	0.184913701590181	0.435056969274528	16750.7	0.15294531977215	0.031899404814593	0.396539319294169	799704	0.397103745126568
Cs_ont_1g003310.1	NA	NA	NA	NA	NA	NA	0.187629248537095	0.00828489575196921	-0.120788930827491	0.0908825181221801	-0.11004215050847	0.123715232461054	-0.0236410684480917	0.741586840015867	-0.118832672177687	0.096276348813281	-0.016224102325943	0.820982185281942	-0.0156142596971328	0.827604275302102	-0.130696904873459	0.0671595612134994	-0.159897070953951	0.0248040466570341	0.128557391717747	0.0717999727942893	0.0629164839809962	0.379766930865179	0.223603511134248	0.00158560473359932	-0.0209881451674338	0.76972070364876	0.0732206474377491	0.306528258203894	-0.0240188733361264	0.737607033551539	-0.0118627855097547	0.868591086848813	0.376226145204044	5.07975e+06	-0.00498704105088921	0.944550683601072	0.0108086221349984	0.880176701754599	-0.017105858625345	0.811429932319554	0.0901371832593106	0.207795522653665	0.0889033345936998
Cs_ont_1g003320.1	NA	NA	NA	NA	NA	NA	-0.400365654751751	556559	-0.155105027788455	0.0295300827843897	0.109830105584412	0.124445072540093	-0.0235175962551451	0.742888993603915	0.19114189721749	0.00713269502284228	0.14872107673422	0.0370031525478134	0.107787011987439	0.131648994309499	0.557004583432261	0.00189638	0.399133092759516	62580.3	-0.0836015497313726	0.242813929210242	-0.0381458306089312	0.594595226318307	-0.0686974669721252	0.33745165879385	0.102172328060011	0.153098391483371	0.0808140497820911	0.258936462442813	-0.0301487435972294	0.674076024336246	0.0663151988966309	0.354511170586601	-0.0101880964643361	0.88700857332846	0.00962027434274469	0.893267510144138	0.193877044757999	0.0063367490620309	0.0138837534316777	0.846460122516024	-0.0166641557283682	0.816211606289289	0.0819184314466772
Cs_ont_1g003330.1	NA	NA	NA	NA	NA	NA	-0.0461263568577568	0.519810867975978	0.0155574610502243	0.828221661233067	0.0325829678719681	0.649444410690438	0.00146596659022513	0.983688472470416	0.189513290402976	0.0076478581629914	-0.000933106817920526	0.989617073461639	-0.00951578633624965	0.894419981452576	-0.0486155381403136	0.497511423308797	0.0210096519889255	0.769491356882695	0.0918273285988398	0.199362753063617	0.019955046261552	0.780760770718737	0.0296025457882245	0.679652072837935	-0.00858598257580897	0.904684902423671	-0.0114487366531159	0.873138427857445	-0.00952874502915743	0.894277038900485	-0.00074702769843184	0.991687541483249	0.00795394642408277	0.911671645044757	0.0314107471004664	0.661260597188038	0.0103699606360894	0.885005396441541	0.0774220486402577	0.279528594692437	0.188172257103294	0.00809662720364298	0.276777472396563
Cs_ont_1g003340.1	A0A067GU43	A0A067GU43_CITSI	Intron-binding protein aquarius	CISIN_1g0005092mg			0.149150032520612	0.0364552244567941	-0.162962297111243	0.0221348608133241	-0.376934064506695	4.77276e+06	-0.0348010969670174	0.627325012511174	-0.0791280813009359	0.269037484098195	0.00539238984556159	0.940051847938271	-0.0207999761727952	0.771728170989758	-0.112968367452161	0.113978670455922	-0.177567752476544	0.0125499392755904	0.732220118459441	2.30137e-20	-0.0215126836768366	0.764132820095368	0.039714533716619	0.579516285093162	0.00455561594930182	0.949340857077961	0.140712391063143	0.0485813163419485	0.000736183145400261	0.991808208670366	-0.0219826749140172	0.759136348666567	0.00247213777082776	0.972496505173801	-0.0195741259516947	0.784842644729835	0.00544343739543235	0.939485419229898	-0.00741896778888161	0.917590802358731	-0.0292457198027607	0.68330429047802	-0.00825775163897818
Cs_ont_1g003350.1	NA	NA	NA	NA	NA	NA	0.0548872756247722	0.443643697221342	-0.0564090246883087	0.431090412711821	-0.308054576085687	1.06367e+09	0.0186017493483273	0.79528887408785	-0.024808808753158	0.729308463162169	0.495903709914594	12.6655	0.171208155145405	0.0161495946587903	-0.000646918724423398	0.9928014594242	0.0163150310325601	0.819995890519064	0.0773577953719513	0.279929034507286	0.111581484140208	0.118515959612662	0.563531219314639	6.63219e-05	-0.016868275220736	0.814001046429983	-0.00676467729357492	0.924836194061907	-0.013000605089357	0.856117478071049	0.00411904941072466	0.954189965977964	-0.0199038847342779	0.781308662813432	-0.00867311859382455	0.903722232972236	0.00605033280730762	0.932753653316646	-0.0187231515735927	0.793982618591424	0.17108673821362	0.0162262874689711	0.00517818365294291
Cs_ont_1g003360.1	NA	NA	NA	NA	NA	NA	0.307659759673028	1.09316e+09	0.455984258268893	1656.84	0.0198638126594423	0.781737872496201	-0.117658121929357	0.0996350317236532	-0.146734268182041	0.0396326107112772	-0.051172057405223	0.475145920137187	-0.193490342045237	0.00644423959919804	-0.0624876602798929	0.383029693572068	-0.33184044625939	1.90131e+08	0.185915197044496	0.00890493102797501	0.010770649181547	0.880594528016094	-0.036111071137143	0.61441460762328	-0.00781645175247145	0.913192474545949	0.0346126237621352	0.629191981080122	0.0422288603977384	0.555726218493161	0.013346493717347	0.852332505215934	0.0559998733027697	0.434445358378117	0.136171713140737	0.0563918387541207	0.0808556500835055	0.258690566777554	-0.031492478019583	0.660433970415628	0.0222277521242114	0.756534873543437	0.0464026357295823
Cs_ont_1g003370.1	NA	NA	NA	NA	NA	NA	0.279237638422634	7.07709e+09	0.329847231717401	2.2089e+08	-0.117080419651571	0.101320684620493	-0.0366155027753881	0.609474354313094	-0.0852650573730591	0.233533086218313	0.0135893284478629	0.849677234722086	-0.0629317349603707	0.379651204860006	-0.156994660182507	0.0275818760990566	-0.279445280515146	6.98614e+09	0.246821365071456	0.000471385155311232	0.0602369126589069	0.40043260097414	0.200110752155244	0.00481152305167853	0.00617018619100621	0.931424772283533	0.24217301419072	0.000606682323222451	-0.0056650166119026	0.937027109886688	-0.00558554525096664	0.937908737159785	0.109369946552783	0.12604035878598	0.165567618171065	0.0200647727118777	0.121661954177362	0.0885545510102476	0.0166748667089692	0.816095572969756	0.142341696066299	0.0460081498285544	0.124834246961033
Cs_ont_1g003380.1	NA	NA	NA	NA	NA	NA	-0.0195922132417208	0.784648690740553	-0.0325397939700888	0.649878085419613	0.0629310920625535	0.379656082800531	0.000361091523788635	0.995981943361115	-0.024305647302509	0.734590795840899	0.555488698766211	0.00241254	0.15260767699984	0.0322840581024804	0.0126231083155755	0.860252079150312	0.0745958353402298	0.297508222978428	-0.0164508882602464	0.81852278717987	-0.00896899215008871	0.9004545095499	-0.00477131052022747	0.946945732084636	-0.0144353862834506	0.840439432370397	-0.0105728268886825	0.882771749002847	-0.0174159175080753	0.808077529759927	-0.0113820978434903	0.873870689274775	-0.0168715118163227	0.813966006745884	-0.000978327056534048	0.989113926164015	-0.00570597321969053	0.936572781557588	-0.0195644623591044	0.784946274993577	-0.0191663979520176	0.789218298188509	-0.00194408813682773
Cs_ont_1g003390.1	NA	NA	NA	NA	NA	NA	0.109368480439139	0.126045466671459	-0.165863266515939	0.0198408081850783	-0.228238610006129	0.00125629772711972	0.00149235074353434	0.983394942772871	-0.0241437234279604	0.736293386473058	0.0217578434094126	0.761525299287673	0.0176279649923838	0.805786848729234	-0.0580049576766781	0.41814748406064	-0.0937847460918726	0.189909847549846	0.287324301452684	4.24393e+09	0.0227166855893935	0.751353081698703	0.138740436590835	0.0518549213766485	0.512027080516821	1.46796	0.0206371121206116	0.773466900058554	0.339451543502567	1.06203e+08	0.0128986021747394	0.857234301856845	0.037389659408187	0.601926794613587	0.0295543039552514	0.680145408466413	0.0395604304766124	0.58098966713116	0.0553873756853197	0.439495559142804	0.171579468102957	0.0159170137847948	0.155324785023772
Cs_ont_1g003400.1	NA	NA	NA	NA	NA	NA	0.162724485332928	0.0223326856939184	-0.27496651005772	9.21343e+09	0.0628848983603238	0.380006674245135	-0.044651116948539	0.533264216822919	-0.142092155580651	0.0463947013760766	-0.0203619373861063	0.77640721314619	-0.118098107946305	0.098366167897173	-0.126468455951823	0.0765788991776057	-0.153928071916175	0.0308019386043463	-0.0843692465704692	0.238499398692323	0.101675362287951	0.155117110977319	0.133789187351642	0.0608882899283089	0.107524672440801	0.132596773272358	-0.0162248834938354	0.820973710831908	0.044123891634047	0.538114227863714	0.222542504527063	0.00167130872089591	-0.0221397798859752	0.75746837861548	0.194433369335135	0.0061849176789319	0.265598565721398	0.000161875625231966	0.0702505404694188	0.326616864572993	0.215554503034549	0.00234979957540144	0.259375749375249
Cs_ont_1g003410.1	NA	NA	NA	NA	NA	NA	0.0669376319662124	0.35000259176969	-0.23152172509406	0.00106233999356269	-0.0714568096534772	0.318358020512021	0.0452176885805998	0.52807681550845	0.0525240695029096	0.463543073630233	-0.0331428547059391	0.643831158476913	-0.094059345261534	0.188610390140567	-0.0960643293296359	0.179319114091178	-0.0774454794226313	0.279382665348552	-0.048603362439832	0.497619256011527	0.105373341536616	0.140567981310889	0.255692284748251	0.00028735095573054	0.228508990664545	0.00123917596380446	0.0845622748883322	0.237423060655766	0.00529070239175046	0.941180271478664	0.279250000623594	7.07164e+09	0.119368968833992	0.0947729803135464	0.0196051459467276	0.784510018635683	0.136448604908877	0.0558875375997126	0.169325175027884	0.0173752313587286	0.380328473291781	3.53232e+06	0.338200156130497
Cs_ont_1g003420.1	NA	NA	NA	NA	NA	NA	0.0775514687314961	0.278723195113199	-0.0176828790985672	0.805193897866333	-0.0314748779888542	0.66061194249274	0.0407788339770188	0.569388317847381	0.0209776056723309	0.769833103154589	0.0171153873801549	0.811326854559253	0.191383323599684	0.00705901711168732	0.0398471543531741	0.578249692894987	0.0799976788317615	0.263794494124266	0.0411822507927681	0.565571405855355	0.0574123283379461	0.422926956416915	0.192589413559994	0.0067010061814058	-0.000167928279375583	0.998131366949234	-0.00501297886414825	0.944262754085899	0.00291482926714575	0.967573877031392	0.0289462696436902	0.68637494032379	0.0244513097739564	0.733060294934189	0.614079977376162	8.33206e-08	0.217622384659013	0.00212672190086301	0.0519837014066543	0.468161573501455	0.347697452229627	5.55175e+07	0.238490176789436
Cs_ont_1g003430.1	NA	NA	NA	NA	NA	NA	0.00567349033540211	0.93693310988493	0.0265863139362796	0.710751061437016	0.00117462739742053	0.986929824064945	-0.0951784568072677	0.183381812667685	0.0331025528965861	0.644234544171681	-0.0809284808086392	0.2582604576288	0.0108478601967658	0.879744989952085	0.0208437523051657	0.771261012554116	0.00780358427772224	0.913334818001669	-0.0585750228628344	0.413579909428514	0.0706190819631802	0.324079082919565	0.167698468054256	0.0184984395928861	0.115863408544805	0.104945461583115	-0.0848119589286188	0.236035864239449	-0.0176809538732122	0.805214684162896	0.0470761813600992	0.511241883341253	0.0806855088400788	0.259697271656452	0.102266873386442	0.152716595167255	0.0799966033588582	0.263800934883895	0.0579527957808931	0.418566891390629	0.166097259927362	0.0196650880773857	0.094279565315275
Cs_ont_1g003440.1	NA	NA	NA	NA	NA	NA	0	1	NA	NA	0	1	0	1	0	1	0	1	0	1	0	1	0	1	0	1	0	1	0	1	0	1	0	1	0	1	0	1	0	1	0	1	0	1	0	1	0	1	0
Cs_ont_1g003490.1	A0A067D413	A0A067D413_CITSI	PRP1 splicing factor N-terminal domain-containing protein	CISIN_1g040951mg			0.0548007324255422	0.444363785417747	NA	NA	0.0595615705356199	0.40574494167024	-0.0394322959090167	0.582216085579725	-0.0613105703432703	0.392072944361115	-0.0232181359657326	0.7460501672511	-0.0596814196503913	0.40479915404887	-0.0599397311226403	0.402765146144715	-0.0727819380099254	0.309443248593979	-0.0781565510850451	0.274978478288428	-0.0302162670404078	0.673387912616588	-0.0544473140649485	0.447311286176058	-0.019123157577388	0.789682734816098	-0.0140507538614739	0.84463647283436	-0.0091203336017737	0.898783688956113	-0.0148405927120858	0.836022757455287	-0.0188708725137612	0.792393954056023	-0.0255086108708998	0.721982935415763	-0.0268001545778286	0.708529704319777	-0.0249960360441378	0.727346132221186	-0.0803446034437838	0.261722458085469	-0.0567985584542195
Cs_ont_1g003530.1	NA	NA	NA	NA	NA	NA	0.0444735471237722	0.534895251353314	-0.115742263031027	0.105311804525515	0.028413559416617	0.69185019756143	0.0288535900028904	0.687326349374218	0.0279730000068152	0.696390440372945	0.0362285505549562	0.613262486282283	0.0433069405920945	0.545672595865828	0.000874068611818679	0.990273973828824	-0.0273378055237267	0.702955529345579	0.0562625091213242	0.43229008909505	0.0473405896183693	0.508869578094263	0.0406135259031921	0.570955890005947	0.0279718515290845	0.696402290364037	0.0439772039598076	0.539467521352216	0.00418495023215093	0.953457868505207	0.0470833428023719	0.511177554521237	0.985192093816375	2.64032e-137	0.067876349266962	0.343271629477274	0.0977339570403265	0.171843222149059	0.0409362503472235	0.567897478169658	0.236346478370682	0.000826782753183657	0.308033027804852
Cs_ont_1g003560.1	NA	NA	NA	NA	NA	NA	0	1	NA	NA	0	1	0	1	0	1	0	1	0	1	0	1	0	1	0	1	0	1	0	1	0	1	0	1	0	1	0	1	0	1	0	1	0	1	0	1	0	1	0
Cs_ont_1g003570.1	NA	NA	NA	NA	NA	NA	0.137501802724494	0.0540032907886253	-0.0216018963981479	0.763183643964635	-0.000646437877412936	0.992806809870085	0.0461058666491917	0.519996530166451	0.0335437345338094	0.639824387056027	0.0336809212825218	0.638455596043504	0.0333993181346547	0.64126662789713	-0.0153827484045678	0.830121399122351	-0.0666878589719656	0.351807461970455	0.111660383624318	0.118254119934421	0.0435031099148446	0.543852895286574	0.109233543955528	0.126516265714169	0.00661897725422836	0.926450490945911	0.0154268830863625	0.829641407187481	0.00819517362768984	0.90900420822021	0.0344643417450135	0.630662481443304	0.0463715467795579	0.517591832403502	0.0968281439122968	0.175869825721809	0.327207426809396	2.6898e+08	0.173886653777706	0.0145363011280655	0.368994423495026	9.52204e+06	0.469080942421158
Cs_ont_1g003580.1	NA	NA	NA	NA	NA	NA	0.0318432906923748	0.656890528205822	-0.00720871665556689	0.919918340914653	0.0482477256571806	0.500774352286918	-0.0184846239756632	0.796549651736699	-0.0287285294308474	0.68861094598382	-0.0137459872301438	0.847965148505568	-0.0317661434356673	0.657669114122175	-0.0387210038346617	0.58904581275545	-0.0405343764038335	0.571707164589147	-0.0238026604129569	0.739883779542268	-0.00958401799817914	0.893667381518781	-0.0124735730478214	0.861890949229774	-0.0078812517933035	0.912475681208899	-0.012710863841579	0.859290577536354	-0.00580558000489002	0.935467937377591	-0.0149910660286054	0.834383923806816	-0.0153538759782972	0.830435438649176	-0.0104306405372219	0.88433718792909	-0.0151478988039815	0.832676587536449	0.385295250487446	2.25995e+06	0.0489653009256127	0.494419067681113	0.0917544069150194
Cs_ont_1g003590.1	NA	NA	NA	NA	NA	NA	-0.00242849173229235	0.972981898477033	0.11287903685377	0.114266771803136	-0.0397817938754507	0.578873756118142	0.0519703359294334	0.468276127146377	0.0065403986145415	0.927321235310902	-0.160623818843905	0.0241473702721634	0.00501792202576238	0.94420788203944	-0.0170926914004851	0.811572374741052	-0.00206079122483289	0.977071520602234	0.012814364515135	0.858156828897626	0.0899640102645098	0.208673831598172	0.0723659105545631	0.312224263996513	0.0410724191758627	0.566609364151626	0.0572590621267254	0.424168173539164	0.0298214452330429	0.67741525294607	0.0976706522623366	0.17212238589066	0.0815827375647216	0.25441873637303	0.0334933963796301	0.640326945301695	-0.0763153726605785	0.286479683409584	0.071896414447972	0.315382267817076	0.0534400797862703	0.455771835664077	0.0820591228924395
Cs_ont_1g003600.2	NA	NA	NA	NA	NA	NA	0.00729943809692492	0.91891394463668	0.0707397088111381	0.323251220534045	-0.0370672707167534	0.605064810279157	0.0229336326899501	0.749057386133158	-0.00408079890891326	0.954614911479942	0.0292212925969299	0.683554580398138	0.294947643042617	2.58297e+09	0.0364082888205062	0.61150162609085	0.0759873016053475	0.288562386285031	0.0313781604500087	0.661590293066558	0.0431974033620171	0.546689984364393	0.0293479849536879	0.682256820262159	0.0114201499631754	0.873452539896906	0.00531638479932877	0.940895263192518	0.00837531778511139	0.907012876241477	0.00409010523029744	0.954511521341857	0.0205258659184915	0.774655208663179	0.043987981308836	0.539368035444694	0.308016390433136	1.06649e+09	0.0827372921949031	0.247735950885152	0.0502382476796328	0.483251219089273	0.13173845774844
Cs_ont_1g003610.1	NA	NA	NA	NA	NA	NA	0.0107481179851157	0.880842460217889	0.130065052771194	0.0685037735498335	0.0477852457342313	0.50489301142045	0.108146111694581	0.130360098685295	-0.104265274285933	0.144813794510782	0.00383513363767755	0.957344439776522	0.0725577474535518	0.310939869312428	0.0377277383065626	0.598643900682915	0.0143114404614006	0.841791421660622	-0.0968057204842476	0.175970382458049	-0.0691121075446655	0.334536796765287	-0.154854302315019	0.0297972015755907	0.0144268146537199	0.840532915912563	0.0821788359924591	0.25095302310954	0.0149055959647214	0.835314707511001	0.00825999946881527	0.908287550720505	0.0901943568158066	0.207506131469821	0.0575356813886422	0.421929523836818	0.00255144224010029	0.971614575791354	-0.0844720913320563	0.237925505264375	-0.163992148899333	0.0212955317061387	0.0368672980558033
Cs_ont_1g003620.1	NA	NA	NA	NA	NA	NA	0.152545668569717	0.0323551269966508	-0.257449247307282	0.000259968495308853	-0.225568742077308	0.00143738565448733	0.0417780396812343	0.559956782930107	0.0165319271872573	0.817644382313316	0.0448913801262569	0.531061303446241	0.0509673767060557	0.476916151333542	-0.0433322751135348	0.545437420043419	-0.126240229088715	0.077116261857725	0.228258460645693	0.00125503335817921	0.0405576325888628	0.571486372159602	0.0955352429642279	0.181737492337451	0.0525104527075917	0.463659145503847	0.0331477518658213	0.643782149300705	0.266823670355177	0.00015054888577294	0.185044840309993	0.00923524423804806	0.0542896236696106	0.448629971007372	0.119943808373811	0.0931823553136127	0.441873065106434	8021.6	0.637272000172725	7.67028e-10	0.332086813062491	1.86625e+08	0.627841530131688
Cs_ont_1g003630.1	NA	NA	NA	NA	NA	NA	-0.31124546206876	8.5147e+08	-0.19011222452831	0.00745467658835245	0.091675480718899	0.200110077285819	-0.00572691995200905	0.936340429065534	-0.0233703436587685	0.7444428930078	0.21471500590457	0.00244627725463722	0.333433940283209	1.68523e+08	0.514321205972223	1.07028	0.402346037876636	460522	-0.0859026885824269	0.23004271750208	-0.0199237157348336	0.781096278549374	-0.0529116521598761	0.460245997270039	0.0550648240159095	0.442168466749854	-0.0243805215625285	0.733803947882332	-0.0279209021334551	0.696928060081272	-0.0267909683993061	0.708625079111903	-0.013444095750127	0.851265076783326	-0.0225317103189044	0.753312184096481	-0.0229189733623274	0.749212439287916	0.173512079563835	0.0147530736331362	-0.0671657287236497	0.348359457277281	0.0325662746343695
Cs_ont_1g003640.1	NA	NA	NA	NA	NA	NA	-0.00931569456674854	0.896627548873469	-0.103348663366004	0.148399105217198	0.060085947547878	0.40161650126774	0.186787504674996	0.00858442642292435	0.020627228139172	0.77357245739755	0.00819031181524477	0.909057959113335	0.234647026881311	0.000903631961876499	0.0444784755216366	0.53484994881172	0.102910672533683	0.15013587326584	0.0168672356768819	0.814012300706555	0.0490275719154058	0.493869583101433	0.0525352979923474	0.463447372166799	0.0015897961606712	0.982310860016263	0.200233192672898	0.00478519033404867	-0.0053249554647512	0.940800152647472	0.0142204235846732	0.842784520200126	0.0307942671465889	0.667508828410001	0.0405482908032967	0.571575057515741	0.0314742544262191	0.660618248327604	0.0896215672696276	0.210418506711775	0.143175291970768	0.0447363270097682	0.338358898339209
Cs_ont_1g003650.1	NA	NA	NA	NA	NA	NA	-0.581696597345881	3.14327e-05	-0.410328145614164	211924	0.358253060550395	2.35448e+07	-0.0885962874186693	0.215704652710551	0.456576912160911	1548.17	-0.00904066307232997	0.899663202356618	0.121398774445928	0.0892512582076559	0.274860542396877	9.27342e+09	0.501121810248199	6.38406	-0.226303325915439	0.00138531774037563	-0.0586243061866653	0.413186414361152	-0.0264183429469872	0.712497640997636	-0.0658776497271212	0.357702230760575	-0.0443586842914352	0.53595163064066	-0.0187191040960819	0.794026159151635	-0.0109072005136628	0.879092173054151	0.0679405794277144	0.342814093965436	-0.02720468670993	0.704334196608662	-0.0229850878006669	0.748513220060192	-0.0636829638011321	0.373977464407538	0.0264069482752932	0.712616178294217	-0.0106401564984537
Cs_ont_1g003660.1	NA	NA	NA	NA	NA	NA	0.05159537673834	0.471496119225075	-0.00514089333233421	0.942842912298994	0.00844857828887463	0.906203212274053	-0.211291567644856	0.00287807145724357	-0.00264485649883583	0.970575778477766	-0.107178070951614	0.133857002517544	-0.00704935692799016	0.921682952187263	-0.0291433250540588	0.684353694595402	-0.0771653770853706	0.281130538398429	0.0570761415049965	0.425652308123582	-0.0448221447296507	0.531695635479225	0.0398191712380036	0.57851683783876	-0.0296158396932538	0.679516149237019	-0.029751217776897	0.678132564612472	-0.0115520452200158	0.872003433719105	0.0621730442966476	0.385434294603544	-0.0932794213495792	0.192318225005151	0.0424811104402391	0.553365843610751	-0.123118841410455	0.0847761054971435	0.0944996868637206	0.186540209984193	0.115332001741255	0.106559914660109	-0.00500200558923364
Cs_ont_1g003670.2	A0A067EPV6	A0A067EPV6_CITSI	RRM domain-containing protein	CISIN_1g0063802mg			0.00787248649299973	0.912572635498391	-0.168975982081098	0.0176112087765402	0.0413874730283479	0.563634395816459	-0.140032576209336	0.0496898530847586	0.034240758768928	0.632882480379916	0.118055061678128	0.0984897399279885	-0.00143413431861991	0.984042616634281	0.0230601152769422	0.747719986029112	0.00214473786588191	0.976137796492756	-0.0950788564146783	0.183842787848782	-0.113530927353138	0.112177371301918	-0.182017556452019	0.0104702074605016	-0.0131213448095035	0.854795875730323	0.0468563000691163	0.513219042798213	0.00285226105791603	0.968269551110964	0.00238331273248657	0.973484350499901	0.0159181380693796	0.824303003972644	0.119286654379244	0.0950025073430266	-0.0389703876961553	0.586647089210092	0.0269921191533721	0.706537686455885	-0.0327283156298298	0.647985283366438	0.0939462512095554
Cs_ont_1g003680.2	A0A067F1R4	A0A067F1R4_CITSI	DNA/RNA-binding protein Alba-like domain-containing protein	CISIN_1g025558mg	102611231		0.0148672067921295	0.835732846789244	0.133846168285322	0.0607774106780681	-0.0455390209229244	0.525146150626324	-0.0428660772339624	0.549773024117686	0.0862300958098463	0.22826487742582	-0.0997895687557566	0.1629600419383	-0.124898455282242	0.080337437873266	-0.0926530964706143	0.195334113331491	-0.0666399821882685	0.352154088446998	0.0027399062294909	0.969518845029995	0.0695955874791394	0.331158403904692	0.0589925339230871	0.410253327607323	-0.0929087955977232	0.194098737214869	0.0786631565166904	0.271869542529723	0.0333778838032752	0.641480800491143	0.07747032713113	0.279227967405341	-0.0595903052488287	0.405518062790507	0.0776545831164484	0.278082622049129	0.0248618430781564	0.72875243064396	-0.0902048067833704	0.207453269012798	-0.0771845006471283	0.28101097127586	-0.0610293380665124
Cs_ont_1g003690.1	NA	NA	NA	NA	NA	NA	0.121295575264419	0.0895256469522182	0.0823021020419525	0.250240453926748	-0.154898608379471	0.0297498492208806	0.522696234100416	0.330925	-0.1425407368919	0.0457017579506857	0.0440154723114028	0.539114306797786	-0.0216037575631548	0.763163845909987	-0.0132556261401993	0.85332652335105	-0.0862542363296211	0.22813417848443	0.107485996727896	0.132736943053264	0.101381406760124	0.156320587811243	0.0959557456176165	0.179813488283507	0.0289271001755178	0.686571685394226	0.0831842331390933	0.245181999017604	0.0224438483177006	0.754243297730755	0.00338153450663274	0.962385552533489	-0.0323680231668404	0.651604659554024	-0.0209954009921632	0.769643325965949	-0.0277820888037783	0.698361269661365	-0.00647374880266387	0.928059861883916	-0.0070935540013512	0.921193513455574	0.0971691101778414
Cs_ont_1g003700.1	A0A067EQ73	A0A067EQ73_CITSI	Potassium channel	CISIN_1g003425mg		FUNCTION: Potassium channel. {ECO:0000256|RuleBase:RU369015}.	0.0249603336046465	0.727720193381392	-0.0956924504430984	0.181016425421122	-0.299930235994865	1.8528e+09	0.151583438176623	0.0334751145704309	-0.0254486394604404	0.722609736974507	0.00509308219671635	0.943373591761804	0.234553945822437	0.000908025087230461	0.0176196413537602	0.805876735292684	0.0613246901926605	0.391963709697072	0.111108950449123	0.120093585307599	0.216517319021567	0.00224341461935383	0.317213132532533	5.57717e+08	-0.012349086715772	0.863255739537437	-0.0111236989944683	0.876711116711209	-0.00658782512241264	0.926795683050837	-0.0111311928235744	0.876628719062479	-0.00231150868430408	0.974282930736213	0.223362104459806	0.00160474399345854	-0.00487959077921835	0.945743539746283	-0.0111099267390373	0.876862551625569	0.12374486535495	0.0831927711879783	0.0505371340763884
Cs_ont_1g003710.1	A0A067EPP8	A0A067EPP8_CITSI	DC1 domain-containing protein	CISIN_1g038894mg			0.00878822800281643	0.902450731967697	-0.040517671687521	0.571865782712926	-0.0261521062927651	0.715269061614219	-0.0428433134658079	0.54998515616422	0.0411425780864454	0.565946226234253	0.0254951167264268	0.72212395566817	-0.0452836525785016	0.527474526595763	-0.0154665077623717	0.829210518091626	-0.0074907533075304	0.91679627614911	0.0837296038926904	0.242090493762408	0.0874751433940368	0.221592938982295	0.2043181342407	0.00397756257226493	0.169516720057197	0.0172469614128067	-0.0632025576836464	0.37759975931748	0.029452982050659	0.681181999220679	0.156155206508623	0.0284333353939647	-0.0553232606146149	0.440026131034054	0.022916493591403	0.749238669064619	0.0359067653300114	0.616420485104726	-0.0383725524674806	0.592404927673939	0.171656794026349	0.0158689481895896	0.0345609624041569
Cs_ont_1g003720.1	NA	NA	NA	NA	NA	NA	-0.143437026993933	0.0443431181787621	-0.122513639003242	0.0863296836333188	0.258649122868192	0.000242685304984552	-0.0854971906622835	0.232258110081763	0.178694396938745	0.011991672112446	-0.0530894353102831	0.458738003666352	-0.15981156508635	0.0248823080876199	-0.0936272426140677	0.19065813219115	0.0938899450275661	0.189411254248662	-0.234345146788549	0.000917951261309022	-0.100910377028612	0.158263653452235	-0.142437646872975	0.0458602350970747	-0.0390184085608696	0.586185711998211	0.117819624277221	0.099167782828735	0.0824300285138533	0.249502427964823	0.132068350514039	0.0643159936719779	-0.0461518704080625	0.519579736621792	0.0441648714988376	0.537736463114028	0.0290748093986984	0.685056223014411	0.0141202719338154	0.843877576311179	0.0152640418818789	0.831412717588126	0.0364141723646202
Cs_ont_1g003730.1	NA	NA	NA	NA	NA	NA	-0.00982730998654932	0.890984631929003	0.118537170387775	0.0971127666404611	0.0522518832677083	0.465866281616475	0.0813300605792221	0.255897724322574	0.00798012540110594	0.911382115409796	-0.120287102768874	0.09224261845228	0.00166778826111193	0.981443219162691	-0.0106927055049388	0.881452265736453	0.0118178365287237	0.869084538502236	0.0197486552617839	0.782971683501854	0.115682985742806	0.105491425040785	0.170295087933867	0.0167341619744856	-0.120937543265526	0.0904828212079224	-0.130090960225602	0.0684482294248207	-0.137676956419589	0.05369508982535	0.0284510275571278	0.691464568602568	0.0233488207010318	0.744670103078278	0.0389152269546074	0.587177271266961	-0.144084076428378	0.0433834502506032	-0.0270808255964112	0.70561785139495	0.180702407302932	0.0110506633475007	-0.0151021807737888
Cs_ont_1g003750.1	NA	NA	NA	NA	NA	NA	0.0954670331134505	0.182051008888971	-0.189927770391751	0.00751370286903578	0.00557956002967511	0.937975138167596	0.156442065646168	0.0281398806302665	0.0227229097548247	0.751287188144319	0.0411902203216701	0.56549612549821	0.0216296501732977	0.76288843044466	-0.0153017239835401	0.831002753406542	-0.0524059457024463	0.464550515534576	0.111806103047059	0.117771712217297	0.0384430673485044	0.59172445198823	0.0472846101853775	0.509371354726837	0.0356435589574638	0.619008842032395	0.183298485604189	0.00993089922541052	0.242455396341073	0.000597535325049744	0.0370461159303219	0.605270977551854	0.63718014059913	7.82021e-10	0.067368366697134	0.346903807167805	0.105626753873033	0.139610455411984	0.312454732792291	7.82083e+08	0.225274965145939	0.00145870526558992	0.382530534292081
Cs_ont_1g003760.1	NA	NA	NA	NA	NA	NA	0.108657405526565	0.12854173473151	-0.12039585035213	0.0919465123371266	-0.246694317717422	0.000474677695672078	-0.0175773028382044	0.806333986209884	-0.0455047544275884	0.525458279319402	0.0108076234607563	0.880187690003142	-0.00987479193155888	0.890461198020428	-0.073741136176256	0.3030933796462	-0.126279329921523	0.077023982676643	0.612556002490809	1.11863e-07	-0.0105135744034904	0.883424050340322	0.00591729557528272	0.934228928659863	-0.00508356468124924	0.943479234361632	-0.00209400432018352	0.976702093233758	0.0204079456293188	0.775915380534542	-0.0243385216854481	0.734245287323291	-0.00255351699533583	0.971591503304679	-0.00210046079900832	0.976630278760637	0.00427945629866463	0.952408061251687	0.298509282555294	2.03822e+09	0.0107739713052444	0.880557972508552	0.0777880620535364
Cs_ont_1g003770.1	NA	NA	NA	NA	NA	NA	0.175644713481265	0.0135556979178733	-0.0103598296094007	0.885116967467394	-0.394107436813609	1.00449e+06	-0.0235070653448776	0.743000087786143	-0.0785513857113433	0.272553395866359	0.0165806402593571	0.81711647618233	-0.0183042936207066	0.798491818894437	-0.130347911766172	0.0678993262793124	-0.195507080158194	0.00590104310647295	0.719994072613401	9.11369e-19	0.184545001718231	0.0094298055156313	0.166135378133874	0.0196365908811319	0.0137524793340942	0.847894213161082	0.205679379177554	0.00373707815192751	0.121696798800953	0.0884626349205968	0.0749043631687609	0.29550897731512	0.00698160521832267	0.922433292222316	0.0109115009341332	0.879044866272783	0.142102731995989	0.0463782630613229	0.0450943113257149	0.52920425283797	0.0799479177296921	0.264092614638671	0.0916641044826337
Cs_ont_1g003780.2	A0A067F0Y4	A0A067F0Y4_CITSI	AP2/ERF domain-containing protein	CISIN_1g020801mg			0.060279906522795	0.400095815130941	-0.0950716160398334	0.18387633126079	0.0385120328011354	0.591059273225341	0.00442663235097699	0.950773340757672	-0.0122533573139814	0.864305532555853	-0.00589083687700134	0.934522361116392	-0.002114480600581	0.976474339198727	-0.0352743518484819	0.622647513425243	-0.0515858357607433	0.471578210884626	0.00287036004621713	0.968068312290979	0.00435530661104008	0.95156554798981	0.00909838201583254	0.899026008631155	-0.0123648799932367	0.863082569401602	-0.00818368257994616	0.909131250824662	0.00866492745363804	0.90381272185935	-0.0135022901107568	0.85062876041784	-0.00358536943107303	0.960120019059274	0.855915703725256	9.39045e-44	-0.00435447343556241	0.951574802261351	-0.00160016947951426	0.982195458453002	0.191176327972158	0.00712214582247167	0.22678281011519
Cs_ont_1g003790.1	NA	NA	NA	NA	NA	NA	-0.010242191470705	0.886412658342539	0.149395825731241	0.0361443627980484	-0.0446023846590299	0.533711589647911	0.0843749263879301	0.238467678955268	-0.0164282244285987	0.818768487649723	0.098142688410354	0.170048872276003	0.00926882368877685	0.897144780167122	-0.00241476165811564	0.973134594489363	-0.0117010972682235	0.87036634251318	0.146872567607898	0.0394446156493579	0.102162040589207	0.153139978137003	0.125353960012782	0.0792319690593956	-0.099913023151959	0.162437692027386	0.0925136880066333	0.196010051525009	-0.028050800380214	0.695587867607178	-0.0617140844353697	0.388958483198012	-0.0853699579446791	0.232956318601752	-0.0776527774796663	0.278093830567612	-0.0356163699081059	0.619276485737908	-0.023577018309645	0.742262229614008	-0.0421088423064215	0.556850971326742	-0.0566598217996938
Cs_ont_1g003800.1	NA	NA	NA	NA	NA	NA	-0.0123740529773419	0.862981992457527	-0.0320667184362909	0.654637736513478	-0.0585246883487247	0.413982024702708	0.0550233269237096	0.442513011972604	-0.010655871738013	0.881857654086061	-0.0695101614075635	0.331753734141888	0.0120599100480485	0.866427648276198	0.00781064327515545	0.913256729137521	0.0130294510170728	0.855801697495252	0.0792487184974062	0.268305926242371	-0.0914320667874945	0.201312277881623	-0.168072175397452	0.0182349697227078	-0.0105615829694193	0.882895525500286	-0.1426960972307	0.0454637923263679	-0.0745143818275439	0.298037531111325	0.0284917789704594	0.691045237737812	-0.0128328669730853	0.857954183081983	-0.0237228589722963	0.740724670478728	-0.110025228185242	0.123773355617533	-0.0410128976879114	0.567172247524677	0.0265726967023126	0.71089259885438	-0.02247093410824
Cs_ont_1g003810.1	NA	NA	NA	NA	NA	NA	-0.193450141498013	0.00645550689479805	-0.263983027274105	0.000178030689710269	0.380005141695078	3.63559e+06	0.0656408040911382	0.359437013439335	0.0242074219215567	0.735623458267789	0.156143948106747	0.0284449058051206	0.270677110736219	0.00011956319105041	0.105783303645352	0.13902142162297	0.307397382671143	1.11319e+09	-0.343827626473676	7.54469e+07	-0.137509856954706	0.0539890864747255	-0.227983387185995	0.00127265820771696	-0.0333565213592049	0.641694284243523	0.00867264098208574	0.903727509194446	-0.0284197328784416	0.691786653703201	-0.0234548785634717	0.743550702360935	-0.0341852326912792	0.633434319703219	-0.0176424343749975	0.805630600640121	-0.0234603156254781	0.743493330690874	-0.0482907485526061	0.500392108245335	-0.14617115442746	0.040405879613591	-0.0569924933790168
Cs_ont_1g003820.1	A0A2K9RF75	A0A2K9RF75_CITSI	glutathione transferase (EC 2.5.1.18)				0.0606844176496326	0.396935420708608	-0.160808003755686	0.0239833393817675	0.0387704695951492	0.588569664464653	0.0212747199816666	0.766666344972962	0.017393113102995	0.808323976071321	0.0436866047998973	0.54215348065665	0.00963538105180589	0.893100906126568	-0.0163613296775825	0.819493802076697	-0.0394399013442564	0.582143257954778	0.0372608350799174	0.603179850964677	0.0217727421981487	0.761366921899884	0.0399057443944979	0.577690540918688	0.0569775294523773	0.426453647589999	0.883088978297179	5.31564e-53	0.017105501039856	0.811433800580819	0.494162530264214	0.158775	0.0528465653960473	0.460798764118446	0.0291224453705659	0.684567756713454	0.0877418753469423	0.22018180039687	0.0769655255407116	0.28238212959522	0.177830038776371	0.0124179727984096	0.332949064927256
Cs_ont_1g003830.1	A0A067DRS3	A0A067DRS3_CITSI	Histone deacetylase interacting domain-containing protein	CISIN_1g041848mg			0.154079764185195	0.0306354390369145	0.0654796242088654	0.360620574191893	-0.0675352859471841	0.345707632552056	-0.0331477407980312	0.6437822600618	-0.0872770639684286	0.222645025440952	0.00109521023722378	0.987813434695599	-0.0581019494710549	0.41736827542974	-0.106185829644314	0.137515597763473	-0.157557184100735	0.0270235990059911	0.153712966652881	0.0310393624788203	-0.0130756647201454	0.85529583712309	0.0128367343088606	0.857911827752251	-0.018039392982808	0.801347054266371	0.0824360301310252	0.249467840890193	-0.00841984952182369	0.90652070676497	-0.0119744654975248	0.867365279871017	-0.00727630627424901	0.919170029811376	-0.00570215757789138	0.936615107299292	-0.00272017354556274	0.969738264106578	0.00194598709028033	0.978348517546934	0.00289422954841274	0.967802915435726	0.0609868828384421
Cs_ont_1g003840.1	A0A067F938	A0A067F938_CITSI	AT hook motif-containing protein	CISIN_1g037572mg			0.0139075993278513	0.846199674433003	-0.115742263031117	0.105311804525241	0.0397329963984537	0.579339880042274	0.0169099360075933	0.813550051128126	0.0102873816231313	0.885914888791121	0.0127127424437122	0.859269996714877	0.0133540058525908	0.852250338896548	-0.0128204350082375	0.858090341571662	-0.0022185575253373	0.975316739832812	0.0134778091787502	0.850896431279711	0.0155426593991137	0.828382568492681	0.0269484525354191	0.706990640648472	0.00886008609626597	0.901657111574481	0.0214575391178277	0.764719705037644	-0.00564827923314742	0.937212782136514	0.0193129555383358	0.787644704743794	0.564412421095331	0.000574489	0.0313478459694883	0.661897058716097	0.0530215813185409	0.459313230787602	0.0173569066331497	0.808715296729762	0.171369363499404	0.0160482563000667	0.166136653780514
Cs_ont_1g003850.1	NA	NA	NA	NA	NA	NA	0.0850060280043181	0.234961590320957	-0.225718058169051	0.00142665926657573	0.0543092238797438	0.448465945303534	0.0437732517011606	0.541351925861213	0.0284616691543818	0.69135505780939	0.0759416689332141	0.288852877756872	0.027271181956659	0.703645406627412	-0.0237692788433408	0.740235493361119	-0.0510222495164286	0.476441219144326	0.0513892219542536	0.473271638270013	0.0423293218252453	0.554785588372028	0.0688768286840788	0.336188790462593	0.105347043843136	0.140667634217982	0.0663825838092548	0.354021320304272	0.754850629735351	1.44468e-23	0.0543863365539504	0.447820950666782	0.0604239901552582	0.398968390698222	0.521443147460118	0.395272	0.463639053075758	682.905	0.207130338947483	0.00349525434787071	0.354855513849122	3.11374e+07	0.464780752587236
Cs_ont_1g003860.1	NA	NA	NA	NA	NA	NA	0.0743783169154984	0.298923111196044	-0.154972789860359	0.0296707110851829	-0.0457631033503837	0.523107339013415	0.00563604264605457	0.937348528036777	-0.00921687202921897	0.897718129766622	0.0376557195364001	0.599342558679282	0.00157742091962666	0.982448533133799	-0.0422906606481091	0.555147485294501	-0.0620579231871322	0.386316444286504	0.153834679533048	0.0309048303449608	0.00259571847266105	0.97112220344334	0.0135613710438962	0.849982848702688	0.0646076521433909	0.367065551765574	0.0550625936326094	0.442186981472027	0.714417702152821	4.57611e-18	0.0337223882274749	0.638042096738775	0.0273691635007121	0.702630906034375	0.0414130573041725	0.563393138721723	0.0659492389130812	0.357178904632479	0.0893602664196376	0.211756806921263	0.14991262543941	0.0354980599719379	0.171380364103895
Cs_ont_1g003870.1	NA	NA	NA	NA	NA	NA	0.108268683480408	0.12992239015493	-0.236885582264676	0.000803691246525951	-0.0759651045440537	0.288703665384455	0.134331789102058	0.0598391612505637	0.0764260138226689	0.285779574279527	0.0611512180581521	0.393307003105299	0.0435732486268432	0.543203004163392	-0.0353012524123642	0.622382087938105	-0.0607659617499376	0.396300141767706	0.143178100547083	0.0447320922004776	0.0751907260647733	0.293661365679445	0.293362585709636	2.86725e+09	0.442634423071172	7380.74	0.276902021281543	8.17968e+09	0.000169546500017427	0.998113360125008	0.0378770149599958	0.597196928438223	0.199764018857104	0.00488680075607817	0.140152495528892	0.0494927921144552	0.547473907825671	0.00844352	0.225113699743418	0.0014705309770817	0.428745862836751	32647.1	0.599432630014367
Cs_ont_1g003880.1	A0A067EHI7	A0A067EHI7_CITSI	Plastid lipid-associated protein/fibrillin conserved domain-containing protein	CISIN_1g044591mg			0.0243319561522813	0.734314286563881	0.0207905306189129	0.77182898030751	-0.0310999411077674	0.664407827429325	-0.0396674761442088	0.57996601829431	0.0256644041537556	0.720355501210747	-0.00216570825833307	0.975904551424751	-0.021280849747501	0.766601052077729	0.00257115682237362	0.971395339108474	-0.00160534157661504	0.982137919812902	0.00351148372400149	0.96094118948111	0.00944454765203579	0.895205849689168	-0.0573144153887116	0.423719654862674	0.117009575677208	0.101528939474647	0.0172374544188946	0.810006676211401	0.0852995621668649	0.233343260113401	0.0731589659661182	0.306937004361131	0.0614331012680491	0.391125625158824	-0.00614446201972214	0.931709974597885	0.0866936074323122	0.225764621880405	0.0147749205765792	0.836738227136707	0.0276539376491922	0.699685343386839	0.0422596038396868
Cs_ont_1g003890.1	NA	NA	NA	NA	NA	NA	-0.0053581794765924	0.940431466466364	-0.29594850380824	2.41741e+09	0.0113392590898818	0.874341480124616	0.0444538078658674	0.535076716695506	0.0354405875990158	0.621008060036772	-0.0470983750950221	0.511042538153944	0.00478821549664859	0.946758034937783	0.0230728470440505	0.747585404672658	0.0185144068310035	0.796229008776405	0.00821037400957991	0.908836159546487	0.0395200813997925	0.581375732094045	0.0107333446756428	0.881005031297052	-0.0244426559926773	0.733151192370901	0.114966105693865	0.107682843895738	0.00947845292208223	0.894831811550491	0.0274088687056838	0.702219947950108	0.0197540869179365	0.782913475847403	0.0404536984215817	0.572473426972642	-0.029042147470659	0.68539121879539	-0.0513074961089159	0.473976515411238	-0.00801695166838315	0.910974850521776	0.0531134574593796
Cs_ont_1g003900.1	A0A067ER21	A0A067ER21_CITSI	Myb-like domain-containing protein	CISIN_1g012030mg			-0.0412998390232146	0.564461149716232	-0.0593649935454123	0.407299059215926	0.034919170860021	0.626156606131904	0.0889206923377221	0.214021918610738	-0.0024847368717438	0.972356390796813	0.00560323000160945	0.937712542196267	0.0322277630513246	0.653015876973426	0.0208699372139412	0.770981618764981	0.0477797856565658	0.50494174224128	-0.0364488961606101	0.611104111921462	-0.117930505499744	0.0988479937547121	-0.0457942260277738	0.52282448888155	-0.0350112550143756	0.625246028278131	0.0462992840997175	0.518245323406801	-0.0175282043177668	0.806864326635893	-0.0339845232900413	0.635430732776674	0.0615611284478504	0.390137287701019	0.00101866641019827	0.988665090117761	0.0108201284821029	0.880050100960606	-0.0028015407075362	0.968833510592908	-0.0714693973770769	0.318272559302728	0.0139272824016912
Cs_ont_1g003910.1	NA	NA	NA	NA	NA	NA	-0.0606020662596101	0.397577607270887	0.0297457022113574	0.678188913532471	-0.0429770131339466	0.54873980256798	0.108119774539219	0.130454297697119	0.0803446546930067	0.261722152822068	0.0961242923348309	0.179046536798364	-0.0505590077593076	0.480458710886471	-0.0235012174616909	0.743061781403983	0.0452741589977523	0.527561186980253	0.0607968661851848	0.39605953637268	0.120852954784799	0.0907101516575049	0.215411928125949	0.00236593705294735	0.010476944289213	0.883827344798773	-0.0722529817572016	0.312981969558803	-0.0575445187727156	0.421858117335106	0.079632210738512	0.2659893970469	0.045641431813907	0.524213865749317	0.0503863852776254	0.481960461129806	-0.0149204729202872	0.835152678412857	-0.00929795629020183	0.896823289861857	0.266227236420903	0.000155967418324596	0.0759351641818003
Cs_ont_1g003920.1	A0A067EHJ1	A0A067EHJ1_CITSI	J domain-containing protein	CISIN_1g023167mg			-0.0458348990621375	0.522454960398683	0.0299260360806334	0.676347487465119	0.0985283993296234	0.168368398117028	0.0552639290376662	0.440517442736858	0.0423695982642644	0.55440869318212	0.106442903480952	0.136560451355987	-0.00364553110442606	0.959451409387151	0.0371968544499041	0.603802614091089	0.0478209027386854	0.504574835569277	-0.107716560293813	0.131903008599799	0.0626799102355145	0.381564831905739	0.132083865911944	0.0642843971036785	0.0791002822909342	0.269206252934857	0.040386917307682	0.573108065705281	-0.0147028831611681	0.837523197926519	-0.00373137260595369	0.958497454815083	0.0119996860065265	0.867088501575387	-0.0369795767165084	0.605919649373904	-0.00296024373890272	0.967068944678267	-0.139728940874754	0.050191732185092	0.0195757441067885	0.784825292356664	-0.0457797511151067
Cs_ont_1g003930.1	NA	NA	NA	NA	NA	NA	0.0211682945878663	0.767800226173019	0.0987873746747444	0.167247049164324	0.00404270750088922	0.955038102245698	-0.0192441381288486	0.788383492753151	0.0199367017310774	0.780957211073402	0.0541185994311363	0.450062632203999	-0.00643768199300416	0.928459587187437	-0.0095990860187384	0.893501192994798	-0.0358182993369842	0.617289929146206	0.0910565373291948	0.203177224964659	0.0905187476907846	0.20586967790104	0.171126725136357	0.0162009947932104	0.0021057896277545	0.976571007116583	-0.111077740367116	0.12019835663094	0.0904047179315801	0.206443859743034	0.00280025642691932	0.968847790708659	0.153999080406452	0.0307239029574309	0.0793059371898057	0.267959420015711	0.129010703363091	0.0707956139538515	0.120868362910344	0.0906687085980668	0.158384990177133	0.0262196579345605	0.0871092924278809
Cs_ont_1g003940.1	NA	NA	NA	NA	NA	NA	0.163611531123935	0.0216024746881861	-0.0170358004575245	0.812187889379906	-0.464493623789938	617.72	0.104278187024695	0.144763761153458	0.0769464578626223	0.282501738511038	-0.0163818622780373	0.819271158543525	0.0857550870045127	0.230847389750968	-0.137718835397541	0.0536216157141494	-0.114639048382656	0.108694428365602	0.472050043299186	251.33	0.211497776070013	0.00285022717315074	0.362316539772098	1.67822e+07	0.0700787775349176	0.327803991325796	-0.0132236863992822	0.853675973383041	-0.0243687051666964	0.733928107085024	0.227850834054411	0.00128123201395411	0.0540750803703869	0.45042759929678	-0.00880060015983662	0.902314083573436	0.000192162022422415	0.997861704968675	0.0184341954178609	0.797092644525528	0.26081168250562	0.000214207322932633	0.177448869338734
Cs_ont_1g003950.1	NA	NA	NA	NA	NA	NA	0.0426261079449223	0.552011270999908	-0.0313933981455164	0.661436117364401	-0.083605724391076	0.242790320926583	-0.128981900728102	0.0708590872166855	0.0195376396126392	0.785233936105723	-0.104710709609125	0.143095435916638	0.0147966898775186	0.836501045084046	0.000772780505133484	0.991400991130911	-0.0142647910469028	0.842300389194255	0.0595045429945188	0.406195433232483	0.099355728306787	0.164805642920852	0.119011751855065	0.0957722538399376	-0.0320171741289006	0.655137016787089	-0.13378217619968	0.0609019444172982	0.00966936848319189	0.892726093589632	0.0156959223255169	0.826716809930542	0.0619203636056301	0.387372137699358	0.112472093315167	0.115586414383266	-0.0439618015001496	0.5396097175687	0.0204443144729213	0.775526657130321	0.160785647776513	0.0240031978434606	0.0673628366687415
Cs_ont_1g003960.1	A0A067EE55	A0A067EE55_CITSI	MADS-box domain-containing protein	CISIN_1g043963mg			0.00430783655401655	0.95209281912133	-0.0683134815440202	0.34016541866854	-0.079689914429875	0.265642017373292	0.0635323295454315	0.375110954370688	-0.0112712434918059	0.875089050971027	0.0315036517145114	0.660320991541864	0.296600868887359	2.31494e+09	-0.0090248258153743	0.899838050488022	0.0744930137154291	0.298176490487835	0.0804513428888737	0.26108719925943	0.112214294613484	0.11642854014679	0.216847921901735	0.00220790757401402	-0.00413604512296045	0.954001155562453	0.00389665374957001	0.956660856642664	0.0570205400329162	0.426104028502576	0.00282291732243614	0.968595822149655	0.129972400730486	0.0687027152093011	0.0452179913021013	0.528074050694518	0.271853664317834	0.000111362912663058	0.0894354126616272	0.211371307872809	0.170298995207593	0.0167316216839569	0.214707848671508
Cs_ont_1g003970.1	NA	NA	NA	NA	NA	NA	-0.036317687689037	0.61238894978014	-0.164070715114818	0.0212326447140113	-0.032370953299014	0.651575191411323	0.101858381218219	0.154371351448568	0.0160903537823623	0.822433452716276	0.000967634830714133	0.989232893853909	0.0211718238544025	0.767762616615214	0.0357232719635087	0.618224451703256	0.0228636035223733	0.749798182258024	0.122241618768997	0.0870353632609263	0.0640091898896204	0.371529901924825	-0.069333141674063	0.332989559713501	-0.141005872624811	0.0481091608884366	0.0124338727340998	0.86232615441487	-0.00569202239778407	0.936727534599837	-0.00827129698292954	0.908162662900351	0.0551417339012796	0.441530296436653	-0.13769467217859	0.0536639984347097	0.111755415824238	0.117939339412696	0.126634058045671	0.0761908870110034	-0.191992241381489	0.00687619236355946	0.028464071197747
Cs_ont_1g003980.1	A0A067EHK0	A0A067EHK0_CITSI	HTH OST-type domain-containing protein	CISIN_1g0017242mg			-0.0271358980033121	0.705046996648314	-0.146261814207005	0.0402805347842814	-0.0359714980034642	0.615784630187096	0.0608424416877652	0.395704869674242	0.0124625234817303	0.862012073280542	0.0719697759927009	0.314887443285659	0.0140733247815009	0.844390060856545	0.0251927947816422	0.725285812723333	0.046387742325779	0.517445429755617	0.0553735711074109	0.439609765465783	0.0826564502854481	0.248199871489491	0.16010693386287	0.0246128605149253	-0.117720346811705	0.0994548004946148	0.0355848225670832	0.619587094392836	-0.117417525235548	0.100334341363875	-0.0307087598474341	0.668377295017193	-0.0312796172521845	0.662587701286332	0.00134494367686533	0.985034907339397	-0.0755261641820368	0.291506920331294	-0.0767753859509265	0.283576373476311	0.0162947563857958	0.820215783210753	-0.0194961728696307
Cs_ont_1g003990.1	A0A067EQ85	A0A067EQ85_CITSI	TFIIS N-terminal domain-containing protein	CISIN_1g018587mg			-0.030533917087004	0.670154480111301	-0.0520653477814383	0.467462128268374	0.0643382398715827	0.369071166012826	0.0772125350960168	0.2808357521316	0.0423663276581148	0.554439293924984	-0.122562813561221	0.086202604911303	0.0481718072604369	0.501449236288454	0.0301681596778796	0.673878132974135	0.0417352043746564	0.560359560026979	-0.0675180361995825	0.345831126492073	-0.0882728626432766	0.217391694285857	-0.0359960628579811	0.615543409838978	-0.0297821257703935	0.677816830946853	-0.0515888474782255	0.471552296879299	0.106742730263425	0.13545288550914	0.0213057888173608	0.766335423642233	0.0838175420730961	0.241594563779838	0.103992254381808	0.145874752638164	-0.0475126187037849	0.507329190198821	0.106512590997765	0.136302407756886	0.0291501490886913	0.684283738869227	0.10815932237812
Cs_ont_1g004000.1	A0A067EHK5	A0A067EHK5_CITSI	FAD-binding domain-containing protein	CISIN_1g036400mg			-0.043258804516304	0.546119571886376	-0.0250965396124363	0.726293483876535	0.0313934951289107	0.661435136127592	0.0892527295680139	0.212309345963705	0.0129027945074965	0.857188394652439	-0.0570238388090091	0.426077220672356	0.0603677797035142	0.39940799985953	0.0277394766610836	0.698801442804912	0.0621015869150002	0.385981714143023	-0.0938471742839452	0.189613851775391	-0.196850459955467	0.00556231227121106	-0.215546554324219	0.0023506966186974	-0.00828977245803154	0.907958431514852	0.0843828344994126	0.238423519918675	0.0336864324313431	0.638400633640079	-0.0754128347866352	0.292233627773798	0.0637727190903374	0.373303076214233	0.00703240196814368	0.921870719364807	0.00845442401913364	0.906138610306397	0.033138955678095	0.64387017977275	-0.166563629856141	0.0193188813184946	0.0591867342257026
Cs_ont_1g004010.1	NA	NA	NA	NA	NA	NA	-0.0491620098757657	0.492684397617541	0.0530928878748968	0.458708745525798	0.00429711368800477	0.9522119256743	0.0924790824087828	0.196178103981887	-0.102556790666355	0.151550322687278	0.0728992324226981	0.308662115586729	0.0628886151867876	0.379978457738587	0.155891081851876	0.0287058422018551	0.0836542657957476	0.242515930065865	-0.048331510561497	0.500030093126915	-0.0786207229468804	0.272129028724353	-0.136095322459062	0.0565316282887204	-0.134783913774119	0.0589763754238041	0.0207467768817449	0.772295999520894	0.0231838078507468	0.746412815216842	-0.139959878320968	0.0498096336301434	0.0178399625635402	0.803498358785636	0.0521112263536205	0.467069349740201	0.0852052856671789	0.233862173792349	-0.137161569869837	0.0546061529313508	-0.222378693626585	0.00168491130418282	-0.133312359298394
Cs_ont_1g004020.1	NA	NA	NA	NA	NA	NA	0.226984176690827	0.00133860554630827	-0.302877229014599	1.51785e+09	-0.498889378338575	8.57047	0.0313010464507191	0.662370754344747	-0.105453656967707	0.140263966204001	0.0838974778202819	0.241144379763419	0.165134946135704	0.020396483177549	-0.124053843773709	0.0824201143904116	-0.180835340413128	0.0109907300058209	0.841335951054569	5.34096e-40	0.0500905076109663	0.484540365799679	0.130599992049008	0.0673643253005605	0.0368316905585996	0.607362453697123	0.0925613731461231	0.195778653447579	0.00808380219133899	0.910235604156259	-0.000429025638150386	0.995226012731636	0.277675389292192	7.79789e+09	0.0182528723067727	0.799045856432062	0.0442540857402162	0.536914516585366	0.115208708801731	0.106937265295039	0.151530551850609	0.0335376140997162	0.263875483797665
Cs_ont_1g004030.1	NA	NA	NA	NA	NA	NA	-0.00702941017457085	0.921903852338859	-0.0395508990461913	0.581080854296248	-0.085602513859333	0.231681249311193	0.0606258818233974	0.397391826638825	0.0379199887464181	0.596780666616032	-0.0169738588598713	0.812858179032309	0.0962054138769774	0.17867826471713	0.0164181301676342	0.818877926052339	0.0355383166413107	0.620045105091342	0.0549187642364987	0.443381858416277	-0.102231061452019	0.152861127534288	-0.132412748778802	0.0636176245878966	0.0210957211898748	0.768573723290725	0.0919394878647965	0.198812058332792	0.0686913302682999	0.337494920181226	-0.0265487754738937	0.711141259853476	0.0493519484942839	0.491012508344942	-0.0230557976302259	0.747765627518436	0.0235863031027418	0.742164312022274	0.0234104911800475	0.744019129154071	-0.132127183446364	0.0641962497521827	0.0672898583780278
Cs_ont_1g004040.1	NA	NA	NA	NA	NA	NA	-0.0147357738137759	0.837164778081168	-0.266500368138958	0.000153463828710321	-0.0248330894901249	0.729053876906378	0.0741404284253094	0.300475594299227	-0.0124073987563605	0.862616392113855	-0.110417883517981	0.122430139183199	0.0266249554056032	0.710349476224203	0.0190586786191752	0.790375428707226	0.0224194480161655	0.754501941805652	0.0147844157178843	0.836634773352881	-0.0351158977199489	0.624211953143991	-0.131346195881422	0.0658007707465246	-0.0210353025646312	0.769217847667118	0.0961788029232293	0.178799010299384	0.0314774245974825	0.660586189925495	0.00586842238131455	0.934770949434793	0.028768479275491	0.688200492258427	0.0362357210539972	0.61319219580513	-0.0581706399083786	0.416816947122557	-0.00794758537469719	0.911741997616046	-0.0940539035761402	0.188636077910499	0.0422545424894492
Cs_ont_1g004050.1	NA	NA	NA	NA	NA	NA	0.0230576577816062	0.747745963903176	-0.0426394427655739	0.551886777739056	-0.000776128592491655	0.99136373718957	-0.0421339051256361	0.556616003527526	0.00871412731243349	0.903269221520973	0.0498444760482587	0.486691280083339	-0.0200408192826021	0.779842464319096	-0.0271521540731244	0.704878525330059	-0.03439161051929	0.631384282286463	0.0492033707568687	0.492320070658167	0.0962986487831662	0.178255691894791	0.19245482960753	0.00674013639698093	0.0174512528836879	0.807695699072748	-0.135870880666676	0.0569439974235293	-0.114944518299568	0.107749384627784	0.0875735079941735	0.221071797062405	-0.00482805359529259	0.946315721331473	0.0557952549573443	0.436128778582001	-0.00846309900937598	0.906042742934165	-0.057414468729697	0.422909637540201	0.24347518750204	0.000565552138049846	0.0176941366126326
Cs_ont_1g004060.1	NA	NA	NA	NA	NA	NA	-0.294497258164504	2.66092e+09	-0.0854432461505849	0.232553958461212	-0.0567379594730779	0.428404069354136	-0.0398549584444484	0.578175200250894	0.623656615918485	1.26088e-08	0.0376995985261658	0.598916842586734	0.00858492392375714	0.904696599156445	-0.121085824030103	0.0900854161971728	0.225459550541043	0.00144527626185359	0.108113837755165	0.130475538782673	0.166980525842033	0.0190138876071616	0.39882266356524	644513	0.0626701117610454	0.381639409451291	0.0499515287982039	0.485754749946463	0.0282424224032939	0.693612578064015	0.127580983516458	0.0740026630603217	0.0467572094216515	0.514111349836065	0.0527875184029783	0.461300555044005	0.0533580339403415	0.456464915824905	-0.0081171397707558	0.909866979352492	0.48223138835104	72.22	0.123856491498892
Cs_ont_1g004070.1	NA	NA	NA	NA	NA	NA	-0.0646618971149592	0.366662546912364	-0.181861477432496	0.0105376571568971	0.0769671726964772	0.28237179881312	0.658268136362215	7.68774e-12	0.00429875063508082	0.952193742862101	0.0192635666367739	0.788174899203799	0.0709306565530342	0.321943544682448	0.0227285442514616	0.751227538805705	0.147887918920862	0.0380872866831069	-0.0470606097379155	0.51138177244755	0.064915546764741	0.364781730161803	-0.00559149590463996	0.937842720075426	0.0125054425417422	0.861541617626221	0.117382444663775	0.100436628813561	0.243020894745792	0.000579599309826267	0.00393848782794688	0.956196033676671	0.0162796897003611	0.820379201012349	0.0199946781563293	0.780336424415561	0.0358396379870413	0.617080164056161	0.0373398721970302	0.602410929832715	0.0153811359807453	0.830138936419981	0.0993902455040494
Cs_ont_1g004080.1	A0A067EDU1	A0A067EDU1_CITSI	Alginate lyase 2 domain-containing protein	CISIN_1g044506mg			0.0580129294065711	0.418083409065762	0.275481279083687	8.92714e+09	0.147803031937609	0.0381992339832835	0.649664207126296	5.29681e-11	-0.0756909409837379	0.290452466352426	0.00370532222030531	0.958786945962937	-0.0859786013492209	0.229629639251522	-0.0802145680730178	0.262497793568781	-0.00403890810906733	0.955080313704118	-0.118248687780553	0.0979348678581301	0.0950733875470849	0.183868123756669	-0.0478046015363029	0.504720282020888	-0.0459417327440736	0.521484974380719	-0.0259288116857039	0.717596349011905	-0.0265414673952951	0.711217233362244	-0.0268996033254977	0.707497475916573	-0.00937334416308449	0.895991431657996	-0.0184930740541718	0.79645867451621	-0.0280432506871146	0.695665733893833	-0.0430890138933807	0.547697629068727	-0.103065480633482	0.149520262663135	-0.0378970811683613
Cs_ont_1g004090.1	NA	NA	NA	NA	NA	NA	-0.106431453773035	0.136602883857785	-0.164908557092278	0.0205719294718958	0.022646548444669	0.752095728918288	-0.00145811083784783	0.983775869924812	-0.0177797513342246	0.80414816321166	-0.0132130177494841	0.853792704538723	0.10681485970628	0.135187468264633	0.249641302122848	0.000403529817496791	0.148964836247891	0.0366909381523368	0.0266523088144909	0.710065251498013	-0.0104340935197231	0.884299166054097	-0.00405430762260642	0.954909225010907	-0.0019399392785977	0.978415790521107	-0.00584759862340497	0.935001901306463	0.146706243301478	0.0396707976774229	0.167705456836842	0.0184934822141268	0.00664747600955201	0.926134712538911	0.00839575322639149	0.906787017167153	0.0123829403830806	0.862884548831758	0.269824551884364	0.000125854662877007	0.0985082668270163	0.168455804761344	0.217139066960236
Cs_ont_1g004100.1	NA	NA	NA	NA	NA	NA	-0.365123013485308	1.32463e+07	-0.38437429527314	2.45645e+06	0.256534918267724	0.00027390005122464	0.103275927935568	0.148686464369807	0.276865343777119	8.19822e+09	-0.0260454790114332	0.71638005809626	-0.0332899384857253	0.642359862997652	0.319009614987596	4.90138e+08	0.334488202420888	1.55537e+08	-0.13220575874109	0.0640366086976891	-0.0395357679933246	0.581225626679091	-0.0416757512450089	0.560918823958806	0.0968677382858259	0.175692370583856	0.0213340734152128	0.766034194647257	0.00905860131212555	0.899465164572455	0.0662763730071817	0.354793605660976	0.207880788962033	0.00337580729742281	0.0689874772388878	0.335411231796497	0.118962075420454	0.0959118784339836	0.195058140406192	0.00601828781594753	0.276254873605653	8.51256e+06	0.293245650917895
Cs_ont_1g004110.1	NA	NA	NA	NA	NA	NA	-0.188324106192557	0.00804466355628948	-0.0145057814258493	0.839671776459457	0.108067979787523	0.130639702698683	0.0352376528843372	0.623009697354034	0.0673348457704427	0.347144339225171	0.0198003113448713	0.782418166464938	-0.0907464451890951	0.204726583528802	0.227245110071645	0.00132108879408637	0.161246719973709	0.0235964859882592	-0.262714830466643	0.000191753189265023	0.0390743145835961	0.585648785860849	0.0451147092066903	0.529017770561154	0.0482230941880607	0.500993263768014	-0.0868426848178975	0.224964613115704	-0.0141159709941869	0.843924523506679	-0.0722191629687738	0.31320911322744	-0.0792799167364647	0.268116957407238	-0.0894322629164399	0.211387455900383	-0.0812261321204708	0.256507763226455	-0.100336775718732	0.160654280156265	0.0508383722558693	0.478033716130583	-0.132595906893388
Cs_ont_1g004120.1	NA	NA	NA	NA	NA	NA	-0.0121981708635904	0.864910829376377	0.0445785949010578	0.53393005303556	-0.0481558742178628	0.501590935278981	-0.0340017224661583	0.635259552969331	0.0474419849248706	0.507961367079547	0.150320570470006	0.0349948237893158	0.131511642262989	0.0654581545513812	-0.0940941893463136	0.188445967430495	0.0412432022079521	0.564995778838359	0.0374829368867275	0.601020225120439	-0.0027197032497958	0.969743493623851	0.0878000694079969	0.219874778175752	0.0998417187963917	0.162739235916274	0.0808183604183459	0.258910975196558	0.0220911109138062	0.757984973540047	-0.0556363094108418	0.437439013961795	0.10653350719683	0.136225030770401	-0.0656948418388577	0.359040751281031	-0.0547638519837869	0.444670852492353	-0.0633921341992395	0.376167784209428	-0.00572933965205325	0.936313588789249	0.00228043556905567
Cs_ont_1g004130.1	NA	NA	NA	NA	NA	NA	-0.0220997992694419	0.757892743453903	-0.0888102299448474	0.214593844432752	0.000987947256745328	0.989006886636345	0.0590419826928886	0.409860384908919	0.0159556077427709	0.823896153509569	0.00913644681006558	0.89860582405745	0.0225557669284047	0.753057307256589	0.0218212954747199	0.760850858806518	0.0381251591062314	0.594795110640203	-0.0175853510576914	0.806247061337506	0.0429776864018069	0.548733534871036	0.0734916314203261	0.304736763565311	-0.12349383447138	0.0838247975273361	0.0128476844071426	0.857791903718127	-0.0729016579851309	0.308645975994833	0.0120854101976495	0.866147856721238	-0.0405167677913687	0.571874366169119	0.0331743613722225	0.643515876925876	-0.0986550526229716	0.167819298690198	-0.0219158843012453	0.759845796380505	0.0375527728036669	0.600341886413531	0.0232044131258612
Cs_ont_1g004140.1	NA	NA	NA	NA	NA	NA	0.0409859157516406	0.567427498096845	-0.097167556301072	0.174352937027847	-0.032219804693031	0.65309598644811	-0.14114690564396	0.0478836304256336	-0.0129051147848706	0.85716298717884	-0.00469438274030765	0.947799903405597	-0.0234703160007694	0.743387810803957	-0.0347933615487721	0.627401591166337	-0.0572417780060505	0.424308280436709	0.0591669624465999	0.408868228543667	0.0439005565180331	0.540175318242429	0.0987629352230361	0.167352632105244	-0.131951303154936	0.06455476673515	0.0157150280037049	0.82650921138565	-0.159178344284151	0.0254685112009521	-0.0363438603116851	0.612132563966903	-0.0462081101318977	0.519070437824635	0.00596071964317463	0.933747365968353	-0.0769225309651538	0.282651876848612	-0.0432630957559253	0.546079717513898	0.0125102066540947	0.861489398991047	-0.0197923808888712
Cs_ont_1g004150.1	NA	NA	NA	NA	NA	NA	0.00513227964993178	0.942938517971732	-0.0336632659625478	0.638631684912336	0.0106158064263451	0.882298643328499	-1.31187e+09	0.999854021004506	-0.00984890279961536	0.890746590106842	-0.0166368909164447	0.816506987258241	-0.0288546771212499	0.687315186636218	-0.00521029365334896	0.942072648634404	-0.00588624275873778	0.934573311742171	-0.0120718132057281	0.86629704293425	0.0478317618752042	0.504477957778176	0.0508869030012605	0.477613127952898	-0.0955651691290889	0.181600066646287	-0.0683079767777831	0.340204423418868	-0.130213293333657	0.0681864501686383	0.0168059108920567	0.814676280476169	-0.0712785097480182	0.319570144922038	-0.00242758131906042	0.972992023408005	-0.0807464382945037	0.259336450640398	-0.0932876240007915	0.192278954108751	-0.0111143725857268	0.876813666157795	-0.0620927400452817
Cs_ont_1g004160.1	A0A067DVC5	A0A067DVC5_CITSI	Actin	CISIN_1g017124mg	102622338		0.00613631258225358	0.931800328729418	0.135668399486753	0.0573181457774801	-5.99076e+09	0.99933337372409	0.0133585698639975	0.852200419376959	-0.0264642578008191	0.712020064567598	0.0087455786849267	0.902921808470792	-0.0215921354329423	0.763287478286365	-0.0302426814792309	0.673118804529952	-0.0181061578990041	0.800627177815204	-0.0117882110247933	0.869409796107514	0.0448348594567709	0.531579115084345	0.0234654759274924	0.743438880688724	-0.0177831840209399	0.804111113766263	-0.0679083910444009	0.343043335517429	0.0173621362464988	0.808658771969266	0.0583504473193224	0.41537578313144	0.0407926777344195	0.56925713377067	-0.00483185009495595	0.946273570489426	-0.0765523079139985	0.284981820900713	-0.0768586371639669	0.283053065559813	0.103627786038225	0.147300268473594	-0.00506341895431492
Cs_ont_1g004170.1	NA	NA	NA	NA	NA	NA	-0.0320975670284788	0.654326938764748	0.00648285584299946	0.927958932195282	-0.0272950534438331	0.70339819301034	0.00440202567078781	0.951046639061943	-0.0440855728508642	0.538467581485379	0.359506250839791	2.12208e+07	0.272336962099045	0.000108149509686221	0.0289767812704251	0.686061828959194	0.119595313877105	0.0941441085946613	0.0669400679362717	0.349985018101437	-0.000514915408875243	0.994270288353542	0.0318427816777642	0.656895664075602	-0.0248546319395128	0.728828026720057	-0.0190054950618726	0.790946900451808	-0.00956748283621269	0.893849756799802	-0.0167568451175095	0.81520762384482	-0.00867332475998901	0.903719955436353	-0.0128622258875217	0.857632652374741	-0.00428687166773645	0.952325692118278	-0.0141991184136509	0.843017019956378	-0.0401327780293831	0.57552624224853	-0.00656092868172851
Cs_ont_1g004180.1	A0A067EQA4	A0A067EQA4_CITSI	RING-type E3 ubiquitin transferase (EC 2.3.2.27)	CISIN_1g042990mg			-0.245080716678701	0.000518389634663529	0.226423343692186	0.00137697670160549	0.193618302409101	0.00640849201521712	0.0322799544292038	0.652490612778327	-0.00622606309967188	0.930805298562541	-0.107893138948664	0.131267062907349	-0.112731533272282	0.114743732268652	0.315355883150942	6.36834e+08	0.186271764864261	0.00877266054113226	-0.457561621117413	1382.75	-0.00283635512522055	0.968446407465604	-0.112307507643706	0.116123499945437	-0.178827309020205	0.0119272749957228	-0.152616733252368	0.0322736896964918	-0.0684351090082833	0.339304336832641	-0.0501798030116798	0.483760973143263	-0.144631776010512	0.0425847964010841	-0.162470275473046	0.0225458363479981	-0.111284057111127	0.119507072787357	-0.0995071431329629	0.164159743115136	-0.192213025617328	0.00681095306157622	-0.273076462303124
Cs_ont_1g004190.1	NA	NA	NA	NA	NA	NA	0.0187497961630001	0.793696006506048	0.0839294115000892	0.240964698861808	-0.0104116618868347	0.88454617252693	-0.0624969920892181	0.382958510364591	0.0269087570982107	0.707402491092541	-0.0227734600119092	0.750752092954109	0.0359397567379764	0.616096381987101	-0.0182049502265839	0.799562281965533	-0.000431268186589135	0.995201059048277	-0.0177808252357882	0.804136572401973	-0.00220819751824015	0.97543196711485	-0.0888315578679221	0.214483332716642	0.0481213791049429	0.501897786325546	0.00599148502385893	0.933406199687927	0.0672958248444763	0.347424469572133	-0.0800448760627972	0.263511946777954	0.0418415051777973	0.5593602779208	-0.0661641477789412	0.355610769236388	0.0922325220748663	0.197378488376757	0.0699076863415116	0.328989233829865	0.00862154128242287	0.904292036748819	0.00924505039666636
Cs_ont_1g004200.1	A0A067EDX7	A0A067EDX7_CITSI	Protein kinase domain-containing protein	CISIN_1g002533mg			-0.0407844801186593	0.569334813022498	-0.200679414519799	0.00469031517246609	0.0840752674808485	0.240145202173688	0.102557836936089	0.151546126002866	-0.000502909566183735	0.994403880945393	0.114380088853696	0.109500666594149	0.0299235493343868	0.676372867115781	0.0368362753165538	0.607317701114024	0.031240074263386	0.662988104069822	-0.1112123288716	0.119747053729859	-0.198693841870816	0.00512585441784737	-0.219408920253407	0.00194970188118626	0.00503863034876244	0.943978010143455	0.102632302525771	0.151247663187222	0.0925626745368198	0.195772341073388	-0.090458594308727	0.206172428705309	0.0539210388546856	0.451720784565921	0.0049704624132656	0.944734722894602	0.0247716368697917	0.729698271907031	-0.00905012942053234	0.899558693301402	-0.166208055624752	0.0195823562999858	-0.00159387841674097
Cs_ont_1g004210.1	NA	NA	NA	NA	NA	NA	0.00053077327882829	0.994093833350569	-0.36716458789966	1.11359e+07	0.30141935368906	1.67567e+09	0.0163076695758757	0.820075729030884	0.073221510420974	0.30652254199108	0.0101991672297964	0.886886611706269	-0.110520384064776	0.122081366938858	0.172887291006727	0.0151209430244377	-0.0042833655089131	0.952364638095805	-0.181414371328097	0.0107330020603882	0.026327105304214	0.713446967508312	0.0119771884974039	0.867335395982609	0.312015333180069	8.06651e+07	0.124712449776878	0.0807924167104355	0.22561497528334	0.00143405655183645	0.28514843915378	4.87747e+09	0.231310467239704	0.0010739408426079	0.208214716983567	0.00332385252567132	0.206205435553701	0.0036477121287064	0.273367430407806	0.000101585673801026	0.620727336966055	2.2621e-09	0.53830345198174
Cs_ont_1g004220.1	NA	NA	NA	NA	NA	NA	0.111572482960636	0.11854586001214	0.238437806010739	0.000740480158644417	-0.322577699125081	3.78294e+08	-0.0453754190009389	0.526637225439611	0.0482079128814257	0.501128212258162	-0.0285720417556175	0.690219611096035	-0.0371123743264977	0.604625350342521	-0.141512985463303	0.0473023317155514	-0.148887843710492	0.0367893109870679	0.0769318936888776	0.282593120518974	0.0732068331082237	0.306619770852885	0.164565454471369	0.0208403149512616	-0.0125499341612745	0.861053975871958	0.097705940694295	0.171966728162586	-0.0236244756207854	0.74176178749699	-0.0186540378364741	0.794726193888689	-0.0234480760397299	0.743622484320539	-0.0274348649505756	0.701950927564917	-0.0267718831422197	0.708823244818283	0.0481722647717735	0.501445167765826	0.0102141886257605	0.886721132023027	0.0377617676243982
Cs_ont_1g004230.1	NA	NA	NA	NA	NA	NA	-0.00327850306017724	0.963530816520733	0.163048183273983	0.0220637886538719	0.0255264366545498	0.721796661837594	-0.0987698300659923	0.167322840080954	0.0416666496146795	0.561004464868885	-0.119503827934523	0.0943978900590794	0.0313036467205951	0.662344431399442	0.0233152724438726	0.745024303844552	0.0449783463391496	0.530265062484828	-0.100329674964812	0.160684043057163	0.0940163717436598	0.188813318682633	0.16892489537158	0.0176459648143726	0.0561268375906537	0.433402682780154	-0.0425201219661323	0.553001237466101	-0.0458009895486952	0.522763030740527	0.0397125076695314	0.579535644851187	0.0853242993608594	0.233207236719549	0.0293402326154916	0.682336203813275	0.0311040257547339	0.664366427928031	0.0686482084699629	0.337799011906128	0.195627725086669	0.00586988582309964	0.0446627936740458
Cs_ont_1g004240.1	A0A067EDY1	A0A067EDY1_CITSI	RING-type E3 ubiquitin transferase (EC 2.3.2.27)	CISIN_1g027813mg			-0.019187711279501	0.788989403128244	-0.204678607885428	0.00391255842183258	0.0104613693311374	0.883998832827224	0.0913041258024567	0.201946259321224	0.0308940662046729	0.666495764218823	0.0113010954836772	0.874760929060577	-0.0415040182658745	0.562535786480984	0.0101282862348624	0.887667521459333	0.0119494108521385	0.867640253900339	0.00556632826665727	0.938121934993304	0.0432896882179294	0.545832775124123	0.1398541303818	0.0499842978737954	0.0965356790300015	0.177184712668631	0.0737201810702896	0.303231176890587	0.110247379541887	0.123012013336723	-0.016672657929888	0.816119500607387	0.0202253728473927	0.777867624670155	-0.0121087610508073	0.865891662174336	0.141085146064256	0.0479822834238552	0.0488069258279677	0.49581804363452	0.0546429618618324	0.44567822706532	0.0440360394334208
Cs_ont_1g004250.1	NA	NA	NA	NA	NA	NA	0.0109587438130961	0.878525199161851	-0.198147140077035	0.00525197802014002	0.0336598430282156	0.638665826573923	-0.109776720269566	0.124629344207462	0.035654370676793	0.6189024274992	0.01804097193134	0.801330027703284	-0.0454576551523126	0.525887453621569	0.00517569642813662	0.942456631328619	-0.0192628098558345	0.788183024075948	-0.0575346453265414	0.421937895730459	0.0207017474193156	0.772776721062857	0.161052416718909	0.0237671517924005	0.0953428662510221	0.182622745188357	-0.0207144055686486	0.772641577563696	0.0490705023777485	0.49349094993681	-0.0423781842193211	0.554328364389532	0.0717144427330232	0.316611856049262	-0.0391568091858816	0.584856914848181	0.137100619661906	0.054714737346224	0.0756388727106054	0.290785390577375	0.108783198054543	0.128097378921251	0.052022336747883
Cs_ont_1g004260.1	NA	NA	NA	NA	NA	NA	-0.328832925223463	2.38308e+08	-0.199768648667563	0.0048857886744524	0.0550994186929108	0.441881347890724	0.112255624164804	0.116293211950142	0.0628587403571992	0.380205290406956	-0.0685322775763506	0.338617413669726	-0.076620915347085	0.284549080020405	0.511949810135568	0.148361	0.26764103952349	0.000143408393878233	-0.209769125026907	0.00309139134258213	0.115554098231883	0.105882808992108	0.19666705896069	0.00560750621612645	-0.00444068834518804	0.950617228028984	-0.00184655462167975	0.979454575974207	0.0418855537813198	0.558946450064067	0.0601012688919374	0.401496253097334	0.0147903256358234	0.836570383586167	0.00387504003667565	0.956901014682133	-0.0325893028891775	0.64938078639866	-0.0609073255913041	0.395200274390429	-0.0295185665488678	0.680510957662531	0.0119610128562793
Cs_ont_1g004270.2	NA	NA	NA	NA	NA	NA	0.0089108195028709	0.901096856672023	0.127460640475722	0.0742779003228221	-0.0277293608108458	0.698905951861823	0.0719385731405934	0.315097844999333	0.047224092274207	0.509914101483583	0.077258957848911	0.280545765467947	-0.130661835974084	0.0672335984268991	-0.0539150857948685	0.451770802541365	-0.0558949857775581	0.435307815232657	0.030552717390828	0.669963296726266	-0.0345053449351743	0.630255710706374	-0.0417215889427612	0.560487614054185	0.0809962869422565	0.257860464163145	0.0625738701745163	0.382372389069013	0.0334676009272649	0.640584541398074	0.0543108797624546	0.448452089483452	0.0707906755471132	0.322901847126266	0.128409628408707	0.0721298498301404	0.0912720768110498	0.202105296513842	0.0735443601311366	0.304388973363716	-0.064469351098419	0.368094277501642	0.0481647789233925
Cs_ont_1g004280.1	NA	NA	NA	NA	NA	NA	-0.0923505059908927	0.196803417200223	0.00643550157226017	0.928483753175454	-0.127022860424717	0.0752861596153588	0.0158946652644454	0.82455789853735	-0.0213260178151729	0.766119982653544	0.220872281407054	0.00181482174719462	0.773022834112048	2.11159e-26	0.166993644344214	0.0190043585257156	0.328963322964202	2.35998e+08	0.0474774542287178	0.507643863260789	0.0892217389030293	0.212468771897542	0.179996750515648	0.011373659850963	-0.0282179276783778	0.693864961252657	0.0195026332511277	0.785609406347916	0.0163447061519	0.819674068463622	-0.0211657120657294	0.76782774711194	-0.00568402799591964	0.936816215606328	-0.0226861499430861	0.751676380375229	-0.0160048180001708	0.823361893641032	-0.0327911800950279	0.647354610114854	0.065940925194793	0.357239654411771	-0.0119418894013837
Cs_ont_1g004290.1	NA	NA	NA	NA	NA	NA	-0.0276347108418121	0.699884075464129	-0.049849057892318	0.486651176889145	-0.0925793991456549	0.195691231807098	0.0302906638176671	0.672630070738754	-0.0239175704477406	0.738673481147853	0.316504063652035	5.86752e+08	0.746582158602779	2.33943e-22	0.101369909161222	0.156367802288581	0.271567490061274	0.000113307561293786	0.0640086241088753	0.371534138230268	0.0242356391252966	0.735326756718285	0.150838964514107	0.034364070348716	0.0271545846763024	0.704853336777981	0.051374774579734	0.473396203758469	0.108745960834815	0.128228793877515	0.148614791190381	0.0371399873686095	0.0112485076820856	0.875338968772692	0.12946274421421	0.0698054847790733	0.00487798500406276	0.945761367135745	0.00202547470339314	0.977464349611065	0.166051754459839	0.0196991549197391	0.128789554704672
Cs_ont_1g004300.1	NA	NA	NA	NA	NA	NA	-0.0310682083953559	0.664729485530803	-0.290911618411874	3.36555e+09	-0.210318752428453	0.00301278258205427	0.010857279429863	0.879641361307806	-0.00493402053033587	0.945139274153991	0.247809129682389	0.000446498425799778	0.588758349012052	9.11957e-07	0.171856680177902	0.0157452858969571	0.220430131969925	0.00185464980087424	0.0985376679738575	0.168328169018297	0.0971722787987541	0.174331900021764	0.246164510877073	0.000488638872925371	0.118273923785642	0.0978627322421946	0.123821269271463	0.083001169484961	0.172108232921491	0.0155908552884145	0.0950610052776981	0.183925497222537	0.111109129163037	0.120092985574661	0.192517815619818	0.00672179794751564	0.0274401882105922	0.701895844737862	0.022339253236268	0.755352201683773	0.314888525821294	6.5836e+08	0.256967915407197
Cs_ont_1g004310.1	NA	NA	NA	NA	NA	NA	0.305826373545344	1.24058e+09	-0.0161351030943073	0.821947823282904	0.0205715896546524	0.774166733723984	0.132460739409871	0.0635208047291469	-0.121599775880977	0.0887187599136579	-0.0270086113276692	0.706366639809822	-0.10855982582183	0.128887248132	-0.211740336755465	0.00281778676539972	-0.266298637706926	0.000155309280450717	0.0505070543318897	0.480910419687881	0.021139490704468	0.768107194451907	0.106429182473861	0.136611302469467	0.078657046756805	0.271906894056013	0.0778411533323469	0.276926129068755	0.0227382220103819	0.751125089100278	0.249744584730036	0.000401225645635075	0.100158424612074	0.161403093901226	0.251442424331213	0.000365053984313351	0.155438906120478	0.0291775491911221	0.239405171042385	0.000703438042157722	0.423474044706932	5641.49	0.414987996972673
Cs_ont_1g004310.2	A0A067DM85	A0A067DM85_CITSI	Reticulon domain-containing protein	CISIN_1g0350872mg			0.638520496015058	5.89198e-10	0.0474094042950047	0.50825310398606	-0.0763625203642723	0.286181204311612	0.0268230132266947	0.708292395840755	-0.329087453787751	2.33818e+08	-0.0824670387779851	0.24928919229331	-0.30325137624763	1.47968e+09	-0.524429791631068	0.258494	-0.613809846738783	8.77971e-08	0.0613462240480463	0.391797153719723	0.089144571616985	0.212866117974362	0.213526190229193	0.00258905767415524	0.190318875245683	0.00738903772406988	0.100159688069489	0.161397780046001	0.145400392621117	0.0414848368164348	0.181076939887259	0.010882537491462	0.195317577726867	0.0059502819418205	0.218177441135366	0.00207021753826951	0.200162108998251	0.00480046217144366	0.212478868173736	0.00272106404745613	0.543886334663231	0.0146345	0.408358347136597
Cs_ont_1g004310.5	A0A067DB09	A0A067DB09_CITSI	HVA22-like protein	CISIN_1g038094mg			0.4555179821786	1747.51	0.514345872549462	1.06664	-0.052745440029166	0.461658328675712	-0.134860017058408	0.0588321607031582	-0.252072961343545	0.000352409155711968	-0.0943509973542751	0.187237373569464	-0.268469058973127	0.000136498497550975	-0.397609777998658	72292.1	-0.471419567178549	271.143	-0.0517981449601348	0.469753328499716	0.0360724758273251	0.614793318379171	0.0676301802581206	0.345028766456485	-0.085779163869075	0.230715995797741	-0.0526886308462901	0.462141595642736	-0.0166259897626898	0.816625095198763	-0.0784701965176901	0.273050871774793	-0.0201695174698317	0.778465162880774	-0.0822883400197147	0.250319939018051	0.0203839668917205	0.776171704467666	-0.0832664144620122	0.244714393035349	-0.0305008553940634	0.670490741331681	-0.131933099016297
Cs_ont_1g004320.1	NA	NA	NA	NA	NA	NA	-0.111355567483577	0.119268193110543	-0.298596171284374	2.02639e+08	0.13335700909356	0.0617346904718491	0.377581143704542	450783	0.00891421616709554	0.901059348657377	0.0252929529913101	0.724237782519838	-0.0125058489976649	0.861537162507698	-0.0486224609517721	0.497450117724619	0.136490396663255	0.0558117472878361	-0.121749846413127	0.0883228479847566	0.000459333062341219	0.99488877097905	-0.0401096513309968	0.575746533766047	0.000136108816693344	0.998485439656342	-0.00262445345866509	0.970802662834795	0.0118082208026602	0.869190106891516	0.0399700696209801	0.577076946387576	0.0692416821399721	0.333629218870131	-0.023253688573009	0.745674642377106	-0.0134254835500573	0.851468609031466	0.014785465821564	0.836623332178798	-0.0102510477815461	0.88631510256443	0.0246872304938077
Cs_ont_1g004330.1	A0A067DNZ6	A0A067DNZ6_CITSI	Protein kinase domain-containing protein	CISIN_1g0262531mg			0.000345754766367913	0.996152602242493	-0.146302941871877	0.0402237802802516	0.00422407453149535	0.953023251943731	-0.0177627381413305	0.804331795313037	0.0244053640438424	0.733542941353922	0.0714655644992262	0.318298580091592	-0.000559458266193143	0.993774648119209	0.023183188191996	0.746419361908202	0.0135246750852721	0.850384021390174	-0.0490729397795793	0.49346945744764	-0.17942568891999	0.0116411078178615	-0.273402870733996	0.000101366706533377	0.0733174256531267	0.305887657176607	0.0528653629013882	0.460639083435433	0.112207552066316	0.116450629376175	0.0494846959047422	0.489845829080828	0.0113334770853216	0.874405026787732	0.0457981042983755	0.522789247717959	0.0536235091424131	0.454224448062771	0.0121682871909617	0.865238632756554	-0.134000217826412	0.0604784763899722	0.0184832841073054
Cs_ont_1g004340.1	A0A067DXE4	A0A067DXE4_CITSI	Receptor-like serine/threonine-protein kinase (EC 2.7.11.1)	CISIN_1g003555mg			0.310508464813033	8.9658e+07	0.0606163417411744	0.397466240748063	0.0270119512213257	0.70633200228702	-0.199189871013614	0.00501377843523678	-0.252148670679529	0.000350918517796101	-0.100239888283191	0.161060741814788	-0.186434707139976	0.00871279839611264	-0.18024317639158	0.0112599318699277	-0.353879824976612	3.37195e+06	-0.00312238801557597	0.965266282003137	-0.0522644886922144	0.465758548230129	-0.0487757099735886	0.496094029988293	0.0185137490389484	0.796236090213581	0.0360003522712947	0.615501293165545	0.135887056715975	0.0569141942025454	-0.0279044174590307	0.697098203794508	-0.0620582557671041	0.386313894033557	0.0387639443372078	0.588632465293809	0.0429886458806481	0.54863151400264	-0.00169206922453706	0.981173104462978	-0.00580615936149891	0.935461511479472	-0.0296399868423685
Cs_ont_1g004350.1	A0A067DC16	A0A067DC16_CITSI	Bulb-type lectin domain-containing protein	CISIN_1g0034892mg			0.236186025682723	0.000833772462802568	0.378721512055379	4.07498e+06	0.131815406218052	0.0648329025627215	-0.0945998735449473	0.186071537001598	-0.205447138201002	0.00377715566456269	0.0893272162153557	0.211926513505946	0.401074949027908	520129	0.0515172214610349	0.472168806413857	-0.042838397144966	0.550030975853939	-0.178783207090043	0.0119486089746192	0.00224677135776008	0.975002939246029	-0.0667848575894814	0.351105852380046	0.0502714068835893	0.482962133421046	0.0278299217050655	0.697867287237789	0.0171453085027102	0.811003202490076	0.0110369228901829	0.877665351030945	-0.0196962374661463	0.783533474070317	-0.0693237910525579	0.333054920981283	-0.0347336480714992	0.627992873252563	-0.0784869711214443	0.272948037164185	-0.0399771573516575	0.577009355585678	-0.0677081435645154
Cs_ont_1g004360.2	NA	NA	NA	NA	NA	NA	0.122780356463721	0.0856422202901323	0.148738404635316	0.0369808845845574	0.0158094907463544	0.825482974869541	-0.0280298186128212	0.695804277959772	-0.0555420029102647	0.43821747184708	-0.00127584317290038	0.985803701039624	-0.0445999644516397	0.533733812572121	-0.0816740957054928	0.253885447436713	-0.120839569509654	0.0907461661500647	0.130836481163359	0.0668655483738776	-0.0224680153317282	0.753987153470203	-0.0290249629682431	0.685567495617672	-0.00875342257715177	0.902835167411568	-0.0127360098156999	0.859015101419013	-0.014882103989901	0.835570579323058	-0.00321520946710583	0.964234404650417	0.231948187869388	0.00103927129429168	-0.00733416825004535	0.918529473652445	0.00233649247002647	0.974005066614479	-0.0211169331311651	0.768347619859205	0.0631105748508954	0.378295755417899	0.0194760507183331
Cs_ont_1g004370.1	NA	NA	NA	NA	NA	NA	-0.0224554770202945	0.754120042685894	0.237612801440422	0.000773482529876158	-0.0527538349351946	0.461586938260496	0.196389940286934	0.0056764179702898	0.197082640541539	0.0055055659106039	-0.0487114038092477	0.496662831415534	-0.0606522297070583	0.397186352400385	-0.118242373845088	0.0979529224572519	-0.000222263090364702	0.997526754427983	0.0764958832968359	0.285338049587921	0.06702788050724	0.349351888294409	0.0605464289087886	0.398011825968712	0.024609225556025	0.731402235374253	-0.0474461844573509	0.507923769528176	0.0827870113153941	0.247450931277381	-0.0343367751060766	0.631928711865598	-0.0645948226594304	0.367160906527574	0.0996409676609175	0.163590456354093	-0.0523074815433279	0.465391209308436	-0.0613496719255254	0.391770489689633	-0.0140799420704979	0.844317821238292	-0.0476252451197222
Cs_ont_1g004380.1	A0A067DP49	A0A067DP49_CITSI	non-specific serine/threonine protein kinase (EC 2.7.11.1)	CISIN_1g041285mg			-0.207493516524187	0.00343697987320086	-0.0844138667378854	0.238250290676765	0.0664750367699649	0.353349930369813	-0.00672777326344085	0.925245046853245	0.00428501893657319	0.952346272012272	0.136647273220357	0.0555280056316409	0.615393490640342	6.45545e-08	0.126163193399286	0.0772983300461449	0.387912883360526	1.78062e+06	-0.0846387361061743	0.236997651110213	0.0573790537172598	0.423196249406021	0.0616641569033206	0.389343029069189	-0.042795982068544	0.550426358213975	-0.0459999451589221	0.520956827712453	-0.0471866271622168	0.510250252729955	-0.0362505450071757	0.613046891762719	-0.029178832838913	0.683989720440085	-0.0474023308726222	0.508316453088885	-0.046820203068416	0.513544002047807	-0.0589666155609697	0.410459375553448	-0.0787323290971452	0.271446904659347	-0.0949919378005248
Cs_ont_1g004390.1	NA	NA	NA	NA	NA	NA	0.191819916442095	0.00692749896970659	0.245644635548105	0.000502706829787393	-0.405492685113988	339964	-0.110344934460854	0.122678828638339	-0.215914836002775	0.00230945974765518	0.035316003112129	0.622236564759749	0.14690101312006	0.0394060419921781	-0.227317249399931	0.00131628316971821	-0.184286084028291	0.00953200810960242	0.464694696849083	603.286	0.0301044774445435	0.674527274698705	0.057805101461408	0.419755758344454	0.017003097104132	0.812541765744166	-0.0585920354234984	0.413444050399374	-0.0547738630701141	0.444587488172232	-0.0756308400466913	0.290836774051218	0.0113524217243243	0.874196820233268	-0.0779768837311476	0.276086823442924	-0.0726639289631065	0.310230447571075	-0.0902000433941358	0.207477364005559	-0.166353379052085	0.0194742999229214	-0.150709754378286
Cs_ont_1g004400.1	A0A067DHL0	A0A067DHL0_CITSI	UDP-glycosyltransferases domain-containing protein	CISIN_1g018483mg			-0.0602851612031098	0.400054664989103	0.143837417159726	0.0437472078534654	0.0180252529254462	0.801499537493383	0.0504643650985197	0.481281752699635	-7.29981e+09	0.999187708006057	-0.0363127173518236	0.612437644298416	0.0508359974002776	0.478054302799285	0.0481733707689708	0.501435332508247	0.0565504845861049	0.429933952408384	-0.0456703960065134	0.523950346573145	-0.110833252649846	0.121021553434502	-0.17258362845836	0.0153026135286458	-0.177111490852345	0.0127824400014121	0.044772219585329	0.532153284046644	0.0359426064608731	0.616068390179125	-0.170989256657183	0.0162880911984224	0.0303724853223698	0.67179697784846	0.0755330261021315	0.291462958051517	0.0276203666040204	0.700032353623114	-0.153069307008517	0.0317591366966922	-0.264721030575988	0.000170472667878719	-0.0580930473192042
Cs_ont_1g004410.1	NA	NA	NA	NA	NA	NA	0.0604524690678926	0.398745773946352	0.113367401550302	0.112698663948313	0.0242752152740777	0.734910682829753	-0.084665329118581	0.236849820143623	-0.00202825223300823	0.977433454688685	-0.0512362187438203	0.474591742611333	0.0548393062032739	0.444042748117851	-0.079236193635511	0.26838181530565	-0.0460754124932363	0.520272538566757	-0.0210720234107952	0.768826346998433	-0.124486447569268	0.0813480208163377	-0.180010609957541	0.0113672368290662	-0.109558143231863	0.125386015903004	0.0181456718031213	0.800201207860666	0.0313901256946076	0.661469226971671	-0.10614901701603	0.137652790806204	0.0226135355538605	0.75244536483178	0.0429296877059513	0.549180460143101	0.000668472832202339	0.992561624457177	-0.0759235067442049	0.288968550200706	-0.148298945979423	0.0375491399922224	-0.0175221455599352
Cs_ont_1g004420.1	NA	NA	NA	NA	NA	NA	0.0452183677961316	0.528070612112044	0.197675417613317	0.00536303203072799	-0.0919461516554472	0.198779374312545	0.0338548780587375	0.636721686296672	0.0121787887268799	0.865123435489477	0.559926785120708	0.00118816	0.211263437191564	0.00288188894573733	0.0454640270278922	0.525829381920188	0.107677350996189	0.132044541255212	0.0448328370953905	0.531597647564241	0.21983684271003	0.00190934429058072	0.291191344438305	3.30481e+09	-0.0201724099257987	0.778434216328145	-0.00665502135539761	0.926051108808523	-0.00683147030440747	0.924096257055008	0.0352406667466106	0.622979949982563	-0.00698980489071935	0.92234247842198	0.00816586460034486	0.909328247214394	0.00631318095948646	0.929839558298031	-0.017610953321942	0.805970559634934	0.262628121929842	0.000192726549015379	0.00466128461381475
Cs_ont_1g004430.1	NA	NA	NA	NA	NA	NA	-0.040077342497836	0.576054355117828	0.0592631019593147	0.408105987684822	0.0183714441855162	0.797768458585155	0.276211053845087	8.53555e+09	0.0159431631222019	0.824031273574665	-0.0934454751461987	0.19152436733102	-0.202286066635047	0.00436254689025312	0.0385405365437397	0.590784451429915	-0.0307187465043898	0.668275841420149	-0.0737706306179925	0.302899499167574	0.0430328652046145	0.548219974438945	-0.0232003113315216	0.746238462715867	0.0760534073708126	0.28814191252905	-0.0196172408248316	0.784380336348752	0.0581955661444832	0.416616987752459	0.118131543264645	0.0982702706259917	-0.00702156558181005	0.92199072885366	-0.0421457211799803	0.556505242831319	0.0656883811416192	0.359088113629046	0.0236860129005888	0.741113032040072	-0.00104038368514972	0.988423454200487	0.107015427952987
Cs_ont_1g004440.1	NA	NA	NA	NA	NA	NA	-0.0211616214824789	0.767871339468898	-0.246053857565863	0.000491602302004877	-0.445713162132906	5259.65	-0.00389995429106198	0.95662418343601	0.0327125852972731	0.648143133537978	0.0818039122083142	0.253128992609804	0.347599495364674	5.59531e+07	0.027555499863758	0.700703030741968	0.111847360686051	0.117635406498851	0.393440937372487	1.06891e+06	-0.016183926726569	0.821418055641547	0.2734232780753	0.000101240820869791	0.0736233952582735	0.303868160169906	0.0543926554999742	0.447768120214793	0.0112470418584382	0.875355081902564	0.0655754588741234	0.359916558023497	-0.0161122078172797	0.822196279449436	-0.0382644270556625	0.593449040015466	-0.0351911682945681	0.623468586048801	-0.0249901007188355	0.727408313273237	0.174373314481178	0.014258827759135	0.0713068140407074
Cs_ont_1g004450.2	NA	NA	NA	NA	NA	NA	-0.0136288029009662	0.849245761273454	-0.05143997248378	0.472834208269623	-0.0197646114071516	0.782800694925291	0.105595169859292	0.13972952407175	0.0709019745022798	0.322139750265171	0.049685122214249	0.488087147502109	0.091698568671822	0.199996318527256	-0.0905585030653411	0.205669765848158	0.0312088583738491	0.663304256155386	0.0312410461182898	0.662978262155134	0.0185866485584752	0.795451394456924	0.0515578518686879	0.471819032580505	0.0233695055120956	0.744451740605859	0.0381054381716595	0.594985831769029	0.00884471849698387	0.90182682736339	0.100725201585422	0.159032478684882	0.0541797139503845	0.449550383866413	-0.0598890165009468	0.403164005249444	0.115899185396598	0.104837464919546	0.155080781010051	0.0295558253256272	-0.0115581681193565	0.871936172991372	0.108192499181852
Cs_ont_1g004450.6	A0A067ETF8	A0A067ETF8_CITSI	non-specific serine/threonine protein kinase (EC 2.7.11.1)	CISIN_1g005916mg			0.0638057778592686	0.373054873182966	0.133480210268238	0.0614924278740025	0.0121193389132703	0.865775611456727	-0.0664263776065839	0.353703191749705	0.0266485064265905	0.710104759084885	-0.0099870194357801	0.889224207384597	0.0232708592144563	0.745493298716955	-0.162886131163178	0.0221980545609807	-0.0660149493929719	0.356698973964358	-0.000815010303995163	0.990931104407528	0.00162755599650958	0.981890789481739	0.00906344606131643	0.89941167970966	-0.0815809343452684	0.254429270162806	-0.0784069535384467	0.273438811362882	0.11522785680291	0.10687859206289	-0.0825332226286634	0.248908187376547	-0.0804848259719778	0.260888143180563	-0.0937722599733876	0.189969089493268	-0.0852793837387864	0.233454257370886	-0.104346270082376	0.144500175092682	-0.0242579827673953	0.73509184297474	-0.174594662971298
Cs_ont_1g004460.1	NA	NA	NA	NA	NA	NA	-0.189855665084639	0.0075368897599492	0.111185778716379	0.119835977418693	0.0826031059368616	0.248506324279894	0.879082156378783	1.15936e-50	0.112327138583716	0.11605933708982	-0.00870854362543474	0.903330901061673	0.036589914985221	0.609724531223341	0.0321057693952471	0.654244310405985	0.237276810317898	0.000787307203274635	-0.0502607892758683	0.483054688774051	0.109496443121009	0.125600251532876	-0.00642115257525612	0.928642787273839	-0.0130550887266842	0.855521056978244	0.000997131149162455	0.988904701887291	-0.00135356914203968	0.984938943677551	0.00100486430553299	0.988818658919719	-0.00853669782561327	0.90522945674023	0.0124335906006295	0.862329247384053	0.00303885668187898	0.966194932383626	-0.0054072365329209	0.939887104497429	-0.0462839915652003	0.518383672187854	0.0267034256094978
Cs_ont_1g004470.1	NA	NA	NA	NA	NA	NA	-0.044856834106037	0.531377765128301	NA	NA	0.038099860261355	0.595039780757687	-0.0256212412933689	0.720806259798135	0.105072251077786	0.141712165235727	-0.0182340418704051	0.799248769582925	-0.0322551351725916	0.6527403773092	-0.0363291869905287	0.612276297346653	0.0225498282844629	0.753120223982502	-0.0500061009719055	0.48527770852662	-0.0215468129641643	0.763769660921825	-0.0357142444318772	0.618313262585327	-0.0122325456649707	0.864533789924087	-0.0138862438025689	0.846432921571538	-0.0132952950733645	0.852892548641958	-0.00806791389711885	0.91041129310928	-0.0159683268300142	0.823758058717249	-0.0170843042647066	0.811663109609923	-0.0157512049912796	0.826116152321395	-0.018705312601854	0.794174525322243	-0.0303704946943009	0.671817241348862	-0.033740720411676
Cs_ont_1g004480.1	NA	NA	NA	NA	NA	NA	0.0777878030486575	0.277256498984972	-0.195583346042218	0.00588132983099993	0.0189076930034659	0.791998101020669	0.0418854881826737	0.558947066240573	0.0393647851462334	0.58286273569607	0.0236362862375524	0.741637260183832	0.0316149719108609	0.659195836573927	-0.010374205939699	0.88495864441139	-0.0467565786478304	0.514117032490868	0.0506896383931163	0.479323957892583	0.0436652627050907	0.542351002626783	0.127285786529796	0.0746792884821531	0.0234841189081703	0.743242176003366	0.337457948764041	1.2389e+08	0.00275134942130909	0.969391602637878	0.8091547516392	6.56891e-34	0.0433459113570719	0.545310857901571	0.0498511034881372	0.486633273114259	0.073214934344986	0.306566102253161	0.141837525979845	0.0467919290378568	0.361411027723904	1.81048e+07	0.554878443985289
Cs_ont_1g004490.1	NA	NA	NA	NA	NA	NA	-0.682682862139169	2.24129e-14	-0.413826789836163	149838	0.686803661484726	7.90708e-15	0.0963852694233439	0.17786375895624	0.343988065183713	7.44996e+07	0.0696307983054005	0.330913220984783	0.226470317944387	0.00137372460149765	0.563632234405479	0.000652403	0.705681121986775	5.31335e-17	-0.595295467461662	2.82278e-06	-0.161823213148107	0.0230963205048188	-0.335145643335862	1.47928e+08	0.0816441090327936	0.254060404787061	0.0442387616528081	0.537055655504553	0.0442310246849321	0.537126922065558	0.0457870749411437	0.522889472723238	0.0409105066312478	0.568141161777933	0.0264206155869521	0.712473999842105	0.0329012849563568	0.646250613830356	0.0232408363370773	0.745810387371315	-0.0148511211700919	0.83590806693595	0.0730291317911661
Cs_ont_1g004500.1	NA	NA	NA	NA	NA	NA	0.1488776915281	0.0368022989803178	0.0626661368369145	0.381669665679233	-0.260665676246527	0.000216027436429857	-0.0262697389159433	0.714044089691245	-0.0775938609366678	0.278459723358153	-0.0167151977243282	0.815658698225058	-0.0310883610130788	0.664525201760006	-0.112618107372215	0.115111556837634	-0.156830312734234	0.0277468344873908	0.101575179854026	0.155526479003111	0.170046680083914	0.0168963540950638	0.336849613719449	1.29825e+08	-0.0200465249441721	0.779781388943165	0.105071682099015	0.141714334131688	-0.0266035062249983	0.710572379065076	-0.0125873209058682	0.860644246349189	-0.0220219361641253	0.758719410762849	-0.022662611789058	0.751925622045893	-0.01695158823548	0.813099209794654	-0.0304288167876829	0.671223652629698	0.104564437014154	0.143657992157433	-0.0269236259110171
Cs_ont_1g004510.1	NA	NA	NA	NA	NA	NA	0.0235624494196159	0.742415881727905	-0.131780382033086	0.0649047442074849	0.341436846773479	9.10015e+07	-0.115884820052718	0.104880817887191	-0.110765080712102	0.121251868820233	-0.0986317633126865	0.167920168147228	-0.163822069322435	0.021432220644705	-0.204078180936653	0.00402137109138532	-0.0679705367866232	0.342600828797794	-0.341716439661367	8.90355e+07	-0.154454756404384	0.0302271305374649	-0.238475806627927	0.000738991764699932	-0.0901091524596625	0.207937510149938	-0.0550592779225126	0.442214506456576	-0.0833153367075963	0.244436323983396	-0.0891160843852134	0.213012937522915	-0.0538015240612279	0.452725550101993	-0.102808557077511	0.150542994676353	-0.104137881942819	0.145308110119132	-0.107447440007042	0.132876794876154	-0.30047780044504	1.78571e+09	-0.213142220118504
Cs_ont_1g004520.1	NA	NA	NA	NA	NA	NA	0.0318717531669778	0.656603372336206	0.0624466187249181	0.383342854752422	0.013135924840543	0.854636311752025	0.157067138719682	0.0275093952585196	0.00589304574745993	0.93449786394621	0.0134241574975449	0.851483110349096	0.0115653402278675	0.87185738775313	-0.0190514551223289	0.790453040583357	-0.0213492669123383	0.765872399448871	0.0182913812874126	0.79863093302037	0.078192317666242	0.274758199029321	0.130867006696315	0.0668013876887728	0.00462866663300613	0.948529632569214	-0.00608044936266703	0.932419716699678	-0.00775511096068957	0.913871067565452	0.00274963849504235	0.969410627206611	0.0125216401588622	0.861364080717356	0.0492084851096942	0.492275030888029	0.0159198149078569	0.824284795645757	0.0930751909954182	0.193297882491236	0.182740654888937	0.0101626680574183	0.302836701227167
Cs_ont_1g004530.2	NA	NA	NA	NA	NA	NA	0.0444735471237716	0.53489525135332	0.139041642793685	0.0513433540097635	0.0284135594166166	0.691850197561434	0.0349775794730843	0.625578964504935	0.045284007755988	0.527471284564011	-0.00022415218485295	0.997505733485946	0.0637929600091136	0.373151096707017	0.0658214333657477	0.35811351507253	0.108003410296404	0.130871120249733	0.0131943094868923	0.853997408878473	0.00422989048796061	0.952958645935193	0.0383609537259493	0.592516890799989	-0.00912260991730365	0.89875856164701	-0.00151429363587657	0.983150824809522	0.0137065592934312	0.848395980260376	0.0448223547263002	0.531693710922091	0.0159309780189452	0.824163580891135	0.0174514949336546	0.807693083660622	0.00271207816628956	0.969828281949318	-0.00332990845392731	0.962959401434092	0.206885260539376	0.00353508157193189	0.0072786463820627
Cs_ont_1g004530.3	NA	NA	NA	NA	NA	NA	0.0596549469064288	0.405007950698245	0.139041642793565	0.0513433540099663	0.00511260909712895	0.94315685000117	-0.0258978891759253	0.71791884447925	-0.0247180222516757	0.730260632030806	-0.0114035316126808	0.87363515230005	-0.0278085406003521	0.698088079608399	-0.0395692487879683	0.580905308292855	-0.0313069786500264	0.662310702353179	-0.0105495705436805	0.883027765086401	-0.0115848366338738	0.871643227126519	-0.00671043717880439	0.925437116836434	-0.0122366855234248	0.864488384016685	-0.00678948584652952	0.924561355847675	-0.0132997945979294	0.852843327018529	0.0019569837959654	0.978226195826865	-0.000948010692552848	0.989451243616738	-0.00401573227965341	0.955337801184935	-0.00295736382029867	0.967100964130402	-0.0159944220861505	0.823474751962233	0.147627509558564	0.0384315901061224	-0.0267027234660112
Cs_ont_1g004540.1	NA	NA	NA	NA	NA	NA	0.0883882578256627	0.216788695223847	-0.120395850352028	0.0919465123374029	0.0234463173318267	0.7436410430131	-0.0159182379923712	0.824301918933788	-0.0304934334838924	0.670566236507627	-0.0185609214314136	0.795728299736141	-0.0334641675823901	0.640618830381539	-0.0488184096759646	0.495716532827817	-0.0715243388444425	0.317899722517383	-0.0284891954036656	0.691071819774818	-0.00333363354636957	0.9629179945634	-0.0158197754785964	0.825371260097185	-0.00550158724764029	0.938840219693111	0.00636392104614424	0.929277128995377	-0.0139839089502365	0.84536632266642	0.426781371789747	40072.3	-0.00344367490076462	0.961694857238934	-0.0159049421549139	0.824446298044738	0.00102987891202511	0.988540334779081	0.0118513975141859	0.868716099908798	0.0506801955104244	0.479405936964247	0.102062626957989
Cs_ont_1g004550.1	NA	NA	NA	NA	NA	NA	0.0706869806540221	0.32361292559186	-0.242881777546083	0.000583964988330056	-0.00840771414692754	0.90665482469249	0.0842007437689833	0.239441770663701	0.105820671274689	0.138881103410386	0.0224307906994884	0.754381705553912	0.105051655876921	0.141790688411656	-0.0622592903022953	0.384774209931805	-0.0238810226027579	0.739058354501164	0.132703147425318	0.0630335972737143	0.123072009335842	0.0848955185804808	0.202354013806012	0.0043491507980604	0.0152053647171372	0.832051189132398	0.113970606841192	0.110785102628843	0.151287066291193	0.0338266374861169	0.335382415305979	1.45276e+08	0.0336696273531451	0.63856823597853	0.386134042113106	209422	0.296570931201272	2.31955e+09	0.180255822030187	0.0112541229071292	0.434025310694331	18698.9	0.59462670348602
Cs_ont_1g004560.1	A0A067ET72	A0A067ET72_CITSI	U-box domain-containing protein (EC 2.3.2.27) (RING-type E3 ubiquitin transferase PUB)	CISIN_1g036338mg		FUNCTION: Functions as an E3 ubiquitin ligase. {ECO:0000256|RuleBase:RU369093}.	-0.0275131865489855	0.701140645910206	0.137241282180953	0.0544644125431511	0.113329897849548	0.112818486105644	0.0755102921423323	0.291608624712091	0.0338685848804377	0.636585147607456	0.0139823344676881	0.845383515330594	0.0465351109107144	0.516114242023156	0.00981324411367192	0.891139701084082	0.0274163372130673	0.702142656813768	-0.041136478543893	0.56600386407601	0.113004611795248	0.113861940289545	0.204926800958218	0.00386835999593235	-0.0637354166590756	0.373583262168514	0.0226909523632283	0.751625531488005	-0.0479469246637784	0.503451153333617	-0.0397188895370215	0.579474664360982	0.0232205447375551	0.746024722676106	0.0235954341014983	0.742068020386826	-0.0208668881721795	0.771014150619383	-0.000287966747274863	0.996795636588147	0.126006761224542	0.0776691153601505	0.0343846692556939
Cs_ont_1g004570.1	A0A067F4F5	A0A067F4F5_CITSI	Uncharacterized protein	CISIN_1g005956mg			0.322667869755	3.7581e+08	0.377985620419099	4.34947e+06	0.188461005513318	0.00799806999289182	-0.0286854104302074	0.689054062448676	-0.0672987350990397	0.3474035719972	-0.0443832810592007	0.535725329524143	-0.166767063218023	0.0191695271510936	-0.239409009091626	0.000703294541416108	-0.339565950684762	1.05265e+08	-0.141700991597855	0.0470060926092707	0.0217003535472608	0.762136521992354	-0.0680242459973195	0.342218685968445	0.09506567368705	0.183903864519874	0.0464070018553615	0.517271357350753	0.0935946029921491	0.190813469112715	0.0858217913364922	0.230483495564615	0.0612692078551434	0.392393040289706	0.0785337125105582	0.272661633603579	0.0558252020355431	0.435882167475624	0.0701761931923915	0.327130369645546	0.14989206399101	0.0355235856832549	0.0715685929476947
Cs_ont_1g004570.2	NA	NA	NA	NA	NA	NA	-0.0168606368195314	0.814083741934254	-0.0452276759042233	0.527985603215873	0.0731586877225203	0.306938849016203	0.0822449908897462	0.250570424229766	0.0673520462891288	0.347020902393006	-0.00118502783455565	0.986814107951909	-0.0430497307153201	0.548063050701809	0.0230494163647838	0.747833084958597	0.0295217315208601	0.680478580929713	-0.0328432945279351	0.6468319744553	0.0316125308304763	0.659220501295607	0.000264842000989126	0.997052957069207	0.0853245933715371	0.233205620366916	-0.0397728902700601	0.57895879221967	0.0726147971737185	0.310558575818007	0.0929269523625032	0.194011232116105	0.0762284848575991	0.287030292453936	0.0374570155482402	0.601272094790468	-0.011460849691605	0.873005335141606	0.0368119081537677	0.607555569778078	0.113332522950903	0.112810095816873	0.085966060364085
Cs_ont_1g004580.1	NA	NA	NA	NA	NA	NA	0.00063832776000107	0.9928970522269	0.0352008549675932	0.623372948736674	-0.00123897580302274	0.98621388291939	0.039204959821616	0.584394942189617	0.00718791562638652	0.920148651436397	-0.0420971653133824	0.556960461314543	-0.0126719409016137	0.859717014898746	0.00766920059711208	0.914821570316606	0.0153970233992259	0.829966142843285	0.0228355235716623	0.750095287416632	0.0505671681780814	0.480387781022605	0.0985873376452773	0.168112707568592	0.0542683676957423	0.448807891274486	-0.022353653604833	0.755199501025889	-0.126604022072488	0.0762611440956227	0.172686786392208	0.0152406850979884	-0.0336247723959876	0.639015678305602	-0.0556079778759527	0.437672795053528	-0.00475271910208278	0.947152157286418	0.0107233902842877	0.88111457598692	0.0957474452996217	0.180764677593647	0.00377494953908878
Cs_ont_1g004590.1	NA	NA	NA	NA	NA	NA	-0.0701097909401003	0.327589439201386	-0.184119198656298	0.00959840111602598	-0.0571083401241821	0.425390845292479	0.122430773034018	0.0865441686007433	0.0923253710758907	0.196925826348943	0.00866348831355813	0.903828620407082	0.0947340485400091	0.185445220427565	0.0250954566653144	0.72630482365537	0.122608171373245	0.086085522543173	0.100691782300034	0.159171529602696	0.0896904168289046	0.210066894162184	0.0844332852785504	0.238141936680677	-0.0192091755865882	0.78875890488314	0.0585814926121698	0.413528240167815	0.0466641522301944	0.51495005430951	0.0160588148680619	0.822775760558658	0.0639159375009489	0.372228534178289	0.0136131895380489	0.849416416972252	0.0237748362682946	0.740176935658073	0.121348439941126	0.08938500485064	0.0808777906283885	0.258559761490557	0.109382654609264
Cs_ont_1g004600.4	A0A067EWV6	A0A067EWV6_CITSI	Uridylate kinase (EC 2.7.4.22) (Uridine monophosphate kinase)	CISIN_1g019877mg			0.0711970150994032	0.32012516088893	-0.185251388952869	0.00915588916003039	0.0433998713108076	0.544810180978878	-0.116694980299494	0.102457821224616	-0.00457391845981182	0.949137603609353	0.0217772349750027	0.761319164644234	-0.0656604397151999	0.359292992663222	-0.0759630153081661	0.288716965263362	-0.0797810897909514	0.265093768369357	-0.0787757499456637	0.271181835662971	-0.117363073906035	0.100493145138471	-0.137767404260629	0.0535365089513405	-0.0704288933389342	0.325387128794992	-0.0315840949770355	0.659507844773091	-0.0302899706272172	0.672637130393663	-0.00356144563714643	0.960385905063716	0.0835516179329343	0.243096424640378	-0.0810449295155468	0.257573780739033	0.00382740781267302	0.957430287794116	-0.00611576452200816	0.932028152266373	-0.040323472055843	0.573711309449277	-0.0517724407068072
Cs_ont_1g004600.5	NA	NA	NA	NA	NA	NA	0.11148466781176	0.118837875156535	-0.20425342443646	0.00398933416368792	0.0247405812030685	0.7300239951499	0.130786864673412	0.0669699431735748	-0.00494044649770887	0.945067936718984	0.000729794415769292	0.991879296061177	-0.0744822332008217	0.298246613752318	-0.0941625550709517	0.188123667288676	-0.0936047485976888	0.190765174735706	0.0120502847687454	0.866533262637674	-0.00523363056769982	0.94181364779392	-0.00844312108399647	0.906263521150185	-0.00104548176068966	0.988366730930031	-0.00456554966811985	0.949230540504254	0.10639877666226	0.136724040424068	0.00194961096427526	0.978308207373293	-0.00712252427076011	0.920872712525515	0.00920444048603808	0.897855334798181	0.121165226897968	0.0898731835573353	0.0268005340744249	0.708525764323081	-0.00508847497015229	0.943424730971438	0.0627493810016161
[truncated: 31,928 more rows]
[truncated: 63 more columns]

## Sheet: citrus-species-high-correlation
GeneID	Entry	Entry_name	Protein.names	Gene.Names	UniqueID	Function..CC.	GS.Citrus species	p.GS.Citrus species	MMsalmon	p.MMsalmon	MMdarkgreen	p.MMdarkgreen	MMthistle2	p.MMthistle2	MMskyblue3	p.MMskyblue3	MMturquoise	p.MMturquoise	Correlation Citrus Species	Significance Citrus species	correlation coefficient
[truncated: 2,535 more rows]

[truncated: 2 more sheets: dpi-high-correlation, tissue-high-correlation]
