# Supplementary material for: Exploring the Genetic Networks of HLB Tolerance in Citrus: Insights Across Species and Tissues
Source: Plants (Basel). 2025 Jun 11;14(12):1792. doi: 10.3390/plants14121792 (PMC12197043; doi:10.3390/plants14121792)
Supplement: Supplementary file 1 [file plants-14-01792-s001.zip › Supplementary table 3.xlsx]

## Sheet: bisque4
# background genes	# genes	category	description	FDR value	genes	network.SUID	nodes.SUID	p-value	term name	transferred FDR value
149	7	STRING Clusters	Mixed, incl. AP2/ERF domain, and Zinc finger, Dof-type	2.74E-11	A0A067F0Y4|A0A067G4U5|A0A067GCE9|A0A067GR94|A0A067H0C6|A0A067H2W0|A0A067H7W4	5370005	5370094|5370148|5370130|5370124|5370136|5370097|5370142	5.03E-15	CL:22821	1.05622e+16
89	6	STRING Clusters	AP2/ERF domain, and Zinc finger, Dof-type	1.15E-10	A0A067G4U5|A0A067GCE9|A0A067GR94|A0A067H0C6|A0A067H2W0|A0A067H7W4	5370005	5370148|5370130|5370124|5370136|5370097|5370142	1.05E-13	CL:22831	0.9939302159646388
52	5	STRING Clusters	Mixed, incl. AP2/ERF domain, and Alfin	1.95E-9	A0A067G4U5|A0A067GCE9|A0A067GR94|A0A067H0C6|A0A067H2W0	5370005	5370148|5370130|5370124|5370136|5370097	3.58E-12	CL:22838	0.8709965388637482
35	4	STRING Clusters	Mixed, incl. AP2/ERF domain, and Alfin	1.66E-7	A0A067G4U5|A0A067GCE9|A0A067GR94|A0A067H0C6	5370005	5370148|5370130|5370124|5370136	3.96E-10	CL:22844	0.6779891911959945
17	3	STRING Clusters	Mixed, incl. Alfin, and Dof domain, zinc finger	8.76E-6	A0A067G4U5|A0A067GCE9|A0A067GR94	5370005	5370148|5370130|5370124	2.58E-8	CL:22851	0.5057495893831919
24	3	Pfam	Dof domain, zinc finger	1.3E-4	A0A067GR94|A0A067H0C6|A0A067H7W4	5370005	5370124|5370136|5370142	6.6E-8	PF02701	0.3886056647693163
24	3	InterPro Domains	Zinc finger, Dof-type	3.7E-4	A0A067GR94|A0A067H0C6|A0A067H7W4	5370005	5370124|5370136|5370142	6.6E-8	IPR003851	0.3431798275933005
24	3	InterPro Domains	Dof zinc finger protein	3.7E-4	A0A067GR94|A0A067H0C6|A0A067H7W4	5370005	5370124|5370136|5370142	6.6E-8	IPR045174	0.3431798275933005
5	2	STRING Clusters	Mixed, incl. Beta-carotene hydroxylase-like, and Alfin	5.5E-4	A0A067G4U5|A0A067GCE9	5370005	5370148|5370130	1.91E-6	CL:22857	0.32596373105057563
753	4	UniProt Keywords	DNA-binding	0.0167	A0A067F0Y4|A0A067GR94|A0A067H0C6|A0A067H7W4	5370005	5370094|5370124|5370136|5370142	5.89E-5	KW-0238	0.17772835288524166
1063	4	UniProt Keywords	Nucleus	0.0316	A0A067F0Y4|A0A067GR94|A0A067H0C6|A0A067H7W4	5370005	5370094|5370124|5370136|5370142	2.2E-4	KW-0539	0.1500312917381596

## Sheet: black
# background genes	# genes	category	description	FDR value	genes	network.SUID	nodes.SUID	p-value	term name	transferred FDR value
561	24	GO Biological Process	Ribonucleoprotein complex biogenesis	3.53E-11	A0A067D2D8|A0A067D413|A0A067D7L2|A0A067DEC1|A0A067E9B3|A0A067EA76|A0A067ECH0|A0A067EHP4|A0A067ERH0|A0A067F3J6|A0A067F5L8|A0A067F6A5|A0A067FEN9|A0A067FHH6|A0A067FLF2|EIF6|A0A067FSI2|A0A067FZJ8|A0A067G339|A0A067GF78|A0A067GKN8|A0A067GRK5|A0A067H361|A0A067HH20	5374436	5370831|5370951|5370885|5371107|5370891|5370897|5370933|5370921|5371047|5371041|5370879|5371416|5371893|5370957|5370945|5371431|5370939|5370927|5370975|5370903|5370873|5370915|5370834|5370909	8.2E-15	GO:0022613	1.04522e+16
474	22	GO Biological Process	Ribosome biogenesis	5.31E-11	A0A067D2D8|A0A067D7L2|A0A067E9B3|A0A067EA76|A0A067ECH0|A0A067EHP4|A0A067ERH0|A0A067F3J6|A0A067F5L8|A0A067F6A5|A0A067FEN9|A0A067FHH6|A0A067FLF2|EIF6|A0A067FSI2|A0A067FZJ8|A0A067G339|A0A067GF78|A0A067GKN8|A0A067GRK5|A0A067H361|A0A067HH20	5374436	5370831|5370885|5370891|5370897|5370933|5370921|5371047|5371041|5370879|5371416|5371893|5370957|5370945|5371431|5370939|5370927|5370975|5370903|5370873|5370915|5370834|5370909	2.47E-14	GO:0042254	1027490547891850
3107	51	GO Cellular Component	Protein-containing complex	7.99E-11	A0A067D413|A0A067D7L2|A0A067DEC1|A0A067DEQ0|A0A067DK27|A0A067DM97|A0A067DXL1|A0A067DZH1|A0A067E3E8|A0A067E5I6|A0A067E9B3|A0A067EA76|A0A067ECH0|A0A067ECY4|A0A067EDV1|A0A067EKC4|A0A067ENI4|A0A067ER71|A0A067ERC2|A0A067ETH1|A0A067F2Q2|A0A067F3J6|A0A067F3V3|A0A067F445|A0A067F4X9|A0A067F824|A0A067FA59|A0A067FA79|A0A067FBZ6|A0A067FHH6|A0A067FLF2|EIF6|A0A067FMT6|A0A067FSI0|A0A067FSI2|A0A067FUB8|A0A067FVN…	5374436	5370951|5370885|5371107|5371119|5370963|5371188|5371281|5370981|5371326|5371353|5370891|5370897|5370933|5371584|5371176|5371113|5371713|5371719|5371371|5371788|5371884|5371041|5371842|5371134|5371260|5370987|5371887|5371731|5371191|5370957|5370945|5371431|5371392|5371284|5370939|5371197|5372250|5370927|5371161|5370975|5372355|5371587|5371848|5372943|5370873|5372307|5370915|5370867|5371737|5371299…	9.7E-14	GO:0032991	1.00975e+16
2128	41	GO Biological Process	Gene expression	4.33E-10	A0A067D2D8|A0A067D413|A0A067D7L2|A0A067DEC1|A0A067DK27|A0A067E3E8|A0A067E4Z6|A0A067E9B3|A0A067EA76|A0A067ECG4|A0A067ECH0|A0A067EDV1|A0A067EG36|A0A067EHP4|A0A067EUL2|A0A067EW54|A0A067F2X8|A0A067F490|A0A067F6A5|A0A067F824|A0A067F841|A0A067FBZ6|A0A067FCE5|A0A067FHH6|A0A067FJD9|A0A067FLF2|EIF6|A0A067FMT6|A0A067FSI2|A0A067FUB8|A0A067FXF4|A0A067FZJ8|A0A067G339|A0A067G7J1|A0A067GKN8|A0A067GRK5|A0A067GWL…	5374436	5370831|5370951|5370885|5371107|5370963|5371326|5370969|5370891|5370897|5371518|5370933|5371176|5371611|5370921|5370861|5371818|5371329|5371347|5371416|5370987|5372946|5371191|5371854|5370957|5371821|5370945|5371431|5371392|5370939|5371197|5371971|5370927|5370975|5371527|5370873|5370915|5372409|5371686|5370867|5371299|5370909	3.9E-13	GO:0010467	0.9363512103646634
3200	51	GO Biological Process	Cellular component organization or biogenesis	4.33E-10	A0A067D2D8|A0A067D413|A0A067D7L2|A0A067D8C2|A0A067DEC1|A0A067DEQ0|A0A067DIK0|A0A067DXL1|A0A067E0C1|A0A067E2S5|A0A067E5I6|A0A067E9B3|A0A067EA76|A0A067ECH0|A0A067EFR9|A0A067EG36|A0A067EHP4|A0A067EJE2|A0A067ENI4|A0A067ER71|A0A067ERH0|A0A067EUT3|A0A067EV14|A0A067F179|A0A067F3J6|A0A067F445|A0A067F490|A0A067F5L8|A0A067F6A5|A0A067F8W4|A0A067FAW1|A0A067FBZ6|A0A067FEN9|A0A067FHH6|A0A067FKT8|A0A067FLF2|EIF…	5374436	5370831|5370951|5370885|5371080|5371107|5371119|5371149|5371281|5371305|5371314|5371353|5370891|5370897|5370933|5371602|5371611|5370921|5371677|5371713|5371719|5371047|5371803|5372910|5371869|5371041|5371134|5371347|5370879|5371416|5371308|5372085|5371191|5371893|5370957|5371017|5370945|5371431|5370939|5370927|5370975|5371956|5371587|5370903|5370873|5371680|5372058|5371605|5370915|5371317|5370834…	3.02E-13	GO:0071840	0.9363512103646634
13617	115	GO Cellular Component	Intracellular organelle	6.54E-10	A0A067D2D8|A0A067D413|A0A067D499|A0A067D7L2|A0A067DEC1|A0A067DEQ0|A0A067DIK0|A0A067DK27|A0A067DLR8|A0A067DRN9|A0A067DSB8|A0A067DUW2|A0A067DVJ2|A0A067DWG0|A0A067DXL1|A0A067DZH1|A0A067E0C1|A0A067E2S5|A0A067E3E8|A0A067E4Z6|A0A067E563|A0A067E5I6|A0A067E6C1|A0A067E986|A0A067E9B3|A0A067EA76|A0A067ECG4|A0A067ECH0|A0A067ECY4|A0A067EDV1|A0A067EFR9|A0A067EG36|A0A067EHK0|A0A067EHP4|A0A067EJ31|A0A067EJG5|A0A…	5374436	5370831|5370951|5370993|5370885|5371107|5371119|5371149|5370963|5372949|5371236|5371128|5371272|5371002|5372925|5371281|5370981|5371305|5371314|5371326|5370969|5371215|5371353|5372931|5372919|5370891|5370897|5371518|5370933|5371584|5371176|5371602|5371611|5371617|5370921|5371671|5371698|5371113|5371713|5371371|5371230|5371788|5370861|5371803|5372910|5371812|5371818|5371830|5371860|5371869|5371878…	1.59E-12	GO:0043229	0.9184422251675732
16517	127	GO Cellular Component	Intracellular anatomical structure	1.49E-9	A0A067D2D8|A0A067D413|A0A067D499|A0A067D7L2|A0A067DEC1|A0A067DEQ0|A0A067DIK0|A0A067DK27|A0A067DLR8|A0A067DM97|A0A067DRN9|A0A067DSB8|A0A067DUW2|A0A067DVJ2|A0A067DWG0|A0A067DXL1|A0A067DZH1|A0A067DZU9|A0A067E0C1|A0A067E2S5|A0A067E3E8|A0A067E4Z6|A0A067E563|A0A067E5I6|A0A067E6C1|A0A067E986|A0A067E9B3|A0A067EA76|A0A067ECG4|A0A067ECH0|A0A067ECY4|A0A067EDV1|A0A067EFR9|A0A067EG36|A0A067EHK0|A0A067EHP4|A0A…	5374436	5370831|5370951|5370993|5370885|5371107|5371119|5371149|5370963|5372949|5371188|5371236|5371128|5371272|5371002|5372925|5371281|5370981|5371296|5371305|5371314|5371326|5370969|5371215|5371353|5372931|5372919|5370891|5370897|5371518|5370933|5371584|5371176|5371602|5371611|5371617|5370921|5371671|5371698|5371113|5371713|5371719|5371371|5371230|5371788|5370861|5371803|5372910|5371812|5371818|5371830…	7.23E-12	GO:0005622	0.8826813731587725
391	18	GO Cellular Component	Nucleolus	1.49E-9	A0A067D2D8|A0A067D7L2|A0A067E9B3|A0A067EA76|A0A067ECH0|A0A067EHP4|A0A067F3J6|A0A067F5L8|A0A067F734|A0A067FHH6|A0A067FLF2|EIF6|A0A067FSI2|A0A067FZJ8|A0A067GF78|A0A067GKN8|A0A067GRK5|A0A067H361	5374436	5370831|5370885|5370891|5370897|5370933|5370921|5371041|5370879|5371380|5370957|5370945|5371431|5370939|5370927|5370903|5370873|5370915|5370834	7.44E-12	GO:0005730	0.8826813731587725
12905	110	GO Cellular Component	Membrane-bounded organelle	1.49E-9	A0A067D2D8|A0A067D413|A0A067D499|A0A067D7L2|A0A067DEC1|A0A067DEQ0|A0A067DIK0|A0A067DK27|A0A067DLR8|A0A067DRN9|A0A067DSB8|A0A067DUW2|A0A067DVJ2|A0A067DWG0|A0A067DXL1|A0A067DZH1|A0A067E0C1|A0A067E3E8|A0A067E4Z6|A0A067E563|A0A067E5I6|A0A067E6C1|A0A067E986|A0A067E9B3|A0A067EA76|A0A067ECG4|A0A067ECH0|A0A067ECY4|A0A067EDV1|A0A067EFR9|A0A067EG36|A0A067EHK0|A0A067EHP4|A0A067EJ31|A0A067EJG5|A0A067EKC4|A0A…	5374436	5370831|5370951|5370993|5370885|5371107|5371119|5371149|5370963|5372949|5371236|5371128|5371272|5371002|5372925|5371281|5370981|5371305|5371326|5370969|5371215|5371353|5372931|5372919|5370891|5370897|5371518|5370933|5371584|5371176|5371602|5371611|5371617|5370921|5371671|5371698|5371113|5371371|5371788|5370861|5371803|5372910|5371812|5371818|5371830|5371860|5371869|5371878|5371884|5371041|5371842…	9.61E-12	GO:0043227	0.8826813731587725
12840	109	GO Cellular Component	Intracellular membrane-bounded organelle	1.92E-9	A0A067D2D8|A0A067D413|A0A067D499|A0A067D7L2|A0A067DEC1|A0A067DEQ0|A0A067DIK0|A0A067DK27|A0A067DLR8|A0A067DRN9|A0A067DSB8|A0A067DUW2|A0A067DVJ2|A0A067DWG0|A0A067DXL1|A0A067DZH1|A0A067E0C1|A0A067E3E8|A0A067E4Z6|A0A067E563|A0A067E5I6|A0A067E6C1|A0A067E986|A0A067E9B3|A0A067EA76|A0A067ECG4|A0A067ECH0|A0A067ECY4|A0A067EDV1|A0A067EFR9|A0A067EG36|A0A067EHK0|A0A067EHP4|A0A067EJ31|A0A067EJG5|A0A067EKC4|A0A…	5374436	5370831|5370951|5370993|5370885|5371107|5371119|5371149|5370963|5372949|5371236|5371128|5371272|5371002|5372925|5371281|5370981|5371305|5371326|5370969|5371215|5371353|5372931|5372919|5370891|5370897|5371518|5370933|5371584|5371176|5371602|5371611|5371617|5370921|5371671|5371698|5371113|5371371|5371788|5370861|5371803|5372910|5371812|5371818|5371830|5371860|5371869|5371878|5371884|5371041|5371842…	2.1E-11	GO:0043231	0.8716698771296449
1131	28	GO Cellular Component	Intracellular organelle lumen	1.92E-9	A0A067D2D8|A0A067D413|A0A067D7L2|A0A067E9B3|A0A067EA76|A0A067ECG4|A0A067ECH0|A0A067EHP4|A0A067EKC4|A0A067F3J6|A0A067F445|A0A067F5L8|A0A067F734|A0A067F824|A0A067F8W4|A0A067FHH6|A0A067FLF2|EIF6|A0A067FSI2|A0A067FZJ8|A0A067G774|A0A067GBP2|A0A067GD27|A0A067GF78|A0A067GKN8|A0A067GQ74|A0A067GRK5|A0A067H361	5374436	5370831|5370951|5370885|5370891|5370897|5371518|5370933|5370921|5371113|5371041|5371134|5370879|5371380|5370987|5371308|5370957|5370945|5371431|5370939|5370927|5372328|5372331|5371152|5370903|5370873|5372058|5370915|5370834	1.64E-11	GO:0070013	0.8716698771296449
16432	127	COMPARTMENTS	Intracellular	5.79E-9	A0A067D2D8|A0A067D413|A0A067D7L2|A0A067DEC1|A0A067DEQ0|A0A067DIK0|A0A067DK27|A0A067DLR8|A0A067DM97|A0A067DRN9|A0A067DSB8|A0A067DUW2|A0A067DVJ2|A0A067DWG0|A0A067DXL1|A0A067DZH1|A0A067DZU9|A0A067E0C1|A0A067E2S5|A0A067E3E8|A0A067E4Z6|A0A067E563|A0A067E5I6|A0A067E6C1|A0A067E986|A0A067E9B3|A0A067EA76|A0A067ECG4|A0A067ECH0|A0A067ECY4|A0A067EDV1|A0A067EFR9|A0A067EG36|A0A067EHK0|A0A067EHP4|A0A067EJ31|A0A…	5374436	5370831|5370951|5370885|5371107|5371119|5371149|5370963|5372949|5371188|5371236|5371128|5371272|5371002|5372925|5371281|5370981|5371296|5371305|5371314|5371326|5370969|5371215|5371353|5372931|5372919|5370891|5370897|5371518|5370933|5371584|5371176|5371602|5371611|5371617|5370921|5371671|5371677|5371698|5371113|5371713|5371719|5371371|5371047|5371230|5371788|5370861|5371803|5372910|5371812|5371818…	4.43E-12	GOCC:0005622	0.8237321436272564
3971	55	COMPARTMENTS	Protein-containing complex	5.79E-9	A0A067D7L2|A0A067DEC1|A0A067DEQ0|A0A067DK27|A0A067DMK8|A0A067DXL1|A0A067DZH1|A0A067E2S5|A0A067E5I6|A0A067E986|A0A067E9B3|A0A067EA76|A0A067ECH0|A0A067ECY4|A0A067EDV1|A0A067EHP4|A0A067EJE2|A0A067EKC4|A0A067ER71|A0A067ERC2|A0A067ERH0|A0A067ET91|A0A067ETH1|A0A067F2Q2|A0A067F3J6|A0A067F445|A0A067F4X9|A0A067F824|A0A067F8W4|A0A067FA59|A0A067FAW1|A0A067FBZ6|A0A067FHH6|A0A067FLF2|A0A067FMT6|A0A067FSI0|A0A…	5374436	5370885|5371107|5371119|5370963|5371206|5371281|5370981|5371314|5371353|5372919|5370891|5370897|5370933|5371584|5371176|5370921|5371677|5371113|5371719|5371371|5371047|5371230|5371788|5371884|5371041|5371134|5371260|5370987|5371308|5371887|5372085|5371191|5370957|5370945|5371392|5371284|5370939|5371197|5372937|5372250|5371161|5370975|5372328|5372331|5372355|5371587|5371848|5372943|5371680|5370915…	6.62E-12	GOCC:0032991	0.8237321436272564
3735	53	GO Biological Process	Cellular nitrogen compound metabolic process	6.68E-9	A0A067D2D8|A0A067D413|A0A067D7L2|A0A067DEC1|A0A067DK27|A0A067DWG0|A0A067E3E8|A0A067E4Z6|A0A067E5I6|A0A067E6C1|A0A067E986|A0A067E9B3|A0A067EA76|A0A067ECH0|A0A067EDV1|A0A067EG36|A0A067EHK0|A0A067EHP4|A0A067EJE2|A0A067EJG5|A0A067EKC4|A0A067EUL2|A0A067EW54|A0A067F2Q2|A0A067F2X8|A0A067F490|A0A067F6A5|A0A067F824|A0A067F841|A0A067FA59|A0A067FCE5|A0A067FHH6|A0A067FJD9|A0A067FLF2|EIF6|A0A067FMT6|A0A067FNX…	5374436	5370831|5370951|5370885|5371107|5370963|5372925|5371326|5370969|5371353|5372931|5372919|5370891|5370897|5370933|5371176|5371611|5371617|5370921|5371677|5371698|5371113|5370861|5371818|5371884|5371329|5371347|5371416|5370987|5372946|5371887|5371854|5370957|5371821|5370945|5371431|5371392|5371692|5370939|5371971|5370927|5370975|5371527|5371245|5371152|5370873|5372058|5370915|5372409|5371317|5371686…	7.76E-12	GO:0034641	0.8175223537524454
708	22	GO Biological Process	ncRNA metabolic process	3.62E-8	A0A067D2D8|A0A067D7L2|A0A067E4Z6|A0A067E9B3|A0A067EA76|A0A067ECH0|A0A067EHP4|A0A067EW54|A0A067F2X8|A0A067F6A5|A0A067FHH6|A0A067FJD9|A0A067FLF2|EIF6|A0A067FMT6|A0A067FSI2|A0A067FZJ8|A0A067GKN8|A0A067GRK5|A0A067H1B2|A0A067H1Q9|A0A067HH20	5374436	5370831|5370885|5370969|5370891|5370897|5370933|5370921|5371818|5371329|5371416|5370957|5371821|5370945|5371431|5371392|5370939|5370927|5370873|5370915|5371686|5370867|5370909	5.05E-11	GO:0034660	0.7441291429466834
1792	34	GO Biological Process	RNA metabolic process	5.85E-8	A0A067D2D8|A0A067D413|A0A067D7L2|A0A067DEC1|A0A067DK27|A0A067DWG0|A0A067E4Z6|A0A067E6C1|A0A067E986|A0A067E9B3|A0A067EA76|A0A067ECH0|A0A067EG36|A0A067EHK0|A0A067EHP4|A0A067EUL2|A0A067EW54|A0A067F2X8|A0A067F490|A0A067F6A5|A0A067F824|A0A067F841|A0A067FHH6|A0A067FJD9|A0A067FLF2|EIF6|A0A067FMT6|A0A067FSI2|A0A067FZJ8|A0A067GKN8|A0A067GRK5|A0A067H1B2|A0A067H1Q9|A0A067HH20	5374436	5370831|5370951|5370885|5371107|5370963|5372925|5370969|5372931|5372919|5370891|5370897|5370933|5371611|5371617|5370921|5370861|5371818|5371329|5371347|5371416|5370987|5372946|5370957|5371821|5370945|5371431|5371392|5370939|5370927|5370873|5370915|5371686|5370867|5370909	9.52E-11	GO:0016070	0.723284413391782
2437	40	GO Biological Process	Nucleic acid metabolic process	5.85E-8	A0A067D2D8|A0A067D413|A0A067D7L2|A0A067DEC1|A0A067DK27|A0A067DWG0|A0A067E4Z6|A0A067E5I6|A0A067E6C1|A0A067E986|A0A067E9B3|A0A067EA76|A0A067ECH0|A0A067EG36|A0A067EHK0|A0A067EHP4|A0A067EKC4|A0A067EUL2|A0A067EW54|A0A067F2Q2|A0A067F2X8|A0A067F490|A0A067F6A5|A0A067F824|A0A067F841|A0A067FA59|A0A067FHH6|A0A067FJD9|A0A067FLF2|EIF6|A0A067FMT6|A0A067FSI2|A0A067FZJ8|A0A067GKN8|A0A067GQ74|A0A067GRK5|A0A067GZJ…	5374436	5370831|5370951|5370885|5371107|5370963|5372925|5370969|5371353|5372931|5372919|5370891|5370897|5370933|5371611|5371617|5370921|5371113|5370861|5371818|5371884|5371329|5371347|5371416|5370987|5372946|5371887|5370957|5371821|5370945|5371431|5371392|5370939|5370927|5370873|5372058|5370915|5371317|5371686|5370867|5370909	1.07E-10	GO:0090304	0.723284413391782
30	7	GO Cellular Component	Preribosome, large subunit precursor	6.94E-8	A0A067E9B3|A0A067EA76|EIF6|A0A067FZJ8|A0A067GKN8|A0A067GRK5|A0A067HH20	5374436	5370891|5370897|5371431|5370927|5370873|5370915|5370909	9.28E-10	GO:0030687	0.7158640529545145
120	10	GO Cellular Component	Preribosome	1.39E-7	A0A067E9B3|A0A067EA76|A0A067ECH0|A0A067FLF2|EIF6|A0A067FSI2|A0A067FZJ8|A0A067GKN8|A0A067GRK5|A0A067HH20	5374436	5370891|5370897|5370933|5370945|5371431|5370939|5370927|5370873|5370915|5370909	2.03E-9	GO:0030684	0.6856985199745905
2870	43	GO Biological Process	Nucleobase-containing compound metabolic process	1.43E-7	A0A067D2D8|A0A067D413|A0A067D7L2|A0A067DEC1|A0A067DK27|A0A067DWG0|A0A067E4Z6|A0A067E5I6|A0A067E6C1|A0A067E986|A0A067E9B3|A0A067EA76|A0A067ECH0|A0A067EG36|A0A067EHK0|A0A067EHP4|A0A067EJE2|A0A067EKC4|A0A067EUL2|A0A067EW54|A0A067F2Q2|A0A067F2X8|A0A067F490|A0A067F6A5|A0A067F824|A0A067F841|A0A067FA59|A0A067FHH6|A0A067FJD9|A0A067FLF2|EIF6|A0A067FMT6|A0A067FNX6|A0A067FSI2|A0A067FZJ8|A0A067GD27|A0A067GKN…	5374436	5370831|5370951|5370885|5371107|5370963|5372925|5370969|5371353|5372931|5372919|5370891|5370897|5370933|5371611|5371617|5370921|5371677|5371113|5370861|5371818|5371884|5371329|5371347|5371416|5370987|5372946|5371887|5370957|5371821|5370945|5371431|5371392|5371692|5370939|5370927|5371152|5370873|5372058|5370915|5371317|5371686|5370867|5370909	2.98E-10	GO:0006139	0.6844663962534938
106	11	STRING Clusters	Ribosomal large subunit biogenesis, and RNA helicase activity	1.89E-7	A0A067D2D8|A0A067E9B3|A0A067EA76|A0A067F5L8|A0A067F6A5|EIF6|A0A067FZJ8|A0A067GF78|A0A067GKN8|A0A067GRK5|A0A067H361	5374436	5370831|5370891|5370897|5370879|5371416|5371431|5370927|5370903|5370873|5370915|5370834	3.48E-11	CL:1944	0.6723538195826756
80	10	STRING Clusters	Mixed, incl. Ribosomal large subunit biogenesis, and GTP binding domain	1.89E-7	A0A067E9B3|A0A067EA76|A0A067F5L8|A0A067F6A5|EIF6|A0A067FZJ8|A0A067GF78|A0A067GKN8|A0A067GRK5|A0A067H361	5374436	5370891|5370897|5370879|5371416|5371431|5370927|5370903|5370873|5370915|5370834	5.21E-11	CL:1947	0.6723538195826756
59	9	STRING Clusters	Preribosome, large subunit precursor, and Ribosomal large subunit biogenesis	1.89E-7	A0A067E9B3|A0A067EA76|A0A067F5L8|EIF6|A0A067FZJ8|A0A067GF78|A0A067GKN8|A0A067GRK5|A0A067H361	5374436	5370891|5370897|5370879|5371431|5370927|5370903|5370873|5370915|5370834	9.89E-11	CL:1962	0.6723538195826756
104	10	GO Biological Process	Ribosomal large subunit biogenesis	2.39E-7	A0A067E9B3|A0A067EA76|A0A067F5L8|A0A067FHH6|EIF6|A0A067FZJ8|A0A067GKN8|A0A067GRK5|A0A067H361|A0A067HH20	5374436	5370891|5370897|5370879|5370957|5371431|5370927|5370873|5370915|5370834|5370909	5.56E-10	GO:0042273	0.6621602099051862
47	8	STRING Clusters	Mixed, incl. Preribosome, large subunit precursor, and RNA (C5-cytosine) methyltransferase	4.0E-7	A0A067E9B3|A0A067EA76|A0A067F5L8|EIF6|A0A067FZJ8|A0A067GF78|A0A067GKN8|A0A067GRK5	5374436	5370891|5370897|5370879|5371431|5370927|5370903|5370873|5370915	5.14E-10	CL:1965	0.6397940008672037
607	19	GO Biological Process	ncRNA processing	4.06E-7	A0A067D2D8|A0A067D7L2|A0A067E4Z6|A0A067E9B3|A0A067EA76|A0A067ECH0|A0A067EHP4|A0A067F6A5|A0A067FHH6|A0A067FLF2|EIF6|A0A067FMT6|A0A067FSI2|A0A067FZJ8|A0A067GKN8|A0A067GRK5|A0A067H1B2|A0A067H1Q9|A0A067HH20	5374436	5370831|5370885|5370969|5370891|5370897|5370933|5370921|5371416|5370957|5370945|5371431|5371392|5370939|5370927|5370873|5370915|5371686|5370867|5370909	1.04E-9	GO:0034470	0.6391473966422806
3516	47	GO Biological Process	Organic cyclic compound metabolic process	5.09E-7	A0A067D2D8|A0A067D413|A0A067D499|A0A067D7L2|A0A067DEC1|A0A067DK27|A0A067DVJ2|A0A067DWG0|A0A067E4Z6|A0A067E5I6|A0A067E6C1|A0A067E986|A0A067E9B3|A0A067EA76|A0A067ECH0|A0A067EG36|A0A067EHK0|A0A067EHP4|A0A067EJE2|A0A067EJG5|A0A067EKC4|A0A067EUL2|A0A067EW54|A0A067F2Q2|A0A067F2X8|A0A067F490|A0A067F6A5|A0A067F824|A0A067F841|A0A067FA59|A0A067FHH6|A0A067FJD9|A0A067FLF2|EIF6|A0A067FMT6|A0A067FNX6|A0A067FSI…	5374436	5370831|5370951|5370993|5370885|5371107|5370963|5371002|5372925|5370969|5371353|5372931|5372919|5370891|5370897|5370933|5371611|5371617|5370921|5371677|5371698|5371113|5370861|5371818|5371884|5371329|5371347|5371416|5370987|5372946|5371887|5370957|5371821|5370945|5371431|5371392|5371692|5370939|5370927|5372340|5371152|5370873|5372058|5370915|5371317|5371686|5370867|5370909	1.42E-9	GO:1901360	0.6293282217663241
9328	86	COMPARTMENTS	Intracellular membrane-bounded organelle	5.47E-7	A0A067D2D8|A0A067D413|A0A067D7L2|A0A067DEQ0|A0A067DIK0|A0A067DK27|A0A067DRN9|A0A067DSB8|A0A067DUW2|A0A067DVJ2|A0A067DXL1|A0A067DZH1|A0A067E0C1|A0A067E4Z6|A0A067E563|A0A067E5I6|A0A067E6C1|A0A067E9B3|A0A067EA76|A0A067ECG4|A0A067ECH0|A0A067ECY4|A0A067EDV1|A0A067EFR9|A0A067EG36|A0A067EHK0|A0A067EHP4|A0A067EJ31|A0A067EJG5|A0A067EKC4|A0A067ERC2|A0A067ERH0|A0A067ETH1|A0A067EUL2|A0A067EUT3|A0A067EV14|A0A…	5374436	5370831|5370951|5370885|5371119|5371149|5370963|5371236|5371128|5371272|5371002|5371281|5370981|5371305|5370969|5371215|5371353|5372931|5370891|5370897|5371518|5370933|5371584|5371176|5371602|5371611|5371617|5370921|5371671|5371698|5371113|5371371|5371047|5371788|5370861|5371803|5372910|5371812|5371701|5372913|5371869|5371878|5371884|5371842|5371953|5371134|5371347|5370879|5371416|5371380|5370987…	1.26E-9	GOCC:0043231	0.6262012673666569
30	7	STRING Clusters	Preribosome, large subunit precursor, and NOG1, N-terminal helical domain	5.61E-7	A0A067E9B3|A0A067EA76|A0A067F5L8|EIF6|A0A067FZJ8|A0A067GKN8|A0A067GRK5	5374436	5370891|5370897|5370879|5371431|5370927|5370873|5370915	9.28E-10	CL:1969	0.6251037138743839
362	15	GO Biological Process	rRNA processing	5.65E-7	A0A067D2D8|A0A067D7L2|A0A067E9B3|A0A067EA76|A0A067ECH0|A0A067EHP4|A0A067F6A5|A0A067FHH6|A0A067FLF2|EIF6|A0A067FSI2|A0A067FZJ8|A0A067GKN8|A0A067GRK5|A0A067HH20	5374436	5370831|5370885|5370891|5370897|5370933|5370921|5371416|5370957|5370945|5371431|5370939|5370927|5370873|5370915|5370909	1.81E-9	GO:0006364	0.6247951552180562
1394	28	GO Biological Process	Cellular component biogenesis	5.65E-7	A0A067D2D8|A0A067D413|A0A067D7L2|A0A067DEC1|A0A067E5I6|A0A067E9B3|A0A067EA76|A0A067ECH0|A0A067EHP4|A0A067EJE2|A0A067ERH0|A0A067F3J6|A0A067F5L8|A0A067F6A5|A0A067F8W4|A0A067FEN9|A0A067FHH6|A0A067FLF2|EIF6|A0A067FSI2|A0A067FZJ8|A0A067G339|A0A067GF78|A0A067GKN8|A0A067GR11|A0A067GRK5|A0A067H361|A0A067HH20	5374436	5370831|5370951|5370885|5371107|5371353|5370891|5370897|5370933|5370921|5371677|5371047|5371041|5370879|5371416|5371308|5371893|5370957|5370945|5371431|5370939|5370927|5370975|5370903|5370873|5371605|5370915|5370834|5370909	1.71E-9	GO:0044085	0.6247951552180562
9924	89	COMPARTMENTS	Membrane-bounded organelle	6.4E-7	A0A067D2D8|A0A067D413|A0A067D7L2|A0A067DEQ0|A0A067DIK0|A0A067DK27|A0A067DRN9|A0A067DSB8|A0A067DUW2|A0A067DVJ2|A0A067DXL1|A0A067DZH1|A0A067E0C1|A0A067E4Z6|A0A067E563|A0A067E5I6|A0A067E6C1|A0A067E9B3|A0A067EA76|A0A067ECG4|A0A067ECH0|A0A067ECY4|A0A067EDV1|A0A067EFR9|A0A067EG36|A0A067EHK0|A0A067EHP4|A0A067EJ31|A0A067EJG5|A0A067EKC4|A0A067ERC2|A0A067ERH0|A0A067ETH1|A0A067EUL2|A0A067EUT3|A0A067EV14|A0A…	5374436	5370831|5370951|5370885|5371119|5371149|5370963|5371236|5371128|5371272|5371002|5371281|5370981|5371305|5370969|5371215|5371353|5372931|5370891|5370897|5371518|5370933|5371584|5371176|5371602|5371611|5371617|5370921|5371671|5371698|5371113|5371371|5371047|5371788|5370861|5371803|5372910|5371812|5371818|5371701|5372913|5371869|5371878|5371884|5371842|5371953|5371134|5371347|5370879|5371416|5371380…	1.96E-9	GOCC:0043227	0.6193820026016112
702	19	GO Cellular Component	Ribonucleoprotein complex	6.53E-7	A0A067D413|A0A067DK27|A0A067DZH1|A0A067E3E8|A0A067E9B3|A0A067EA76|A0A067ECH0|A0A067EDV1|A0A067F824|A0A067FHH6|A0A067FLF2|EIF6|A0A067FSI2|A0A067FZJ8|A0A067G339|A0A067GKN8|A0A067GRK5|A0A067HG57|A0A067HH20	5374436	5370951|5370963|5370981|5371326|5370891|5370897|5370933|5371176|5370987|5370957|5370945|5371431|5370939|5370927|5370975|5370873|5370915|5371299|5370909	1.03E-8	GO:1990904	0.6185086818724926
3211	44	GO Biological Process	Heterocycle metabolic process	7.44E-7	A0A067D2D8|A0A067D413|A0A067D7L2|A0A067DEC1|A0A067DK27|A0A067DWG0|A0A067E4Z6|A0A067E5I6|A0A067E6C1|A0A067E986|A0A067E9B3|A0A067EA76|A0A067ECH0|A0A067EG36|A0A067EHK0|A0A067EHP4|A0A067EJE2|A0A067EJG5|A0A067EKC4|A0A067EUL2|A0A067EW54|A0A067F2Q2|A0A067F2X8|A0A067F490|A0A067F6A5|A0A067F824|A0A067F841|A0A067FA59|A0A067FHH6|A0A067FJD9|A0A067FLF2|EIF6|A0A067FMT6|A0A067FNX6|A0A067FSI2|A0A067FZJ8|A0A067GD2…	5374436	5370831|5370951|5370885|5371107|5370963|5372925|5370969|5371353|5372931|5372919|5370891|5370897|5370933|5371611|5371617|5370921|5371677|5371698|5371113|5370861|5371818|5371884|5371329|5371347|5371416|5370987|5372946|5371887|5370957|5371821|5370945|5371431|5371392|5371692|5370939|5370927|5371152|5370873|5372058|5370915|5371317|5371686|5370867|5370909	2.76E-9	GO:0046483	0.6128427064454122
1743	30	GO Cellular Component	Intracellular non-membrane-bounded organelle	7.93E-7	A0A067D2D8|A0A067D7L2|A0A067E2S5|A0A067E5I6|A0A067E9B3|A0A067EA76|A0A067ECH0|A0A067EHP4|A0A067EKC4|A0A067ENI4|A0A067ET91|A0A067F3J6|A0A067F490|A0A067F4X9|A0A067F5L8|A0A067F734|A0A067FHH6|A0A067FLF2|EIF6|A0A067FSI2|A0A067FZJ8|A0A067G339|A0A067G7J1|A0A067GF78|A0A067GKN8|A0A067GQ74|A0A067GRK5|A0A067H361|A0A067H8C0|A0A067HG57	5374436	5370831|5370885|5371314|5371353|5370891|5370897|5370933|5370921|5371113|5371713|5371230|5371041|5371347|5371260|5370879|5371380|5370957|5370945|5371431|5370939|5370927|5370975|5371527|5370903|5370873|5372058|5370915|5370834|5371737|5371299	1.35E-8	GO:0043232	0.6100726812682395
3371	45	GO Biological Process	Cellular aromatic compound metabolic process	9.16E-7	A0A067D2D8|A0A067D413|A0A067D7L2|A0A067DEC1|A0A067DK27|A0A067DWG0|A0A067E4Z6|A0A067E5I6|A0A067E6C1|A0A067E986|A0A067E9B3|A0A067EA76|A0A067ECH0|A0A067EG36|A0A067EHK0|A0A067EHP4|A0A067EJE2|A0A067EJG5|A0A067EKC4|A0A067EUL2|A0A067EW54|A0A067F2Q2|A0A067F2X8|A0A067F490|A0A067F6A5|A0A067F824|A0A067F841|A0A067FA59|A0A067FHH6|A0A067FJD9|A0A067FLF2|EIF6|A0A067FMT6|A0A067FNX6|A0A067FSI2|A0A067FZJ8|A0A067GAV…	5374436	5370831|5370951|5370885|5371107|5370963|5372925|5370969|5371353|5372931|5372919|5370891|5370897|5370933|5371611|5371617|5370921|5371677|5371698|5371113|5370861|5371818|5371884|5371329|5371347|5371416|5370987|5372946|5371887|5370957|5371821|5370945|5371431|5371392|5371692|5370939|5370927|5372340|5371152|5370873|5372058|5370915|5371317|5371686|5370867|5370909	3.83E-9	GO:0006725	0.603810452633215
16529	122	GO Biological Process	Cellular process	9.16E-7	A0A067D2D8|A0A067D413|A0A067D7L2|A0A067D8C2|A0A067DEC1|A0A067DEQ0|A0A067DIK0|A0A067DK27|A0A067DLR8|A0A067DM97|A0A067DRN9|A0A067DSB8|A0A067DUW2|A0A067DVJ2|A0A067DWG0|A0A067DXL1|A0A067DZU9|A0A067E0C1|A0A067E2S5|A0A067E3E8|A0A067E4Z6|A0A067E5I6|A0A067E6C1|A0A067E986|A0A067E9B3|A0A067EA76|A0A067ECH0|A0A067ECY4|A0A067EDV1|A0A067EFR9|A0A067EG36|A0A067EHK0|A0A067EHP4|A0A067EJE2|A0A067EJG5|A0A067EKC4|A0A…	5374436	5370831|5370951|5370885|5371080|5371107|5371119|5371149|5370963|5372949|5371188|5371236|5371128|5371272|5371002|5372925|5371281|5371296|5371305|5371314|5371326|5370969|5371353|5372931|5372919|5370891|5370897|5370933|5371584|5371176|5371602|5371611|5371617|5370921|5371677|5371698|5371113|5371713|5371719|5371371|5371047|5371230|5371788|5370861|5371803|5372910|5371812|5371818|5372913|5371869|5371884…	3.62E-9	GO:0009987	0.603810452633215
907	21	GO Cellular Component	Nuclear lumen	1.18E-6	A0A067D2D8|A0A067D413|A0A067D7L2|A0A067E9B3|A0A067EA76|A0A067ECH0|A0A067EHP4|A0A067EKC4|A0A067F3J6|A0A067F5L8|A0A067F734|A0A067F824|A0A067FHH6|A0A067FLF2|EIF6|A0A067FSI2|A0A067FZJ8|A0A067GF78|A0A067GKN8|A0A067GRK5|A0A067H361	5374436	5370831|5370951|5370885|5370891|5370897|5370933|5370921|5371113|5371041|5370879|5371380|5370987|5370957|5370945|5371431|5370939|5370927|5370903|5370873|5370915|5370834	2.29E-8	GO:0031981	0.5928117992693875
1176	24	GO Biological Process	RNA processing	4.92E-6	A0A067D2D8|A0A067D413|A0A067D7L2|A0A067DEC1|A0A067DK27|A0A067E4Z6|A0A067E9B3|A0A067EA76|A0A067ECH0|A0A067EHP4|A0A067F6A5|A0A067F824|A0A067F841|A0A067FHH6|A0A067FLF2|EIF6|A0A067FMT6|A0A067FSI2|A0A067FZJ8|A0A067GKN8|A0A067GRK5|A0A067H1B2|A0A067H1Q9|A0A067HH20	5374436	5370831|5370951|5370885|5371107|5370963|5370969|5370891|5370897|5370933|5370921|5371416|5370987|5372946|5370957|5370945|5371431|5371392|5370939|5370927|5370873|5370915|5371686|5370867|5370909	2.17E-8	GO:0006396	0.530803489723264
58	7	KEGG Pathways	Ribosome biogenesis in eukaryotes	7.43E-6	A0A067ECH0|A0A067FEN9|A0A067FHH6|EIF6|A0A067G339|A0A067GF78|A0A067GH58	5374436	5370933|5371893|5370957|5371431|5370975|5370903|5371848	5.54E-8	cit03008	0.5129011186239425
1748	29	GO Biological Process	Organelle organization	1.16E-5	A0A067D413|A0A067D7L2|A0A067DEQ0|A0A067DIK0|A0A067DXL1|A0A067E0C1|A0A067E2S5|A0A067E5I6|A0A067ECH0|A0A067EFR9|A0A067EG36|A0A067ENI4|A0A067EUT3|A0A067EV14|A0A067F445|A0A067F490|A0A067F6A5|A0A067FAW1|A0A067FBZ6|A0A067FKT8|EIF6|A0A067G339|A0A067GDT1|A0A067GLQ9|A0A067GQ74|A0A067GR11|A0A067GZJ3|A0A067H361|A0A067HH20	5374436	5370951|5370885|5371119|5371149|5371281|5371305|5371314|5371353|5370933|5371602|5371611|5371713|5371803|5372910|5371134|5371347|5371416|5372085|5371191|5371017|5371431|5370975|5371587|5371680|5372058|5371605|5371317|5370834|5370909	5.38E-8	GO:0006996	0.4935542010773082
1463	25	GO Cellular Component	Mitochondrion	1.46E-5	A0A067DEQ0|A0A067DIK0|A0A067DRN9|A0A067DWG0|A0A067DXL1|A0A067E3E8|A0A067E6C1|A0A067ECG4|A0A067EHK0|A0A067ETH1|A0A067EW54|A0A067F445|A0A067F6A5|A0A067F841|A0A067F8W4|A0A067FBH5|A0A067FPY5|A0A067FSI0|A0A067FUN3|A0A067FWR7|A0A067G774|A0A067G7J1|A0A067GBP2|A0A067GD27|A0A067GQ74	5374436	5371119|5371149|5371236|5372925|5371281|5371326|5372931|5371518|5371617|5371788|5371818|5371134|5371416|5372946|5371308|5372955|5371254|5371284|5372937|5372934|5372328|5371527|5372331|5371152|5372058	3.01E-7	GO:0005739	0.4835647144215563
43	6	GO Biological Process	Maturation of 5.8S rRNA	4.8E-5	A0A067E9B3|A0A067EA76|EIF6|A0A067FZJ8|A0A067GKN8|A0A067GRK5	5374436	5370891|5370897|5371431|5370927|5370873|5370915	2.34E-7	GO:0000460	0.4318758762624412
2754	36	GO Biological Process	Cellular component organization	7.26E-5	A0A067D413|A0A067D7L2|A0A067D8C2|A0A067DEC1|A0A067DEQ0|A0A067DIK0|A0A067DXL1|A0A067E0C1|A0A067E2S5|A0A067E5I6|A0A067ECH0|A0A067EFR9|A0A067EG36|A0A067EJE2|A0A067ENI4|A0A067ER71|A0A067EUT3|A0A067EV14|A0A067F179|A0A067F445|A0A067F490|A0A067F6A5|A0A067F8W4|A0A067FAW1|A0A067FBZ6|A0A067FKT8|EIF6|A0A067G339|A0A067G9M5|A0A067GDT1|A0A067GLQ9|A0A067GQ74|A0A067GR11|A0A067GZJ3|A0A067H361|A0A067HH20	5374436	5370951|5370885|5371080|5371107|5371119|5371149|5371281|5371305|5371314|5371353|5370933|5371602|5371611|5371677|5371713|5371719|5371803|5372910|5371869|5371134|5371347|5371416|5371308|5372085|5371191|5371017|5371431|5370975|5371956|5371587|5371680|5372058|5371605|5371317|5370834|5370909	3.71E-7	GO:0016043	0.41390633792999065
12356	97	COMPARTMENTS	Organelle	7.35E-5	A0A067D2D8|A0A067D413|A0A067D7L2|A0A067DEQ0|A0A067DIK0|A0A067DK27|A0A067DRN9|A0A067DSB8|A0A067DUW2|A0A067DVJ2|A0A067DWG0|A0A067DXL1|A0A067DZH1|A0A067E0C1|A0A067E2S5|A0A067E4Z6|A0A067E563|A0A067E5I6|A0A067E6C1|A0A067E9B3|A0A067EA76|A0A067ECG4|A0A067ECH0|A0A067ECY4|A0A067EDV1|A0A067EFR9|A0A067EG36|A0A067EHK0|A0A067EHP4|A0A067EJ31|A0A067EJG5|A0A067EKC4|A0A067ENI4|A0A067ERC2|A0A067ERH0|A0A067ETH1|A0A…	5374436	5370831|5370951|5370885|5371119|5371149|5370963|5371236|5371128|5371272|5371002|5372925|5371281|5370981|5371305|5371314|5370969|5371215|5371353|5372931|5370891|5370897|5371518|5370933|5371584|5371176|5371602|5371611|5371617|5370921|5371671|5371698|5371113|5371713|5371371|5371047|5371788|5370861|5371803|5372910|5371812|5371818|5371701|5372913|5371869|5371878|5371884|5371842|5371953|5371134|5371347…	2.81E-7	GOCC:0043226	0.4133712660915805
49	6	GO Biological Process	Maturation of LSU-rRNA	8.85E-5	A0A067E9B3|A0A067EA76|A0A067FHH6|EIF6|A0A067FZJ8|A0A067GRK5	5374436	5370891|5370897|5370957|5371431|5370927|5370915	4.73E-7	GO:0000470	0.40530567293021746
8336	73	GO Biological Process	Nitrogen compound metabolic process	1.5E-4	A0A067D2D8|A0A067D413|A0A067D7L2|A0A067DEC1|A0A067DK27|A0A067DLR8|A0A067DM97|A0A067DUW2|A0A067DWG0|A0A067E3E8|A0A067E4Z6|A0A067E5I6|A0A067E6C1|A0A067E986|A0A067E9B3|A0A067EA76|A0A067ECG4|A0A067ECH0|A0A067EDV1|A0A067EG36|A0A067EHK0|A0A067EHP4|A0A067EJE2|A0A067EJG5|A0A067EKC4|A0A067ERC2|A0A067EUL2|A0A067EW54|A0A067EXC0|A0A067F0D1|A0A067F1Y3|A0A067F2Q2|A0A067F2X8|A0A067F3J6|A0A067F3V3|A0A067F490|A0A…	5374436	5370831|5370951|5370885|5371107|5370963|5372949|5371188|5371272|5372925|5371326|5370969|5371353|5372931|5372919|5370891|5370897|5371518|5370933|5371176|5371611|5371617|5370921|5371677|5371698|5371113|5371371|5370861|5371818|5371830|5372913|5371878|5371884|5371329|5371041|5371842|5371347|5371260|5371416|5370987|5372946|5371887|5371854|5370957|5371821|5370945|5371431|5371392|5371122|5371692|5370939…	8.28E-7	GO:0006807	0.38239087409443184
31	5	GO Biological Process	Protein-containing complex localization	2.2E-4	A0A067FEN9|EIF6|A0A067GKN8|A0A067H361|A0A067H8C0	5374436	5371893|5371431|5370873|5370834|5371737	1.3E-6	GO:0031503	0.3657577319177794
96	7	GO Biological Process	Ribosomal small subunit biogenesis	2.2E-4	A0A067D2D8|A0A067ECH0|A0A067EHP4|A0A067F5L8|A0A067FLF2|A0A067FSI2|A0A067GKN8	5374436	5370831|5370933|5370921|5370879|5370945|5370939|5370873	1.33E-6	GO:0042274	0.3657577319177794
62	6	COMPARTMENTS	Preribosome	3.1E-4	A0A067E9B3|A0A067EA76|A0A067ECH0|A0A067FLF2|A0A067FSI2|A0A067GRK5	5374436	5370891|5370897|5370933|5370945|5370939|5370915	1.69E-6	GOCC:0030684	0.3508638306165727
11974	93	COMPARTMENTS	Intracellular organelle	3.1E-4	A0A067D2D8|A0A067D413|A0A067D7L2|A0A067DEQ0|A0A067DIK0|A0A067DK27|A0A067DRN9|A0A067DSB8|A0A067DUW2|A0A067DVJ2|A0A067DWG0|A0A067DXL1|A0A067DZH1|A0A067E0C1|A0A067E2S5|A0A067E4Z6|A0A067E563|A0A067E5I6|A0A067E6C1|A0A067E9B3|A0A067EA76|A0A067ECG4|A0A067ECH0|A0A067ECY4|A0A067EDV1|A0A067EFR9|A0A067EG36|A0A067EHK0|A0A067EHP4|A0A067EJ31|A0A067EJG5|A0A067EKC4|A0A067ENI4|A0A067ERC2|A0A067ERH0|A0A067ETH1|A0A…	5374436	5370831|5370951|5370885|5371119|5371149|5370963|5371236|5371128|5371272|5371002|5372925|5371281|5370981|5371305|5371314|5370969|5371215|5371353|5372931|5370891|5370897|5371518|5370933|5371584|5371176|5371602|5371611|5371617|5370921|5371671|5371698|5371113|5371713|5371371|5371047|5371788|5370861|5371803|5372910|5371812|5371818|5371701|5372913|5371869|5371878|5371884|5371842|5371953|5371134|5371347…	1.43E-6	GOCC:0043229	0.3508638306165727
988	18	GO Cellular Component	Nuclear protein-containing complex	3.2E-4	A0A067D413|A0A067D7L2|A0A067DK27|A0A067DZH1|A0A067E5I6|A0A067E9B3|A0A067EA76|A0A067ECH0|A0A067EDV1|A0A067EKC4|A0A067ERC2|A0A067ETH1|A0A067F2Q2|A0A067F824|A0A067FA59|A0A067FBZ6|A0A067FHH6|A0A067FSI2	5374436	5370951|5370885|5370963|5370981|5371353|5370891|5370897|5370933|5371176|5371113|5371371|5371788|5371884|5370987|5371887|5371191|5370957|5370939	6.93E-6	GO:0140513	0.34948500216800943
1201	21	GO Biological Process	Cellular localization	3.3E-4	A0A067DEQ0|A0A067DSB8|A0A067ECY4|A0A067ER71|A0A067ETH1|A0A067EW36|A0A067F3X4|A0A067F445|A0A067FA79|A0A067FBZ6|A0A067FEN9|EIF6|A0A067FV33|A0A067FVN3|A0A067G0D8|A0A067GCY3|A0A067GDT1|A0A067GE76|A0A067GKN8|A0A067GLJ2|A0A067H361	5374436	5371119|5371128|5371584|5371719|5371788|5371812|5371953|5371134|5371731|5371191|5371893|5371431|5371725|5372250|5371161|5372355|5371587|5372364|5370873|5372307|5370834	2.1E-6	GO:0051641	0.34814860601221126
7547	67	GO Biological Process	Macromolecule metabolic process	3.4E-4	A0A067D2D8|A0A067D413|A0A067D7L2|A0A067DEC1|A0A067DK27|A0A067DLR8|A0A067DM97|A0A067DWG0|A0A067E3E8|A0A067E4Z6|A0A067E5I6|A0A067E6C1|A0A067E986|A0A067E9B3|A0A067EA76|A0A067ECG4|A0A067ECH0|A0A067EDV1|A0A067EG36|A0A067EHK0|A0A067EHP4|A0A067EJE2|A0A067EKC4|A0A067ERC2|A0A067EUL2|A0A067EW54|A0A067EXC0|A0A067F0D1|A0A067F179|A0A067F1Y3|A0A067F2Q2|A0A067F2X8|A0A067F3J6|A0A067F3V3|A0A067F490|A0A067F4X9|A0A…	5374436	5370831|5370951|5370885|5371107|5370963|5372949|5371188|5372925|5371326|5370969|5371353|5372931|5372919|5370891|5370897|5371518|5370933|5371176|5371611|5371617|5370921|5371677|5371113|5371371|5370861|5371818|5371830|5372913|5371869|5371878|5371884|5371329|5371041|5371842|5371347|5371260|5371416|5370987|5372946|5371887|5371191|5371854|5370957|5371821|5370945|5371431|5371392|5371122|5370939|5371197…	2.21E-6	GO:0043170	0.34685210829577445
825	17	GO Biological Process	Protein transport	3.9E-4	A0A067DEQ0|A0A067DSB8|A0A067ER71|A0A067ETH1|A0A067EW36|A0A067F445|A0A067FA79|A0A067FBZ6|A0A067FEN9|A0A067FV33|A0A067FVN3|A0A067G0D8|A0A067GCY3|A0A067GDT1|A0A067GE76|A0A067GLJ2|A0A067H361	5374436	5371119|5371128|5371719|5371788|5371812|5371134|5371731|5371191|5371893|5371725|5372250|5371161|5372355|5371587|5372364|5372307|5370834	2.6E-6	GO:0015031	0.3408935392973501
767	16	GO Biological Process	Intracellular transport	6.2E-4	A0A067DEQ0|A0A067DSB8|A0A067ECY4|A0A067ER71|A0A067ETH1|A0A067F445|A0A067FBZ6|A0A067FEN9|EIF6|A0A067FVN3|A0A067G0D8|A0A067GCY3|A0A067GE76|A0A067GKN8|A0A067GLJ2|A0A067H361	5374436	5371119|5371128|5371584|5371719|5371788|5371134|5371191|5371893|5371431|5372250|5371161|5372355|5372364|5370873|5372307|5370834	4.49E-6	GO:0046907	0.3207608310501746
6043	55	GO Cellular Component	Nucleus	7.2E-4	A0A067D2D8|A0A067D413|A0A067D7L2|A0A067DEC1|A0A067DK27|A0A067DLR8|A0A067DVJ2|A0A067DZH1|A0A067E4Z6|A0A067E5I6|A0A067E9B3|A0A067EA76|A0A067ECH0|A0A067EDV1|A0A067EHP4|A0A067EJ31|A0A067EKC4|A0A067ERC2|A0A067ETH1|A0A067EUL2|A0A067EV14|A0A067F179|A0A067F1Y3|A0A067F2Q2|A0A067F3J6|A0A067F3V3|A0A067F490|A0A067F4X9|A0A067F5L8|A0A067F734|A0A067F824|A0A067FA59|A0A067FAW1|A0A067FBZ6|A0A067FEN9|A0A067FHH6|A0A…	5374436	5370831|5370951|5370885|5371107|5370963|5372949|5371002|5370981|5370969|5371353|5370891|5370897|5370933|5371176|5370921|5371671|5371113|5371371|5371788|5370861|5372910|5371869|5371878|5371884|5371041|5371842|5371347|5371260|5370879|5371380|5370987|5371887|5372085|5371191|5371893|5370957|5371209|5370945|5371431|5371392|5371122|5372952|5370939|5372250|5370927|5371947|5370903|5371848|5372943|5370873…	1.66E-5	GO:0005634	0.3142667503568731
77	6	GO Biological Process	Maturation of SSU-rRNA	7.3E-4	A0A067D2D8|A0A067ECH0|A0A067EHP4|A0A067FLF2|A0A067FSI2|A0A067GKN8	5374436	5370831|5370933|5370921|5370945|5370939|5370873	5.45E-6	GO:0030490	0.3136677139879544
96	6	GO Cellular Component	Vesicle tethering complex	7.4E-4	A0A067ECY4|A0A067ER71|A0A067FA79|A0A067GCY3|A0A067GDT1|A0A067H8C0	5374436	5371584|5371719|5371731|5372355|5371587|5371737	1.79E-5	GO:0099023	0.3130768280269024
19	4	GO Biological Process	Ribosomal subunit export from nucleus	8.1E-4	A0A067FEN9|EIF6|A0A067GKN8|A0A067H361	5374436	5371893|5371431|5370873|5370834	6.24E-6	GO:0000054	0.30915149811213505
916	17	COMPARTMENTS	Mitochondrion	0.0016	A0A067DEQ0|A0A067DIK0|A0A067DRN9|A0A067DXL1|A0A067ECG4|A0A067EHK0|A0A067F445|A0A067F841|A0A067F8W4|A0A067FPY5|A0A067FSI0|A0A067FWR7|A0A067G774|A0A067G7J1|A0A067GBP2|A0A067GD27|A0A067GQ74	5374436	5371119|5371149|5371236|5371281|5371518|5371617|5371134|5372946|5371308|5371254|5371284|5372934|5372328|5371527|5372331|5371152|5372058	1.0E-5	GOCC:0005739	0.2795880017344075
1445	22	COMPARTMENTS	Catalytic complex	0.0016	A0A067DK27|A0A067E2S5|A0A067E986|A0A067EJE2|A0A067EKC4|A0A067ERC2|A0A067ET91|A0A067F3J6|A0A067F4X9|A0A067F824|A0A067F8W4|A0A067FAW1|A0A067FHH6|A0A067FMT6|A0A067FUB8|A0A067FUN3|A0A067FVN3|A0A067G339|A0A067G774|A0A067GIC0|A0A067GLQ9|A0A067H1Q9	5374436	5370963|5371314|5372919|5371677|5371113|5371371|5371230|5371041|5371260|5370987|5371308|5372085|5370957|5371392|5371197|5372937|5372250|5370975|5372328|5372943|5371680|5370867	1.03E-5	GOCC:1902494	0.2795880017344075
92	6	GO Biological Process	Nuclear export	0.0017	A0A067ETH1|A0A067FBZ6|A0A067FEN9|EIF6|A0A067GKN8|A0A067H361	5374436	5371788|5371191|5371893|5371431|5370873|5370834	1.42E-5	GO:0051168	0.2769551078621726
3938	41	COMPARTMENTS	Nucleus	0.002	A0A067D413|A0A067D7L2|A0A067DK27|A0A067DZH1|A0A067E4Z6|A0A067E5I6|A0A067E9B3|A0A067EA76|A0A067ECH0|A0A067EDV1|A0A067EJ31|A0A067EKC4|A0A067ERC2|A0A067ERH0|A0A067ETH1|A0A067EUL2|A0A067EV14|A0A067F179|A0A067F1Y3|A0A067F2Q2|A0A067F3V3|A0A067F5L8|A0A067F734|A0A067F824|A0A067FA59|A0A067FAW1|A0A067FBZ6|A0A067FHH6|A0A067FJQ5|EIF6|A0A067FNA3|A0A067FQ53|A0A067FSI2|A0A067FZJ8|A0A067FZK3|A0A067G339|A0A067GBW…	5374436	5370951|5370885|5370963|5370981|5370969|5371353|5370891|5370897|5370933|5371176|5371671|5371113|5371371|5371047|5371788|5370861|5372910|5371869|5371878|5371884|5371842|5370879|5371380|5370987|5371887|5372085|5371191|5370957|5371209|5371431|5371122|5372952|5370939|5370927|5371947|5370975|5371362|5370873|5370915|5372409|5371317	1.55E-5	GOCC:0005634	0.2698970004336019
202	8	COMPARTMENTS	Nucleolus	0.0021	A0A067E9B3|A0A067EA76|A0A067ECH0|A0A067F5L8|A0A067F734|A0A067FHH6|A0A067GKN8|A0A067GRK5	5374436	5370891|5370897|5370933|5370879|5371380|5370957|5370873|5370915	1.73E-5	GOCC:0005730	0.26777807052660807
499	12	COMPARTMENTS	Ribonucleoprotein complex	0.0021	A0A067DK27|A0A067DZH1|A0A067E9B3|A0A067EA76|A0A067ECH0|A0A067F824|A0A067FHH6|A0A067FLF2|A0A067FSI2|A0A067G339|A0A067GRK5|A0A067HG57	5374436	5370963|5370981|5370891|5370897|5370933|5370987|5370957|5370945|5370939|5370975|5370915|5371299	1.94E-5	GOCC:1990904	0.26777807052660807
27	4	COMPARTMENTS	90S preribosome	0.0022	A0A067E9B3|A0A067EA76|A0A067ECH0|A0A067FSI2	5374436	5370891|5370897|5370933|5370939	2.14E-5	GOCC:0030686	0.2657577319177794
29	4	GO Biological Process	Maturation of 5.8S rRNA from tricistronic rRNA transcript (SSU-rRNA, 5.8S rRNA, LSU-rRNA)	0.0031	A0A067E9B3|A0A067EA76|A0A067FZJ8|A0A067GKN8	5374436	5370891|5370897|5370927|5370873	2.77E-5	GO:0000466	0.25086383061657275
19	4	STRING Clusters	Preribosome, large subunit precursor, and TRASH domain	0.0031	A0A067E9B3|A0A067F5L8|A0A067GKN8|A0A067GRK5	5374436	5370891|5370879|5370873|5370915	6.24E-6	CL:1970	0.25086383061657275
256	10	GO Molecular Function	Protein-containing complex binding	0.0036	A0A067DIK0|A0A067E9B3|A0A067EA76|A0A067ERC2|A0A067F963|EIF6|A0A067FZJ8|A0A067G339|A0A067GIC0|A0A067H1B2	5374436	5371149|5370891|5370897|5371371|5372940|5371431|5370927|5370975|5372943|5371686	1.7E-6	GO:0044877	0.24436974992327126
550	12	GO Biological Process	Vesicle-mediated transport	0.0051	A0A067ECY4|A0A067ER71|A0A067EW36|A0A067FA79|A0A067FKT8|A0A067FVN3|A0A067G0D8|A0A067GCY3|A0A067GDT1|A0A067GE76|A0A067GLJ2|A0A067H8C0	5374436	5371584|5371719|5371812|5371731|5371017|5372250|5371161|5372355|5371587|5372364|5372307|5371737	4.88E-5	GO:0016192	0.22924298239020638
1368	20	GO Biological Process	Cellular nitrogen compound biosynthetic process	0.0051	A0A067E3E8|A0A067EG36|A0A067EJE2|A0A067EJG5|A0A067EKC4|A0A067EUL2|A0A067EW54|A0A067F2X8|A0A067F490|A0A067FCE5|A0A067FJD9|EIF6|A0A067FNX6|A0A067FXF4|A0A067G339|A0A067G7J1|A0A067GD27|A0A067GWL2|A0A067H1Q9|A0A067HG57	5374436	5371326|5371611|5371677|5371698|5371113|5370861|5371818|5371329|5371347|5371854|5371821|5371431|5371692|5371971|5370975|5371527|5371152|5372409|5370867|5371299	4.76E-5	GO:0044271	0.22924298239020638
45	4	GO Cellular Component	90S preribosome	0.0053	A0A067E9B3|A0A067EA76|A0A067ECH0|A0A067FSI2	5374436	5370891|5370897|5370933|5370939	1.3E-4	GO:0030686	0.2275724130399211
560	12	GO Biological Process	Translation	0.0059	A0A067E3E8|A0A067EW54|A0A067F2X8|A0A067FCE5|A0A067FJD9|EIF6|A0A067FXF4|A0A067G339|A0A067G7J1|A0A067GWL2|A0A067H1Q9|A0A067HG57	5374436	5371326|5371818|5371329|5371854|5371821|5371431|5371971|5370975|5371527|5372409|5370867|5371299	5.77E-5	GO:0006412	0.22291479883578558
147	6	GO Cellular Component	Mitochondrial matrix	0.0064	A0A067ECG4|A0A067F445|A0A067F8W4|A0A067G774|A0A067GBP2|A0A067GQ74	5374436	5371518|5371134|5371308|5372328|5372331|5372058	1.7E-4	GO:0005759	0.21938200260161128
1210	20	Reactome Pathways	Metabolism of RNA	0.0068	A0A067D2D8|A0A067D413|A0A067DK27|A0A067DZU9|A0A067E4Z6|A0A067E9B3|A0A067EA76|A0A067ECH0|A0A067EDV1|A0A067EHP4|A0A067EUL2|A0A067F824|A0A067FBZ6|A0A067FLF2|A0A067FMT6|A0A067FSI2|A0A067FZJ8|A0A067GWL2|A0A067H1Q9|A0A067HG57	5374436	5370831|5370951|5370963|5371296|5370969|5370891|5370897|5370933|5371176|5370921|5370861|5370987|5371191|5370945|5371392|5370939|5370927|5372409|5370867|5371299	8.5E-6	MAP-8953854	0.2167491087293764
1175	17	GO Cellular Component	Catalytic complex	0.0074	A0A067D413|A0A067DK27|A0A067DM97|A0A067ECH0|A0A067EDV1|A0A067EKC4|A0A067ERC2|A0A067F3J6|A0A067F3V3|A0A067F4X9|A0A067F824|A0A067FHH6|A0A067FMT6|A0A067FUB8|A0A067FVN3|A0A067GIC0|A0A067H1Q9	5374436	5370951|5370963|5371188|5370933|5371176|5371113|5371371|5371041|5371842|5371260|5370987|5370957|5371392|5371197|5372250|5372943|5370867	2.1E-4	GO:1902494	0.21307682802690237
215	8	UniProt Keywords	WD repeat	0.0076	A0A067DK27|A0A067E9B3|A0A067ECH0|A0A067ERC2|A0A067F179|A0A067F3J6|A0A067FMT6|A0A067FZJ8	5374436	5370963|5370891|5370933|5371371|5371869|5371041|5371392|5370927	2.67E-5	KW-0853	0.21191864077192085
9549	74	GO Biological Process	Cellular metabolic process	0.0077	A0A067D2D8|A0A067D413|A0A067D7L2|A0A067DEC1|A0A067DK27|A0A067DM97|A0A067DUW2|A0A067DWG0|A0A067E3E8|A0A067E4Z6|A0A067E5I6|A0A067E6C1|A0A067E986|A0A067E9B3|A0A067EA76|A0A067ECH0|A0A067EDV1|A0A067EG36|A0A067EHK0|A0A067EHP4|A0A067EJE2|A0A067EJG5|A0A067EKC4|A0A067ERC2|A0A067EUL2|A0A067EW54|A0A067F0D1|A0A067F179|A0A067F2Q2|A0A067F2X8|A0A067F490|A0A067F4X9|A0A067F6A5|A0A067F824|A0A067F841|A0A067F8W4|A0A…	5374436	5370831|5370951|5370885|5371107|5370963|5371188|5371272|5372925|5371326|5370969|5371353|5372931|5372919|5370891|5370897|5370933|5371176|5371611|5371617|5370921|5371677|5371698|5371113|5371371|5370861|5371818|5372913|5371869|5371884|5371329|5371347|5371260|5371416|5370987|5372946|5371308|5371887|5372955|5371854|5370957|5371821|5370945|5371431|5371392|5371122|5371692|5371239|5371284|5370939|5372937…	7.74E-5	GO:0044237	0.2113509274827518
82	5	GO Biological Process	Establishment of organelle localization	0.0098	A0A067ER71|A0A067FEN9|EIF6|A0A067GKN8|A0A067H361	5374436	5371719|5371893|5371431|5370873|5370834	1.0E-4	GO:0051656	0.20087739243075053
20533	129	COMPARTMENTS	Cellular anatomical entity	0.0104	A0A067D2D8|A0A067D413|A0A067D7L2|A0A067DEC1|A0A067DEQ0|A0A067DFZ0|A0A067DIK0|A0A067DK27|A0A067DLR8|A0A067DMK8|A0A067DRN9|A0A067DSB8|A0A067DUW2|A0A067DVJ2|A0A067DWG0|A0A067DXL1|A0A067DZH1|A0A067DZU9|A0A067E0C1|A0A067E2S5|A0A067E3E8|A0A067E4Z6|A0A067E563|A0A067E5I6|A0A067E6C1|A0A067E986|A0A067E9B3|A0A067EA76|A0A067ECG4|A0A067ECH0|A0A067ECY4|A0A067EDV1|A0A067EFR9|A0A067EG36|A0A067EHK0|A0A067EHP4|A0A…	5374436	5370831|5370951|5370885|5371107|5371119|5371140|5371149|5370963|5372949|5371206|5371236|5371128|5371272|5371002|5372925|5371281|5370981|5371296|5371305|5371314|5371326|5370969|5371215|5371353|5372931|5372919|5370891|5370897|5371518|5370933|5371584|5371176|5371602|5371611|5371617|5370921|5371671|5371677|5371698|5371113|5371713|5371719|5371371|5371047|5371230|5371788|5370861|5371803|5372910|5371812…	1.1E-4	GOCC:0110165	0.19829666607012197
15025	106	GO Molecular Function	Binding	0.0112	A0A067D2D8|A0A067D413|A0A067D499|A0A067D7L2|A0A067DEC1|A0A067DFZ0|A0A067DIK0|A0A067DLR8|A0A067DM97|A0A067DQ81|A0A067DSB8|A0A067DWG0|A0A067DXL1|A0A067DZH1|A0A067E0C1|A0A067E2S5|A0A067E3E8|A0A067E4Z6|A0A067E5I6|A0A067E6C1|A0A067E986|A0A067E9B3|A0A067EA76|A0A067ECG4|A0A067ECY4|A0A067EDV1|A0A067EFR9|A0A067EG36|A0A067EHK0|A0A067EHP4|A0A067EJ31|A0A067EJE2|A0A067EJG5|A0A067EKC4|A0A067ER71|A0A067ERC2|A0A…	5374436	5370831|5370951|5370993|5370885|5371107|5371140|5371149|5372949|5371188|5371221|5371128|5372925|5371281|5370981|5371305|5371314|5371326|5370969|5371353|5372931|5372919|5370891|5370897|5371518|5371584|5371176|5371602|5371611|5371617|5370921|5371671|5371677|5371698|5371113|5371719|5371371|5371047|5371788|5370861|5372910|5371812|5371818|5371701|5372913|5371878|5371329|5371041|5371953|5371134|5371347…	1.29E-5	GO:0005488	0.19507819773298182
87	6	GO Molecular Function	Ribonucleoprotein complex binding	0.0112	A0A067E9B3|A0A067EA76|EIF6|A0A067FZJ8|A0A067G339|A0A067H1B2	5374436	5370891|5370897|5371431|5370927|5370975|5371686	1.05E-5	GO:0043021	0.19507819773298182
703	13	GO Biological Process	Peptide metabolic process	0.0113	A0A067E3E8|A0A067EW54|A0A067F2X8|A0A067FCE5|A0A067FJD9|EIF6|A0A067FXF4|A0A067G339|A0A067G7J1|A0A067GBX1|A0A067GWL2|A0A067H1Q9|A0A067HG57	5374436	5371326|5371818|5371329|5371854|5371821|5371431|5371971|5370975|5371527|5371245|5372409|5370867|5371299	1.2E-4	GO:0006518	0.19469215565165804
515	11	GO Biological Process	Intracellular protein transport	0.0113	A0A067DEQ0|A0A067DSB8|A0A067ER71|A0A067ETH1|A0A067F445|A0A067FBZ6|A0A067FEN9|A0A067FVN3|A0A067G0D8|A0A067GE76|A0A067GLJ2	5374436	5371119|5371128|5371719|5371788|5371134|5371191|5371893|5372250|5371161|5372364|5372307	1.2E-4	GO:0006886	0.19469215565165804
348	9	GO Biological Process	RNA modification	0.0115	A0A067DWG0|A0A067E6C1|A0A067E986|A0A067EHP4|A0A067F841|A0A067FHH6|A0A067FMT6|A0A067H1B2|A0A067H1Q9	5374436	5372925|5372931|5372919|5370921|5372946|5370957|5371392|5371686|5370867	1.3E-4	GO:0009451	0.19393021596463883
12603	90	GO Biological Process	Metabolic process	0.0122	A0A067D2D8|A0A067D413|A0A067D499|A0A067D7L2|A0A067DEC1|A0A067DK27|A0A067DLR8|A0A067DM97|A0A067DUW2|A0A067DVJ2|A0A067DWG0|A0A067E3E8|A0A067E4Z6|A0A067E563|A0A067E5I6|A0A067E6C1|A0A067E986|A0A067E9B3|A0A067EA76|A0A067ECG4|A0A067ECH0|A0A067EDV1|A0A067EG36|A0A067EHK0|A0A067EHP4|A0A067EJE2|A0A067EJG5|A0A067EKC4|A0A067ERC2|A0A067EUL2|A0A067EW54|A0A067EXC0|A0A067EY88|A0A067EZW1|A0A067F0D1|A0A067F179|A0A…	5374436	5370831|5370951|5370993|5370885|5371107|5370963|5372949|5371188|5371272|5371002|5372925|5371326|5370969|5371215|5371353|5372931|5372919|5370891|5370897|5371518|5370933|5371176|5371611|5371617|5370921|5371677|5371698|5371113|5371371|5370861|5371818|5371830|5371701|5371860|5372913|5371869|5371878|5371884|5371329|5371041|5371842|5371347|5371260|5371416|5370987|5372946|5371308|5371887|5372955|5371191…	1.4E-4	GO:0008152	0.1913640169325252
11235	81	GO Cellular Component	Cytoplasm	0.0125	A0A067D499|A0A067DEC1|A0A067DEQ0|A0A067DIK0|A0A067DK27|A0A067DM97|A0A067DRN9|A0A067DSB8|A0A067DUW2|A0A067DVJ2|A0A067DWG0|A0A067DXL1|A0A067DZU9|A0A067E0C1|A0A067E3E8|A0A067E563|A0A067E6C1|A0A067ECG4|A0A067ECY4|A0A067EFR9|A0A067EG36|A0A067EHK0|A0A067EJG5|A0A067ENI4|A0A067ER71|A0A067ETH1|A0A067EUT3|A0A067EW36|A0A067EW54|A0A067EXC0|A0A067EY88|A0A067EZW1|A0A067F1Y3|A0A067F2X8|A0A067F3V3|A0A067F3X4|A0A…	5374436	5370993|5371107|5371119|5371149|5370963|5371188|5371236|5371128|5371272|5371002|5372925|5371281|5371296|5371305|5371326|5371215|5372931|5371518|5371584|5371602|5371611|5371617|5371698|5371713|5371719|5371788|5371803|5371812|5371818|5371830|5371701|5371860|5371878|5371329|5371842|5371953|5371134|5371347|5371260|5371416|5372946|5371308|5371731|5372085|5372955|5371854|5371893|5371821|5371017|5371431…	3.6E-4	GO:0005737	0.19030899869919435
1759	24	GO Molecular Function	RNA binding	0.0125	A0A067D2D8|A0A067D413|A0A067DWG0|A0A067E4Z6|A0A067E6C1|A0A067E986|A0A067EHK0|A0A067EHP4|A0A067F5L8|A0A067F824|A0A067F841|A0A067FCE5|A0A067FHH6|A0A067FJD9|A0A067FLF2|A0A067FNA3|A0A067FSI2|A0A067G7J1|A0A067GKN8|A0A067GQ74|A0A067H1B2|A0A067H6J8|A0A067H8M1|A0A067HH20	5374436	5370831|5370951|5372925|5370969|5372931|5372919|5371617|5370921|5370879|5370987|5372946|5371854|5370957|5371821|5370945|5371122|5370939|5371527|5370873|5372058|5371686|5372928|5372412|5370909	2.34E-5	GO:0003723	0.19030899869919435
1141	17	COMPARTMENTS	Intracellular organelle lumen	0.0128	A0A067D413|A0A067E9B3|A0A067EA76|A0A067ECH0|A0A067EKC4|A0A067F2Q2|A0A067F445|A0A067F5L8|A0A067F734|A0A067F8W4|A0A067FA59|A0A067FAW1|A0A067FHH6|A0A067FZJ8|A0A067GKN8|A0A067GQ74|A0A067GRK5	5374436	5370951|5370891|5370897|5370933|5371113|5371884|5371134|5370879|5371380|5371308|5371887|5372085|5370957|5370927|5370873|5372058|5370915	1.5E-4	GOCC:0070013	0.18927900303521317
8405	66	COMPARTMENTS	Cytoplasm	0.0135	A0A067DEC1|A0A067DEQ0|A0A067DIK0|A0A067DRN9|A0A067DSB8|A0A067DUW2|A0A067DVJ2|A0A067DXL1|A0A067DZU9|A0A067E0C1|A0A067E3E8|A0A067E563|A0A067E6C1|A0A067E986|A0A067ECG4|A0A067ECY4|A0A067EFR9|A0A067EG36|A0A067EHK0|A0A067ER71|A0A067ET91|A0A067EUT3|A0A067EW36|A0A067EW54|A0A067EY88|A0A067EZW1|A0A067F0D1|A0A067F1Y3|A0A067F2X8|A0A067F3V3|A0A067F3X4|A0A067F445|A0A067F490|A0A067F4X9|A0A067F6A5|A0A067F841|A0A…	5374436	5371107|5371119|5371149|5371236|5371128|5371272|5371002|5371281|5371296|5371305|5371326|5371215|5372931|5372919|5371518|5371584|5371602|5371611|5371617|5371719|5371230|5371803|5371812|5371818|5371701|5371860|5372913|5371878|5371329|5371842|5371953|5371134|5371347|5371260|5371416|5372946|5371308|5371731|5371854|5371821|5371017|5371431|5371692|5371254|5371239|5371284|5371197|5372937|5372250|5372934…	1.9E-4	GOCC:0005737	0.1869666231504994
4	2	GO Cellular Component	PeBoW complex	0.0136	A0A067E9B3|A0A067EA76	5374436	5370891|5370897	4.1E-4	GO:0070545	0.18664610916297825
10318	77	GO Biological Process	Primary metabolic process	0.0159	A0A067D2D8|A0A067D413|A0A067D499|A0A067D7L2|A0A067DEC1|A0A067DK27|A0A067DLR8|A0A067DM97|A0A067DUW2|A0A067DVJ2|A0A067DWG0|A0A067E3E8|A0A067E4Z6|A0A067E5I6|A0A067E6C1|A0A067E986|A0A067E9B3|A0A067EA76|A0A067ECG4|A0A067ECH0|A0A067EDV1|A0A067EG36|A0A067EHK0|A0A067EHP4|A0A067EJE2|A0A067EKC4|A0A067ERC2|A0A067EUL2|A0A067EW54|A0A067EXC0|A0A067EZW1|A0A067F0D1|A0A067F179|A0A067F1Y3|A0A067F2Q2|A0A067F2X8|A0A…	5374436	5370831|5370951|5370993|5370885|5371107|5370963|5372949|5371188|5371272|5371002|5372925|5371326|5370969|5371353|5372931|5372919|5370891|5370897|5371518|5370933|5371176|5371611|5371617|5370921|5371677|5371113|5371371|5370861|5371818|5371830|5371860|5372913|5371869|5371878|5371884|5371329|5371041|5371842|5371347|5371260|5371416|5370987|5372946|5371887|5372955|5371854|5370957|5371821|5370945|5371431…	1.9E-4	GO:0044238	0.17986028756795486
15	3	UniProt Keywords	Ribosome biogenesis	0.016	EIF6|A0A067GKN8|A0A067H361	5374436	5371431|5370873|5370834	1.1E-4	KW-0690	0.17958800173440753
101	5	COMPARTMENTS	Plasma membrane protein complex	0.0178	A0A067DMK8|A0A067EJE2|A0A067G774|A0A067GBP2|A0A067GIC0	5374436	5371206|5371677|5372328|5372331|5372943	2.6E-4	GOCC:0098797	0.17495799976911058
55	4	COMPARTMENTS	Nucleoid	0.0181	A0A067EUT3|A0A067F490|A0A067GLQ9|A0A067GQ74	5374436	5371803|5371347|5371680|5372058	2.8E-4	GOCC:0009295	0.17423214251308156
3	2	COMPARTMENTS	PeBoW complex	0.0181	A0A067E9B3|A0A067EA76	5374436	5370891|5370897	2.8E-4	GOCC:0070545	0.17423214251308156
10	3	STRING Clusters	Preribosome, large subunit precursor, and TRASH domain	0.0183	A0A067F5L8|A0A067GKN8|A0A067GRK5	5374436	5370879|5370873|5370915	4.03E-5	CL:1972	0.17375489102695704
23669	140	GO Cellular Component	Cellular anatomical entity	0.0198	A0A067D2D8|A0A067D413|A0A067D499|A0A067D7L2|A0A067D8C2|A0A067DEC1|A0A067DEQ0|A0A067DFZ0|A0A067DIK0|A0A067DK27|A0A067DLR8|A0A067DM97|A0A067DRN9|A0A067DSB8|A0A067DUW2|A0A067DVJ2|A0A067DWG0|A0A067DXL1|A0A067DZH1|A0A067DZU9|A0A067E0C1|A0A067E2S5|A0A067E3E8|A0A067E4Z6|A0A067E563|A0A067E5I6|A0A067E6C1|A0A067E986|A0A067E9B3|A0A067EA76|A0A067ECG4|A0A067ECH0|A0A067ECY4|A0A067EDV1|A0A067EFR9|A0A067EG36|A0A…	5374436	5370831|5370951|5370993|5370885|5371080|5371107|5371119|5371140|5371149|5370963|5372949|5371188|5371236|5371128|5371272|5371002|5372925|5371281|5370981|5371296|5371305|5371314|5371326|5370969|5371215|5371353|5372931|5372919|5370891|5370897|5371518|5370933|5371584|5371176|5371602|5371611|5371617|5370921|5371671|5371698|5371113|5371713|5371719|5371371|5371047|5371230|5371788|5370861|5371803|5372910…	6.3E-4	GO:0110165	0.17033348097384687
304	8	GO Biological Process	Plastid organization	0.0208	A0A067E0C1|A0A067EFR9|A0A067EG36|A0A067EUT3|A0A067F490|A0A067F6A5|A0A067GLQ9|A0A067GR11	5374436	5371305|5371602|5371611|5371803|5371347|5371416|5371680|5371605	2.7E-4	GO:0009657	0.16819366650372386
11509	83	GO Biological Process	Organic substance metabolic process	0.0208	A0A067D2D8|A0A067D413|A0A067D499|A0A067D7L2|A0A067DEC1|A0A067DK27|A0A067DLR8|A0A067DM97|A0A067DUW2|A0A067DVJ2|A0A067DWG0|A0A067E3E8|A0A067E4Z6|A0A067E5I6|A0A067E6C1|A0A067E986|A0A067E9B3|A0A067EA76|A0A067ECG4|A0A067ECH0|A0A067EDV1|A0A067EG36|A0A067EHK0|A0A067EHP4|A0A067EJE2|A0A067EJG5|A0A067EKC4|A0A067ERC2|A0A067EUL2|A0A067EW54|A0A067EXC0|A0A067EZW1|A0A067F0D1|A0A067F179|A0A067F1Y3|A0A067F2Q2|A0A…	5374436	5370831|5370951|5370993|5370885|5371107|5370963|5372949|5371188|5371272|5371002|5372925|5371326|5370969|5371353|5372931|5372919|5370891|5370897|5371518|5370933|5371176|5371611|5371617|5370921|5371677|5371698|5371113|5371371|5370861|5371818|5371830|5371860|5372913|5371869|5371878|5371884|5371329|5371041|5371842|5371347|5371260|5371416|5370987|5372946|5371887|5372955|5371191|5371854|5370957|5371821…	2.7E-4	GO:0071704	0.16819366650372386
11	3	STRING Clusters	Preribosome, large subunit precursor	0.0214	A0A067EA76|EIF6|A0A067FZJ8	5374436	5370897|5371431|5370927	5.11E-5	CL:2007	0.16695862266508094
72	4	GO Cellular Component	Sm-like protein family complex	0.0222	A0A067D413|A0A067DEC1|A0A067DZH1|A0A067F824	5374436	5370951|5371107|5370981|5370987	7.3E-4	GO:0120114	0.16536470255493613
72	5	STRING Clusters	Small-subunit processome, and Regulation of transcription by RNA polymerase I	0.0222	A0A067ECH0|A0A067EHP4|A0A067FLF2|A0A067FSI2|A0A067HH20	5374436	5370933|5370921|5370945|5370939|5370909	5.72E-5	CL:1693	0.16536470255493613
164	6	GO Biological Process	Organelle localization	0.0225	A0A067ER71|A0A067FEN9|EIF6|A0A067G774|A0A067GKN8|A0A067H361	5374436	5371719|5371893|5371431|5372328|5370873|5370834	3.0E-4	GO:0051640	0.16478174818886376
6	2	GO Cellular Component	Fanconi anaemia nuclear complex	0.0225	A0A067F2Q2|A0A067FA59	5374436	5371884|5371887	7.7E-4	GO:0043240	0.16478174818886376
6	2	GO Cellular Component	tRNA methyltransferase complex	0.0225	A0A067FMT6|A0A067H1Q9	5374436	5371392|5370867	7.7E-4	GO:0043527	0.16478174818886376
309	9	GO Molecular Function	GTP binding	0.0227	A0A067E3E8|A0A067F6A5|A0A067F824|A0A067FCE5|A0A067FEN9|A0A067G339|A0A067GF78|A0A067GIC0|A0A067H1B2	5374436	5371326|5371416|5370987|5371854|5371893|5370975|5370903|5372943|5371686	5.35E-5	GO:0005525	0.16439741428068771
4	2	COMPARTMENTS	Delta1 complex	0.0246	A0A067G774|A0A067GBP2	5374436	5372328|5372331	4.1E-4	GOCC:0070763	0.16090648928966209
913	14	COMPARTMENTS	Nuclear lumen	0.0249	A0A067D413|A0A067E9B3|A0A067EA76|A0A067ECH0|A0A067EKC4|A0A067F2Q2|A0A067F5L8|A0A067F734|A0A067FA59|A0A067FAW1|A0A067FHH6|A0A067FZJ8|A0A067GKN8|A0A067GRK5	5374436	5370951|5370891|5370897|5370933|5371113|5371884|5370879|5371380|5371887|5372085|5370957|5370927|5370873|5370915	4.4E-4	GOCC:0031981	0.16038006529042637
239	8	SMART Domains	WD40 repeats	0.0265	A0A067DK27|A0A067E9B3|A0A067ECH0|A0A067ERC2|A0A067F179|A0A067F3J6|A0A067FMT6|A0A067FZJ8	5374436	5370963|5370891|5370933|5371371|5371869|5371041|5371392|5370927	5.5E-5	SM00320	0.1576754126063192
53	5	Pfam	50S ribosome-binding GTPase	0.0276	A0A067E3E8|A0A067F6A5|A0A067FCE5|A0A067GF78|A0A067H1B2	5374436	5371326|5371416|5371854|5370903|5371686	1.44E-5	PF01926	0.15590909179347823
62	4	GO Biological Process	Ribosome assembly	0.031	A0A067ECH0|EIF6|A0A067G339|A0A067HH20	5374436	5370933|5371431|5370975|5370909	4.3E-4	GO:0042255	0.15086383061657274
107	5	UniProt Keywords	Protein transport	0.0317	A0A067FBZ6|A0A067FEN9|A0A067GDT1|A0A067GLJ2|A0A067H361	5374436	5371191|5371893|5371587|5372307|5370834	3.3E-4	KW-0653	0.14989407377822486
262	8	Reactome Pathways	rRNA processing	0.0352	A0A067D2D8|A0A067E9B3|A0A067EA76|A0A067ECH0|A0A067EHP4|A0A067FLF2|A0A067FSI2|A0A067FZJ8	5374436	5370831|5370891|5370897|5370933|5370921|5370945|5370939|5370927	1.0E-4	MAP-72312	0.1453457336521869
256	8	Reactome Pathways	rRNA processing in the nucleus and cytosol	0.0352	A0A067D2D8|A0A067E9B3|A0A067EA76|A0A067ECH0|A0A067EHP4|A0A067FLF2|A0A067FSI2|A0A067FZJ8	5374436	5370831|5370891|5370897|5370933|5370921|5370945|5370939|5370927	8.74E-5	MAP-8868773	0.1453457336521869
27	3	GO Biological Process	Maturation of LSU-rRNA from tricistronic rRNA transcript (SSU-rRNA, 5.8S rRNA, LSU-rRNA)	0.0384	A0A067E9B3|A0A067EA76|A0A067FZJ8	5374436	5370891|5370897|5370927	5.4E-4	GO:0000463	0.14156687756324693
39	3	GO Cellular Component	Exocyst	0.0396	A0A067ER71|A0A067FA79|A0A067H8C0	5374436	5371719|5371731|5371737	0.0014	GO:0000145	0.14023048140744876
186	6	GO Biological Process	Golgi vesicle transport	0.0408	A0A067ECY4|A0A067ER71|A0A067FA79|A0A067FKT8|A0A067GCY3|A0A067GDT1	5374436	5371584|5371719|5371731|5371017|5372355|5371587	5.8E-4	GO:0048193	0.138933983691012
262	7	GO Biological Process	tRNA metabolic process	0.0414	A0A067EHP4|A0A067EW54|A0A067F2X8|A0A067FJD9|A0A067FMT6|A0A067H1B2|A0A067H1Q9	5374436	5370921|5371818|5371329|5371821|5371392|5371686|5370867	6.1E-4	GO:0006399	0.1382999658879101
16	3	STRING Clusters	Small-subunit processome	0.0427	A0A067ECH0|A0A067FLF2|A0A067FSI2	5374436	5370933|5370945|5370939	1.3E-4	CL:1711	0.13695721249749762
29	3	GO Biological Process	intra-Golgi vesicle-mediated transport	0.0432	A0A067ECY4|A0A067FKT8|A0A067GDT1	5374436	5371584|5371017|5371587	6.5E-4	GO:0006891	0.1364516253185088
1421	18	GO Biological Process	Macromolecule biosynthetic process	0.0432	A0A067E3E8|A0A067EG36|A0A067EJE2|A0A067EKC4|A0A067EUL2|A0A067EW54|A0A067F179|A0A067F2X8|A0A067F490|A0A067FCE5|A0A067FJD9|EIF6|A0A067FXF4|A0A067G339|A0A067G7J1|A0A067GWL2|A0A067H1Q9|A0A067HG57	5374436	5371326|5371611|5371677|5371113|5370861|5371818|5371869|5371329|5371347|5371854|5371821|5371431|5371971|5370975|5371527|5372409|5370867|5371299	6.4E-4	GO:0009059	0.1364516253185088
2878	29	UniProt Keywords	Coiled coil	0.0444	A0A067D413|A0A067DK27|A0A067DSB8|A0A067DXL1|A0A067DZU9|A0A067ECY4|A0A067EG36|A0A067EJ31|A0A067ER71|A0A067ETH1|A0A067EUL2|A0A067EV14|A0A067EW36|A0A067EW54|A0A067F0D1|A0A067F179|A0A067F2Q2|A0A067F3X4|A0A067F445|A0A067F4X9|A0A067FBZ6|A0A067FLF2|A0A067FSI0|A0A067FUB8|A0A067G0D8|A0A067GBW4|A0A067GRK5|A0A067H1B2|A0A067H361	5374436	5370951|5370963|5371128|5371281|5371296|5371584|5371611|5371671|5371719|5371788|5370861|5372910|5371812|5371818|5372913|5371869|5371884|5371953|5371134|5371260|5371191|5370945|5371284|5371197|5371161|5371362|5370915|5371686|5370834	6.3E-4	KW-0175	0.135261702988538
1063	15	UniProt Keywords	Nucleus	0.0444	A0A067D7L2|A0A067EKC4|A0A067EV14|A0A067F3J6|A0A067FBZ6|A0A067FEN9|A0A067FHH6|A0A067FJQ5|EIF6|A0A067FMT6|A0A067FNA3|A0A067FZK3|A0A067GF78|A0A067GKN8|A0A067H361	5374436	5370885|5371113|5372910|5371041|5371191|5371893|5370957|5371209|5371431|5371392|5371122|5371947|5370903|5370873|5370834	6.4E-4	KW-0539	0.135261702988538
1952	21	GO Cellular Component	Cytosol	0.0469	A0A067DRN9|A0A067E0C1|A0A067ECY4|A0A067ER71|A0A067F2X8|A0A067F3V3|A0A067F8W4|A0A067FJD9|EIF6|A0A067FMT6|A0A067FPY5|A0A067FQN4|A0A067FVN3|A0A067FXF4|A0A067GBP2|A0A067GCY3|A0A067GD27|A0A067GE76|A0A067GH58|A0A067H8C0|A0A067HG57	5374436	5371236|5371305|5371584|5371719|5371329|5371842|5371308|5371821|5371431|5371392|5371254|5371239|5372250|5371971|5372331|5372355|5371152|5372364|5371848|5371737|5371299	0.0018	GO:0005829	0.1328827157284917

## Sheet: blue
# background genes	# genes	category	description	FDR value	genes	network.SUID	nodes.SUID	p-value	term name	transferred FDR value
191	15	STRING Clusters	Mixed, incl. Microtubule motor activity, and Cell cycle phase transition	4.3E-4	A0A067CZG1|A0A067D667|A0A067EKY8|A0A067EPK2|A0A067EPN2|A0A067FRV0|A0A067FWP7|A0A067FXY8|A0A067GH74|A0A067GLH5|A0A067GRE7|A0A067GWU9|A0A067GYU5|A0A067H0I5|A0A067HDF9	4261	2969|2961|2955|2497|2489|2957|1597|2951|2963|2493|2383|2953|2491|2403|2495	7.87E-8	CL:6028	1.0
92	10	STRING Clusters	Microtubule motor activity, and Condensin complex	0.0022	A0A067EPK2|A0A067FRV0|A0A067FWP7|A0A067GH74|A0A067GLH5|A0A067GRE7|A0A067GWU9|A0A067GYU5|A0A067H0I5|A0A067HDF9	4261	2497|2957|1597|2963|2493|2383|2953|2491|2403|2495	7.92E-7	CL:6226	0.7894110850030148
3107	68	GO Cellular Component	Protein-containing complex	0.0125	A0A067CZG1|A0A067D2Q2|A0A067D413|A0A067D667|A0A067D827|A0A067DB93|A0A067DHT3|A0A067DK32|A0A067DKE0|A0A067DLA2|A0A067DLM1|A0A067DLN7|A0A067DM97|A0A067DS56|A0A067DWC9|A0A067E648|A0A067E7W1|A0A067E8Y4|A0A067EB58|A0A067EBD3|A0A067EFT6|A0A067EH56|A0A067EHJ3|A0A067EI70|A0A067EKR4|A0A067EKY8|A0A067EMW2|A0A067EPK2|A0A067EPS3|A0A067F1B1|A0A067F1L2|A0A067F5R7|A0A067FCF8|A0A067FE53|A0A067FHG9|A0A067FK20|A0A…	4261	2969|2935|2929|2961|2877|2871|2817|2807|2771|1567|2749|2743|2741|2697|2797|2589|2583|2621|2655|2921|2543|2535|2841|2875|2577|2955|2511|2497|2567|2767|2845|2449|2579|2931|2853|2795|2861|2883|2947|2869|1597|2951|2541|2453|2393|2799|2865|2801|2549|2391|1579|2925|2803|2493|2551|2701|2793|2571|2953|2403|2873|2699|2365|2721|2507|2495|2407|2781	1.51E-5	GO:0032991	0.5652969419360014
590	23	GO Biological Process	Cell cycle	0.0151	A0A067CZG1|A0A067D667|A0A067DLN7|A0A067DX98|A0A067E0V6|A0A067ECB0|A0A067EHX3|A0A067EKY8|A0A067EY67|A0A067F731|A0A067FE53|A0A067FLJ6|A0A067FR76|A0A067FRV0|A0A067FWP7|A0A067FXY8|A0A067FZL3|A0A067GBT6|A0A067GH74|A0A067GWU9|A0A067H0I5|A0A067H6S2|A0A067HGP5	4261	2969|2961|2743|2949|2627|2557|2533|2955|2499|2681|2931|2553|2947|2957|1597|2951|2445|2965|2963|2953|2403|2721|2407	5.21E-6	GO:0007049	0.5409196464310393
411	19	GO Biological Process	Cell cycle process	0.0151	A0A067CZG1|A0A067D667|A0A067DLN7|A0A067DX98|A0A067E0V6|A0A067ECB0|A0A067EY67|A0A067FE53|A0A067FLJ6|A0A067FR76|A0A067FRV0|A0A067FWP7|A0A067FXY8|A0A067GBT6|A0A067GH74|A0A067GWU9|A0A067H0I5|A0A067H6S2|A0A067HGP5	4261	2969|2961|2743|2949|2627|2557|2499|2931|2553|2947|2957|1597|2951|2965|2963|2953|2403|2721|2407	3.51E-6	GO:0022402	0.5409196464310393
148	11	GO Biological Process	Regulation of organelle organization	0.0151	A0A067D667|A0A067DLN7|A0A067DRZ6|A0A067EKY8|A0A067EPN2|A0A067FRV0|A0A067FY20|A0A067FZL3|A0A067G8Z5|A0A067GBT6|A0A067GH74	4261	2961|2743|2943|2955|2489|2957|2541|2445|2549|2965|2963	7.03E-6	GO:0033043	0.5409196464310393
247	14	GO Biological Process	Regulation of cellular component organization	0.0151	A0A067D667|A0A067DLN7|A0A067DRZ6|A0A067EF54|A0A067EKY8|A0A067EPN2|A0A067FRV0|A0A067FY20|A0A067FZL3|A0A067G2J3|A0A067G8Z5|A0A067GBT6|A0A067GH74|A0A067H5Z9	4261	2961|2743|2943|2649|2955|2489|2957|2541|2445|2775|2549|2965|2963|2365	7.97E-6	GO:0051128	0.5409196464310393
234	12	GO Cellular Component	Microtubule	0.0167	A0A067DLN7|A0A067EPK2|A0A067EZE2|A0A067GBT6|A0A067GH74|A0A067GLH5|A0A067GRE7|A0A067GWU9|A0A067GYU5|A0A067H0I5|A0A067HDF9|A0A067HGP5	4261	2743|2497|2455|2965|2963|2493|2383|2953|2491|2403|2495|2407	8.78E-5	GO:0005874	0.5279271871959829
289	14	GO Cellular Component	Microtubule cytoskeleton	0.0167	A0A067DLN7|A0A067EHX3|A0A067EPK2|A0A067EZE2|A0A067FN11|A0A067GBT6|A0A067GH74|A0A067GLH5|A0A067GRE7|A0A067GWU9|A0A067GYU5|A0A067H0I5|A0A067HDF9|A0A067HGP5	4261	2743|2533|2497|2455|2933|2965|2963|2493|2383|2953|2491|2403|2495|2407	4.18E-5	GO:0015630	0.5279271871959829
231	12	GO Cellular Component	Ribosomal subunit	0.0167	A0A067DHT3|A0A067DK32|A0A067DWC9|A0A067EMW2|A0A067FK20|A0A067FRT5|A0A067G4Q1|A0A067G5A6|A0A067G7I7|A0A067GLD2|A0A067GUB7|A0A067HAV2	4261	2817|2807|2797|2511|2795|2869|2799|2865|2801|2803|2793|2507	7.82E-5	GO:0044391	0.5279271871959829
3	3	GO Cellular Component	Microtubule end	0.0167	A0A067DLN7|A0A067GBT6|A0A067GH74	4261	2743|2965|2963	4.06E-5	GO:1990752	0.5279271871959829
146	9	GO Cellular Component	Large ribosomal subunit	0.0189	A0A067DHT3|A0A067DK32|A0A067DWC9|A0A067FK20|A0A067G4Q1|A0A067G7I7|A0A067GLD2|A0A067GUB7|A0A067HAV2	4261	2817|2807|2797|2795|2799|2801|2803|2793|2507	1.8E-4	GO:0015934	0.5119625861469487
7	3	GO Cellular Component	Spindle midzone	0.0193	A0A067GBT6|A0A067GH74|A0A067GWU9	4261	2965|2963|2953	2.3E-4	GO:0051233	0.5092608426122402
240	13	GO Biological Process	Microtubule-based process	0.0226	A0A067DLN7|A0A067EPK2|A0A067EZE2|A0A067GBT6|A0A067GH74|A0A067GLH5|A0A067GRE7|A0A067GWU9|A0A067GYU5|A0A067H0I5|A0A067HDF9|A0A067HGD0|A0A067HGP5	4261	2743|2497|2455|2965|2963|2493|2383|2953|2491|2403|2495|2385|2407	2.63E-5	GO:0007017	0.48889830353155295
88	8	GO Biological Process	Microtubule-based movement	0.0241	A0A067EPK2|A0A067EZE2|A0A067GLH5|A0A067GRE7|A0A067GYU5|A0A067H0I5|A0A067HDF9|A0A067HGD0	4261	2497|2455|2493|2383|2491|2403|2495|2385	3.35E-5	GO:0007018	0.4806082866226895
3	3	GO Biological Process	Thigmotropism	0.025	A0A067GBT6|A0A067GH74|A0A067H821	4261	2965|2963|2599	4.06E-5	GO:0009652	0.4758785029010548
180	11	GO Molecular Function	Microtubule binding	0.0301	A0A067DLN7|A0A067EPK2|A0A067EZE2|A0A067FCW1|A0A067GBT6|A0A067GH74|A0A067GLH5|A0A067GRE7|A0A067GYU5|A0A067H0I5|A0A067HDF9	4261	2743|2497|2455|2427|2965|2963|2493|2383|2491|2403|2495	3.9E-5	GO:0008017	0.4519290802213733
335	16	GO Molecular Function	Cytoskeletal protein binding	0.0301	A0A067D0I8|A0A067DLN7|A0A067EPK2|A0A067EZE2|A0A067F371|A0A067FB70|A0A067FCW1|A0A067G1C6|A0A067GBT6|A0A067GH74|A0A067GLH5|A0A067GRE7|A0A067GYU5|A0A067H0I5|A0A067HDF9|A0A067HGP5	4261	2945|2743|2497|2455|2647|2545|2427|1573|2965|2963|2493|2383|2491|2403|2495|2407	1.41E-5	GO:0008092	0.4519290802213733
197	12	GO Molecular Function	Tubulin binding	0.0301	A0A067DLN7|A0A067EPK2|A0A067EZE2|A0A067FCW1|A0A067GBT6|A0A067GH74|A0A067GLH5|A0A067GRE7|A0A067GYU5|A0A067H0I5|A0A067HDF9|A0A067HGP5	4261	2743|2497|2455|2427|2965|2963|2493|2383|2491|2403|2495|2407	1.8E-5	GO:0015631	0.4519290802213733
457	16	GO Cellular Component	Cytoskeleton	0.0336	A0A067DLN7|A0A067DRZ6|A0A067EHX3|A0A067EPK2|A0A067EZE2|A0A067FN11|A0A067G1C6|A0A067GBT6|A0A067GH74|A0A067GLH5|A0A067GRE7|A0A067GWU9|A0A067GYU5|A0A067H0I5|A0A067HDF9|A0A067HGP5	4261	2743|2943|2533|2497|2455|2933|1573|2965|2963|2493|2383|2953|2491|2403|2495|2407	4.5E-4	GO:0005856	0.43773857549398465
49	6	SMART Domains	Kinesin motor, catalytic domain. ATPase.	0.035	A0A067EPK2|A0A067EZE2|A0A067GLH5|A0A067GRE7|A0A067GYU5|A0A067HDF9	4261	2497|2455|2493|2383|2491|2495	7.26E-5	SM00129	0.43247239374980506
15	4	GO Biological Process	Response to mechanical stimulus	0.0475	A0A067G520|A0A067GBT6|A0A067GH74|A0A067H821	4261	2483|2965|2963|2599	8.83E-5	GO:0009612	0.39307708034648925

## Sheet: brown
# background genes	# genes	category	description	FDR value	genes	network.SUID	nodes.SUID	p-value	term name	transferred FDR value
153	11	KEGG Pathways	Phenylpropanoid biosynthesis	1.37E-10	A0A067E2G2|A0A067EBI5|A0A067EBW1|A0A067ER87|A0A067FEF5|A0A067FHN7|A0A067FIP8|A0A067FS47|A0A067GIC1|A0A067GVI4|A0A067GVX6	5380535	5378039|5378078|5378072|5378042|5378066|5378060|5378048|5378054|5378159|5378165|5378171	1.02E-12	cit00940	1.0
51	9	STRING Clusters	Secretory peroxidase, and Phenylpropanoid biosynthesis	4.23E-10	A0A067E2G2|A0A067EBI5|A0A067EBW1|A0A067FEF5|A0A067FIP8|A0A067FS47|A0A067GIC1|A0A067GVI4|A0A067GVX6	5380535	5378039|5378078|5378072|5378066|5378048|5378054|5378159|5378165|5378171	7.78E-14	CL:40736	0.9503593299214197
31	8	STRING Clusters	Phenylpropanoid biosynthesis	4.23E-10	A0A067E2G2|A0A067EBI5|A0A067EBW1|A0A067FEF5|A0A067FIP8|A0A067GIC1|A0A067GVI4|A0A067GVX6	5380535	5378039|5378078|5378072|5378066|5378048|5378159|5378165|5378171	1.36E-13	CL:40756	0.9503593299214197
158	11	STRING Clusters	Phenylpropanoid biosynthesis, and Flavonoid biosynthesis	1.29E-9	A0A067E2G2|A0A067EBI5|A0A067EBW1|A0A067ER87|A0A067FEF5|A0A067FHN7|A0A067FIP8|A0A067FS47|A0A067GIC1|A0A067GVI4|A0A067GVX6	5380535	5378039|5378078|5378072|5378042|5378066|5378060|5378048|5378054|5378159|5378165|5378171	1.42E-12	CL:40571	0.901263149870826
26	7	STRING Clusters	Phenylpropanoid biosynthesis	2.58E-9	A0A067E2G2|A0A067EBI5|A0A067EBW1|A0A067FEF5|A0A067FIP8|A0A067GVI4|A0A067GVX6	5380535	5378039|5378078|5378072|5378066|5378048|5378165|5378171	3.8E-12	CL:40758	0.8707428753806209
138	10	STRING Clusters	Phenylpropanoid biosynthesis, and Flavonoid biosynthesis	6.56E-9	A0A067E2G2|A0A067EBI5|A0A067EBW1|A0A067FEF5|A0A067FHN7|A0A067FIP8|A0A067FS47|A0A067GIC1|A0A067GVI4|A0A067GVX6	5380535	5378039|5378078|5378072|5378066|5378060|5378048|5378054|5378159|5378165|5378171	1.08E-11	CL:40574	0.8296526744822381
50	7	STRING Clusters	Plant mutator transposase zinc finger, and FAR1 DNA binding domain	1.1E-7	A0A067D802|A0A067DFV3|A0A067E456|A0A067EJY8|A0A067F5G7|A0A067FXI7|A0A067H4N7	5380535	5377892|5377946|5377901|5377895|5377952|5378087|5378099	2.23E-10	CL:39478	0.7055064557605869
29	6	STRING Clusters	Mixed, incl. Zinc finger, PMZ-type, and Transposase-like protein DAYSLEEPER	2.35E-7	A0A067D802|A0A067E456|A0A067EJY8|A0A067F5G7|A0A067FXI7|A0A067H4N7	5380535	5377892|5377901|5377895|5377952|5378087|5378099	5.61E-10	CL:39485	0.6720819563982623
18	5	STRING Clusters	Mixed, incl. Zinc finger, PMZ-type, and Domain of unknown function DUF659	1.47E-6	A0A067D802|A0A067E456|A0A067F5G7|A0A067FXI7|A0A067H4N7	5380535	5377892|5377901|5377952|5378087|5378099	4.61E-9	CL:39487	0.5913532821375472
14	4	COMPARTMENTS	Messenger ribonucleoprotein complex	2.1E-4	A0A067E2G2|A0A067GIC1|A0A067GVI4|A0A067GVX6	5380535	5378039|5378159|5378165|5378171	1.61E-7	GOCC:1990124	0.3728760530721143
5	3	STRING Clusters	Mixed, incl. Domain of unknown function DUF659, and Transposase-like protein DAYSLEEPER	3.2E-4	A0A067E456|A0A067F5G7|A0A067FXI7	5380535	5377901|5377952|5378087	1.13E-6	CL:39513	0.3543294140124068
41	4	SMART Domains	Plant mutator transposase zinc finger	0.0036	A0A067DFV3|A0A067F5G7|A0A067FXI7|A0A067GZX0	5380535	5377946|5377952|5378087|5378354	7.41E-6	SM00575	0.24775709903295243
49	4	UniProt Keywords	Hydrogen peroxide	0.0041	A0A067ER87|A0A067FEF5|A0A067FIP8|A0A067FS47	5380535	5378042|5378066|5378048|5378054	1.43E-5	KW-0376	0.2420306713942533
20	3	STRING Clusters	Mixed, incl. Berberine and berberine like , and Cinnamyl alcohol dehydrogenase-like	0.0094	A0A067EBI5|A0A067EBW1|A0A067GVX6	5380535	5378078|5378072|5378171	3.47E-5	CL:40761	0.20549677824710602
85	5	GO Biological Process	Lignin metabolic process	0.0224	A0A067E2G2|A0A067FHN7|A0A067GIC1|A0A067GVI4|A0A067GVX6	5380535	5378039|5378060|5378159|5378165|5378171	5.21E-6	GO:0009808	0.1672620139070938
36	4	InterPro Domains	Zinc finger, PMZ-type	0.0257	A0A067DFV3|A0A067F5G7|A0A067FXI7|A0A067GZX0	5380535	5377946|5377952|5378087|5378354	4.59E-6	IPR006564	0.1612107704638241
49	3	KEGG Pathways	Pyrimidine metabolism	0.0274	A0A067E0A7|A0A067FXZ7|A0A067H882	5380535	5378021|5378024|5378342	4.1E-4	cit00240	0.15839046716830307
176	5	STRING Clusters	Mixed, incl. NAC domain, and GRAS domain family	0.0386	A0A067DWW2|A0A067E0F6|A0A067E2W4|A0A067EVT7|A0A067FBJ5	5380535	5378000|5378009|5378003|5378015|5378030	1.5E-4	CL:31464	0.1433004818480294
5	2	STRING Clusters	Mixed, incl. FAM192A/Fyv6, N-terminal, and B3 domain-containing transcription factor LEC2-like	0.0389	A0A067E9F4|A0A067H781	5380535	5378132|5378138	1.6E-4	CL:40459	0.14295959151060708
51	4	InterPro Domains	Zinc finger, SWIM-type	0.0401	A0A067DFV3|A0A067F5G7|A0A067FXI7|A0A067GZX0	5380535	5377946|5377952|5378087|5378354	1.66E-5	IPR007527	0.14162182435270448
49	4	InterPro Domains	Peroxidase, active site	0.0401	A0A067ER87|A0A067FEF5|A0A067FIP8|A0A067FS47	5380535	5378042|5378066|5378048|5378054	1.43E-5	IPR019794	0.14162182435270448
52	4	InterPro Domains	Secretory peroxidase	0.0401	A0A067ER87|A0A067FEF5|A0A067FIP8|A0A067FS47	5380535	5378042|5378066|5378048|5378054	1.79E-5	IPR033905	0.14162182435270448
11	2	UniProt Keywords	Branched-chain amino acid biosynthesis	0.0421	A0A067DPR3|A0A067FP20	5380535	5377964|5377976	5.8E-4	KW-0100	0.13947875182196992
1813	14	UniProt Keywords	Metal-binding	0.0421	A0A067D0K5|A0A067DFV3|A0A067DPR3|A0A067E456|A0A067ER87|A0A067F5G7|A0A067FEF5|A0A067FIP8|A0A067FS47|A0A067FTE8|A0A067FXI7|A0A067G481|A0A067GZX0|A0A067H4N7	5380535	5378993|5377946|5377964|5377901|5378042|5377952|5378066|5378048|5378054|5377925|5378087|5377931|5378354|5378099	4.4E-4	KW-0479	0.13947875182196992
682	8	UniProt Keywords	Transcription regulation	0.0421	A0A067DEP1|A0A067DWW2|A0A067E2W4|A0A067EE47|A0A067EKH4|A0A067ER72|A0A067F1W8|A0A067F2I2	5380535	5377937|5378000|5378003|5378114|5377991|5377940|5379011|5378984	6.4E-4	KW-0805	0.13947875182196992
278	5	UniProt Keywords	Heme	0.0464	A0A067D0K5|A0A067ER87|A0A067FEF5|A0A067FIP8|A0A067FS47	5380535	5378993|5378042|5378066|5378048|5378054	0.0011	KW-0349	0.13519661777043207
169	4	UniProt Keywords	Disulfide bond	0.0487	A0A067ER87|A0A067FEF5|A0A067FIP8|A0A067FS47	5380535	5378042|5378066|5378048|5378054	0.0014	KW-1015	0.1330663951803887

## Sheet: brown4
# background genes	# genes	category	description	FDR value	genes	network.SUID	nodes.SUID	p-value	term name	transferred FDR value
27	5	GO Biological Process	Mitochondrial respiratory chain complex I assembly	4.66E-9	A0A067E1Y9|A0A067E5U4|A0A067EDE4|A0A067EPB1|A0A067GAD2	5381618	5381707|5381743|5381752|5381710|5381761	1.08E-12	GO:0032981	1.0
54	5	GO Cellular Component	Mitochondrial respiratory chain complex I	2.2E-8	A0A067E1Y9|A0A067E5U4|A0A067EDE4|A0A067EPB1|A0A067GFT0	5381618	5381707|5381743|5381752|5381710|5381737	2.67E-11	GO:0005747	0.9190988975974721
118	6	STRING Clusters	Respirasome, and Complex I biogenesis	3.2E-8	A0A067E1Y9|A0A067E5U4|A0A067EDE4|A0A067EPB1|A0A067GAD2|A0A067GFT0	5381618	5381707|5381743|5381752|5381710|5381761|5381737	5.88E-12	CL:12812	0.899567592394117
76	5	COMPARTMENTS	Respirasome	1.78E-7	A0A067E1Y9|A0A067E5U4|A0A067EDE4|A0A067EPB1|A0A067GFT0	5381618	5381707|5381743|5381752|5381710|5381737	1.36E-10	GOCC:0070469	0.8101167349087802
99	5	STRING Clusters	Respirasome, and NAD(P)-binding domain	3.78E-7	A0A067E1Y9|A0A067E5U4|A0A067EDE4|A0A067EPB1|A0A067GFT0	5381618	5381707|5381743|5381752|5381710|5381737	4.87E-10	CL:12821	0.7708600201524491
87	4	GO Molecular Function	Manganese ion binding	1.1E-4	A0A067E1Y9|A0A067E5U4|A0A067EDE4|A0A067FR81	5381618	5381707|5381743|5381752|5381779	4.98E-8	GO:0030145	0.47513090203874303
12	3	InterPro Domains	B3 domain-containing protein At2g31720-like	1.5E-4	A0A067E1Y9|A0A067E5U4|A0A067EDE4	5381618	5381707|5381743|5381752	2.69E-8	IPR005508	0.4589637377233331
1463	6	GO Cellular Component	Mitochondrion	6.8E-4	A0A067E1Y9|A0A067E5U4|A0A067EDE4|A0A067EPB1|A0A067GAD2|A0A067GFT0	5381618	5381707|5381743|5381752|5381710|5381761|5381737	1.41E-5	GO:0005739	0.3801773648684622
79	3	InterPro Domains	DNA-binding pseudobarrel domain superfamily	0.0144	A0A067E1Y9|A0A067E5U4|A0A067EDE4	5381618	5381707|5381743|5381752	5.16E-6	IPR015300	0.2210421041456953
145	3	GO Biological Process	Electron transport chain	0.0163	A0A067E1Y9|A0A067E5U4|A0A067EDE4	5381618	5381707|5381743|5381752	3.03E-5	GO:0022900	0.21458175783458477

## Sheet: cyan
# background genes	# genes	category	description	FDR value	genes	network.SUID	nodes.SUID	p-value	term name	transferred FDR value
1210	17	Reactome Pathways	Metabolism of RNA	7.5E-8	A0A067D6G6|A0A067DGS6|A0A067E356|A0A067EGC9|A0A067ELU4|A0A067F390|A0A067FBN3|A0A067FFL4|A0A067FGX0|A0A067FMY0|A0A067FMY8|A0A067GDC6|A0A067GK26|A0A067GKJ9|A0A067GU43|A0A067H0U4|A0A067H1H8	761	663|651|619|479|625|615|599|595|621|589|649|661|645|617|647|597|471	9.32E-11	MAP-8953854	1.0
6043	34	GO Cellular Component	Nucleus	1.08E-7	A0A067D6G6|A0A067DET6|A0A067DGS6|A0A067DHB3|A0A067DLZ1|A0A067DTY8|A0A067DUZ7|A0A067DVM5|A0A067E356|A0A067E9N4|A0A067EEU4|A0A067EGC9|A0A067ELU4|A0A067EZH1|A0A067F390|A0A067FBN3|A0A067FFL4|A0A067FG01|A0A067FGX0|A0A067FHR8|A0A067FMY0|A0A067FMY8|A0A067FU14|A0A067G1T2|A0A067G9T6|A0A067GCH7|A0A067GDC6|A0A067GK26|A0A067GKJ9|A0A067GU43|A0A067GZX0|A0A067H0U4|A0A067H588|A0A067H7J7	761	663|659|651|467|473|631|627|469|619|657|629|479|625|607|615|599|595|481|621|593|589|649|587|459|465|613|661|645|617|647|605|597|461|623	1.31E-10	GO:0005634	0.9777734942082273
422	11	Reactome Pathways	Processing of Capped Intron-Containing Pre-mRNA	2.62E-7	A0A067DGS6|A0A067E356|A0A067FBN3|A0A067FFL4|A0A067FMY0|A0A067FMY8|A0A067GK26|A0A067GKJ9|A0A067GU43|A0A067H0U4|A0A067H1H8	761	651|619|599|595|589|649|645|617|647|597|471	6.5E-10	MAP-72203	0.9237551299722971
223	8	Reactome Pathways	mRNA Splicing - Major Pathway	4.25E-6	A0A067DGS6|A0A067E356|A0A067FMY0|A0A067FMY8|A0A067GK26|A0A067GKJ9|A0A067GU43|A0A067H1H8	761	651|619|589|649|645|617|647|471	1.58E-8	MAP-72163	0.7539168080632155
988	13	GO Cellular Component	Nuclear protein-containing complex	1.99E-5	A0A067D6G6|A0A067DGS6|A0A067DHB3|A0A067E356|A0A067EEU4|A0A067EZH1|A0A067FBN3|A0A067FFL4|A0A067FMY8|A0A067GK26|A0A067GKJ9|A0A067GU43|A0A067H0U4	761	663|651|467|619|629|607|599|595|649|645|617|647|597	4.84E-8	GO:0140513	0.6598157678795974
289	8	Reactome Pathways	mRNA Splicing	2.22E-5	A0A067DGS6|A0A067E356|A0A067FMY0|A0A067FMY8|A0A067GK26|A0A067GKJ9|A0A067GU43|A0A067H1H8	761	651|619|589|649|645|617|647|471	1.1E-7	MAP-72172	0.6531490582001337
16517	50	GO Cellular Component	Intracellular anatomical structure	3.81E-5	A0A067D6G6|A0A067DET6|A0A067DGS6|A0A067DHB3|A0A067DIB7|A0A067DLZ1|A0A067DTY8|A0A067DUZ7|A0A067DVM5|A0A067E356|A0A067E8W0|A0A067E9N4|A0A067EEU4|A0A067EGC9|A0A067ELU4|A0A067EM54|A0A067EN90|A0A067EZH1|A0A067F173|A0A067F390|A0A067F531|A0A067F5W0|A0A067F6G4|A0A067FBN3|A0A067FDT2|A0A067FFL4|A0A067FG01|A0A067FGX0|A0A067FHR8|A0A067FKJ7|A0A067FMY0|A0A067FMY8|A0A067FU14|A0A067G1T2|A0A067G7W9|A0A067G9J7|A0A…	761	663|659|651|467|643|473|631|627|469|619|475|657|629|479|625|611|485|607|641|615|639|609|635|599|633|595|481|621|593|653|589|649|587|459|477|603|465|613|661|637|645|617|601|647|605|597|471|461|623|585	1.39E-7	GO:0005622	0.6202263889819778
3107	21	GO Cellular Component	Protein-containing complex	3.81E-5	A0A067D6G6|A0A067DGS6|A0A067DHB3|A0A067DUZ7|A0A067E356|A0A067EEU4|A0A067EGC9|A0A067ELU4|A0A067EM54|A0A067EN90|A0A067EZH1|A0A067F5W0|A0A067FBN3|A0A067FFL4|A0A067FGX0|A0A067FMY8|A0A067G7W9|A0A067GK26|A0A067GKJ9|A0A067GU43|A0A067H0U4	761	663|651|467|627|619|629|479|625|611|485|607|609|599|595|621|649|477|645|617|647|597	1.65E-7	GO:0032991	0.6202263889819778
3938	24	COMPARTMENTS	Nucleus	1.3E-4	A0A067DET6|A0A067DGS6|A0A067DHB3|A0A067DLZ1|A0A067DVM5|A0A067E356|A0A067E9N4|A0A067EEU4|A0A067EGC9|A0A067EZH1|A0A067F390|A0A067FBN3|A0A067FFL4|A0A067FG01|A0A067FGX0|A0A067FMY0|A0A067FMY8|A0A067G9T6|A0A067GCH7|A0A067GK26|A0A067GKJ9|A0A067GZX0|A0A067H0U4|A0A067H7J7	761	659|651|467|473|469|619|657|629|479|607|615|599|595|481|621|589|649|465|613|645|617|605|597|623	9.8E-8	GOCC:0005634	0.5454161490156266
3971	23	COMPARTMENTS	Protein-containing complex	3.5E-4	A0A067D6G6|A0A067DGS6|A0A067DHB3|A0A067DIB7|A0A067DUZ7|A0A067E356|A0A067E8W0|A0A067EEU4|A0A067EGC9|A0A067ELU4|A0A067EM54|A0A067EN90|A0A067EZH1|A0A067F5W0|A0A067FBN3|A0A067FFL4|A0A067FG01|A0A067FMY8|A0A067G7W9|A0A067GK26|A0A067GKJ9|A0A067H0U4|A0A067H3C8	761	663|651|467|643|627|619|475|629|479|625|611|485|607|609|599|595|481|649|477|645|617|597|483	5.31E-7	GOCC:0032991	0.4850472521108103
561	10	GO Biological Process	Ribonucleoprotein complex biogenesis	6.0E-4	A0A067D6G6|A0A067DUZ7|A0A067E356|A0A067ELU4|A0A067F390|A0A067FGX0|A0A067FMY8|A0A067GDC6|A0A067GK26|A0A067H7J7	761	663|627|619|625|615|621|649|661|645|623	1.4E-7	GO:0022613	0.4521931863164427
1176	13	GO Biological Process	RNA processing	7.6E-4	A0A067D6G6|A0A067DGS6|A0A067DHB3|A0A067E356|A0A067F390|A0A067FGX0|A0A067FMY8|A0A067G7W9|A0A067GDC6|A0A067GK26|A0A067GKJ9|A0A067GU43|A0A067H7J7	761	663|651|467|619|615|621|649|477|661|645|617|647|623	3.52E-7	GO:0006396	0.43778431268365425
2128	17	GO Biological Process	Gene expression	7.6E-4	A0A067D6G6|A0A067DGS6|A0A067DHB3|A0A067E356|A0A067E8W0|A0A067EGC9|A0A067EM54|A0A067F390|A0A067FFL4|A0A067FGX0|A0A067FMY8|A0A067G7W9|A0A067GDC6|A0A067GK26|A0A067GKJ9|A0A067GU43|A0A067H7J7	761	663|651|467|619|475|479|611|615|595|621|649|477|661|645|617|647|623	3.8E-7	GO:0010467	0.43778431268365425
53	4	GO Cellular Component	U2-type spliceosomal complex	7.8E-4	A0A067E356|A0A067FMY8|A0A067GK26|A0A067GKJ9	761	619|649|645|617	4.76E-6	GO:0005684	0.4362009993631163
229	6	GO Cellular Component	Spliceosomal complex	8.4E-4	A0A067DGS6|A0A067E356|A0A067FMY8|A0A067GK26|A0A067GKJ9|A0A067GU43	761	651|619|649|645|617|647	6.51E-6	GO:0005681	0.4316838119793098
13617	43	GO Cellular Component	Intracellular organelle	8.4E-4	A0A067D6G6|A0A067DET6|A0A067DGS6|A0A067DHB3|A0A067DLZ1|A0A067DTY8|A0A067DUZ7|A0A067DVM5|A0A067E356|A0A067E9N4|A0A067EEU4|A0A067EGC9|A0A067ELU4|A0A067EM54|A0A067EZH1|A0A067F390|A0A067F531|A0A067F5W0|A0A067F6G4|A0A067FBN3|A0A067FDT2|A0A067FFL4|A0A067FG01|A0A067FGX0|A0A067FHR8|A0A067FKJ7|A0A067FMY0|A0A067FMY8|A0A067FU14|A0A067G1T2|A0A067G7W9|A0A067G9T6|A0A067GCH7|A0A067GDC6|A0A067GGV3|A0A067GK26|A0A…	761	663|659|651|467|473|631|627|469|619|657|629|479|625|611|607|615|639|609|635|599|633|595|481|621|593|653|589|649|587|459|477|465|613|661|637|645|617|647|605|597|461|623|585	6.09E-6	GO:0043229	0.4316838119793098
383	8	GO Biological Process	RNA splicing	9.5E-4	A0A067DGS6|A0A067DHB3|A0A067E356|A0A067FMY8|A0A067G7W9|A0A067GK26|A0A067GKJ9|A0A067GU43	761	651|467|619|649|477|645|617|647	8.84E-7	GO:0008380	0.4241827903982587
12840	41	GO Cellular Component	Intracellular membrane-bounded organelle	0.0012	A0A067D6G6|A0A067DET6|A0A067DGS6|A0A067DHB3|A0A067DLZ1|A0A067DTY8|A0A067DUZ7|A0A067DVM5|A0A067E356|A0A067E9N4|A0A067EEU4|A0A067EGC9|A0A067ELU4|A0A067EM54|A0A067EZH1|A0A067F390|A0A067F531|A0A067F5W0|A0A067F6G4|A0A067FBN3|A0A067FDT2|A0A067FFL4|A0A067FG01|A0A067FGX0|A0A067FHR8|A0A067FMY0|A0A067FMY8|A0A067FU14|A0A067G1T2|A0A067G7W9|A0A067G9T6|A0A067GCH7|A0A067GDC6|A0A067GGV3|A0A067GK26|A0A067GKJ9|A0A…	761	663|659|651|467|473|631|627|469|619|657|629|479|625|611|607|615|639|609|635|599|633|595|481|621|593|589|649|587|459|477|465|613|661|637|645|617|647|605|597|461|623	1.32E-5	GO:0043231	0.40994299908082843
612	9	GO Biological Process	mRNA metabolic process	0.0026	A0A067D6G6|A0A067DGS6|A0A067DHB3|A0A067E356|A0A067FMY8|A0A067G7W9|A0A067GK26|A0A067GKJ9|A0A067GU43	761	663|651|467|619|649|477|645|617|647	2.99E-6	GO:0016071	0.36281387778777424
3735	21	GO Biological Process	Cellular nitrogen compound metabolic process	0.0026	A0A067D6G6|A0A067DGS6|A0A067DHB3|A0A067E356|A0A067E8W0|A0A067EGC9|A0A067EM54|A0A067F173|A0A067F390|A0A067F6G4|A0A067FG01|A0A067FGX0|A0A067FMY8|A0A067FU14|A0A067G7W9|A0A067GDC6|A0A067GK26|A0A067GKJ9|A0A067GU43|A0A067H7J7|A0A067HF35	761	663|651|467|619|475|479|611|641|615|635|481|621|649|587|477|661|645|617|647|623|585	3.46E-6	GO:0034641	0.36281387778777424
221	6	GO Biological Process	mRNA splicing, via spliceosome	0.0033	A0A067DGS6|A0A067E356|A0A067FMY8|A0A067GK26|A0A067GKJ9|A0A067GU43	761	651|619|649|645|617|647	5.34E-6	GO:0000398	0.3482817399358271
499	8	GO Biological Process	mRNA processing	0.0033	A0A067DGS6|A0A067DHB3|A0A067E356|A0A067FMY8|A0A067G7W9|A0A067GK26|A0A067GKJ9|A0A067GU43	761	651|467|619|649|477|645|617|647	6.04E-6	GO:0006397	0.3482817399358271
1792	14	GO Biological Process	RNA metabolic process	0.0033	A0A067D6G6|A0A067DGS6|A0A067DHB3|A0A067E356|A0A067EGC9|A0A067F390|A0A067FGX0|A0A067FMY8|A0A067G7W9|A0A067GDC6|A0A067GK26|A0A067GKJ9|A0A067GU43|A0A067H7J7	761	663|651|467|619|479|615|621|649|477|661|645|617|647|623	6.78E-6	GO:0016070	0.3482817399358271
2437	16	GO Biological Process	Nucleic acid metabolic process	0.0042	A0A067D6G6|A0A067DGS6|A0A067DHB3|A0A067E356|A0A067EGC9|A0A067F390|A0A067FG01|A0A067FGX0|A0A067FMY8|A0A067G7W9|A0A067GDC6|A0A067GK26|A0A067GKJ9|A0A067GU43|A0A067H7J7|A0A067HF35	761	663|651|467|619|479|615|481|621|649|477|661|645|617|647|623|585	1.15E-5	GO:0090304	0.33358191522268577
702	8	GO Cellular Component	Ribonucleoprotein complex	0.005	A0A067DGS6|A0A067E356|A0A067ELU4|A0A067FGX0|A0A067FMY8|A0A067GK26|A0A067GKJ9|A0A067GU43	761	651|619|625|621|649|645|617|647	6.7E-5	GO:1990904	0.3229543552200907
16529	47	GO Biological Process	Cellular process	0.0064	A0A067D6G6|A0A067DET6|A0A067DGS6|A0A067DHB3|A0A067DIB7|A0A067DLZ1|A0A067DTY8|A0A067DUZ7|A0A067DVM5|A0A067E356|A0A067E8W0|A0A067E9N4|A0A067EGC9|A0A067ELU4|A0A067EM54|A0A067EN90|A0A067EZH1|A0A067F173|A0A067F390|A0A067F531|A0A067F5W0|A0A067F6G4|A0A067FBN3|A0A067FDT2|A0A067FFL4|A0A067FG01|A0A067FGX0|A0A067FHR8|A0A067FKJ7|A0A067FMY8|A0A067FR75|A0A067FU14|A0A067FYV8|A0A067G1T2|A0A067G7W9|A0A067G9T6|A0A…	761	663|659|651|467|643|473|631|627|469|619|475|657|479|625|611|485|607|641|615|639|609|635|599|633|595|481|621|593|653|649|457|587|463|459|477|465|591|661|637|645|617|647|597|483|461|623|585	1.92E-5	GO:0009987	0.30790721255526776
3200	18	GO Biological Process	Cellular component organization or biogenesis	0.0071	A0A067D6G6|A0A067DET6|A0A067DUZ7|A0A067E356|A0A067ELU4|A0A067EZH1|A0A067F390|A0A067F5W0|A0A067FFL4|A0A067FGX0|A0A067FKJ7|A0A067FMY8|A0A067G1T2|A0A067GDC6|A0A067GGV3|A0A067GK26|A0A067H588|A0A067H7J7	761	663|659|627|619|625|607|615|609|595|621|653|649|459|661|637|645|461|623	2.3E-5	GO:0071840	0.30158036871820104
391	6	GO Cellular Component	Nucleolus	0.0084	A0A067D6G6|A0A067DUZ7|A0A067F390|A0A067FGX0|A0A067FMY0|A0A067GDC6	761	663|627|615|621|589|661	1.2E-4	GO:0005730	0.2913317279870715
8336	31	GO Biological Process	Nitrogen compound metabolic process	0.0097	A0A067D6G6|A0A067DGS6|A0A067DHB3|A0A067DTY8|A0A067DUZ7|A0A067E356|A0A067E8W0|A0A067E9N4|A0A067EEU4|A0A067EGC9|A0A067EM54|A0A067EZH1|A0A067F173|A0A067F390|A0A067F6G4|A0A067FG01|A0A067FGX0|A0A067FHR8|A0A067FMY8|A0A067FU14|A0A067FYV8|A0A067G7W9|A0A067G9J7|A0A067G9T6|A0A067GCH7|A0A067GDC6|A0A067GK26|A0A067GKJ9|A0A067GU43|A0A067H7J7|A0A067HF35	761	663|651|467|631|627|619|475|657|629|479|611|607|641|615|635|481|621|593|649|587|463|477|603|465|613|661|645|617|647|623|585	3.4E-5	GO:0006807	0.28256078264781215
474	7	GO Biological Process	Ribosome biogenesis	0.0109	A0A067D6G6|A0A067DUZ7|A0A067ELU4|A0A067F390|A0A067FGX0|A0A067GDC6|A0A067H7J7	761	663|627|625|615|621|661|623	4.05E-5	GO:0042254	0.27545128100197874
7547	29	GO Biological Process	Macromolecule metabolic process	0.0109	A0A067D6G6|A0A067DGS6|A0A067DHB3|A0A067DTY8|A0A067DUZ7|A0A067E356|A0A067E8W0|A0A067E9N4|A0A067EEU4|A0A067EGC9|A0A067EM54|A0A067EZH1|A0A067F390|A0A067FFL4|A0A067FG01|A0A067FGX0|A0A067FHR8|A0A067FMY8|A0A067FYV8|A0A067G7W9|A0A067G9J7|A0A067G9T6|A0A067GCH7|A0A067GDC6|A0A067GK26|A0A067GKJ9|A0A067GU43|A0A067H7J7|A0A067HF35	761	663|651|467|631|627|619|475|657|629|479|611|607|615|595|481|621|593|649|463|477|603|465|613|661|645|617|647|623|585	4.24E-5	GO:0043170	0.27545128100197874
57	3	GO Cellular Component	Catalytic step 2 spliceosome	0.0141	A0A067GK26|A0A067GKJ9|A0A067GU43	761	645|617|647	2.2E-4	GO:0071013	0.25976095455182135
1394	11	GO Biological Process	Cellular component biogenesis	0.0172	A0A067D6G6|A0A067DUZ7|A0A067E356|A0A067ELU4|A0A067F390|A0A067FGX0|A0A067FKJ7|A0A067FMY8|A0A067GDC6|A0A067GK26|A0A067H7J7	761	663|627|619|625|615|621|653|649|661|645|623	7.21E-5	GO:0044085	0.24764725962154677
1131	9	GO Cellular Component	Intracellular organelle lumen	0.0174	A0A067D6G6|A0A067DUZ7|A0A067EZH1|A0A067F390|A0A067F531|A0A067FGX0|A0A067FMY0|A0A067G1T2|A0A067GDC6	761	663|627|607|615|639|621|589|459|661	3.4E-4	GO:0070013	0.2469425796852473
63	3	GO Cellular Component	Spliceosomal snRNP complex	0.0174	A0A067E356|A0A067FMY8|A0A067GKJ9	761	619|649|617	3.0E-4	GO:0097525	0.2469425796852473
136	4	Reactome Pathways	SUMOylation	0.0239	A0A067EEU4|A0A067FBN3|A0A067FFL4|A0A067GCH7	761	629|599|595|613	1.6E-4	MAP-2990846	0.22759523400811682
155	4	Reactome Pathways	Transcription-Coupled Nucleotide Excision Repair (TC-NER)	0.0239	A0A067FG01|A0A067GK26|A0A067GU43|A0A067HF35	761	481|645|647|585	2.7E-4	MAP-6781827	0.22759523400811682
142	4	Reactome Pathways	Dual incision in TC-NER	0.0239	A0A067FG01|A0A067GK26|A0A067GU43|A0A067HF35	761	481|645|647|585	1.9E-4	MAP-6782135	0.22759523400811682
253	5	Reactome Pathways	Major pathway of rRNA processing in the nucleolus and cytosol	0.0239	A0A067D6G6|A0A067ELU4|A0A067F390|A0A067FGX0|A0A067GDC6	761	663|625|615|621|661	1.5E-4	MAP-6791226	0.22759523400811682
262	5	Reactome Pathways	rRNA processing	0.0239	A0A067D6G6|A0A067ELU4|A0A067F390|A0A067FGX0|A0A067GDC6	761	663|625|615|621|661	1.7E-4	MAP-72312	0.22759523400811682
256	5	Reactome Pathways	rRNA processing in the nucleus and cytosol	0.0239	A0A067D6G6|A0A067ELU4|A0A067F390|A0A067FGX0|A0A067GDC6	761	663|625|615|621|661	1.6E-4	MAP-8868773	0.22759523400811682
107	4	COMPARTMENTS	Spliceosomal complex	0.0243	A0A067DGS6|A0A067FMY8|A0A067GK26|A0A067GKJ9	761	651|649|645|617	6.67E-5	GOCC:0005681	0.2265835238844722
499	7	COMPARTMENTS	Ribonucleoprotein complex	0.0243	A0A067DGS6|A0A067E356|A0A067E8W0|A0A067ELU4|A0A067FMY8|A0A067GK26|A0A067GKJ9	761	651|619|475|625|649|645|617	5.58E-5	GOCC:1990904	0.2265835238844722
143	4	KEGG Pathways	Spliceosome	0.0265	A0A067FMY8|A0A067GK26|A0A067GKJ9|A0A067GU43	761	649|645|617|647	2.0E-4	cit03040	0.22130072753632934
7	2	GO Biological Process	Spliceosomal conformational changes to generate catalytic conformation	0.0287	A0A067FMY8|A0A067GK26	761	649|645	1.3E-4	GO:0000393	0.21643948955554185
19	2	GO Cellular Component	ESCRT complex	0.0316	A0A067EM54|A0A067F5W0	761	611|609	7.7E-4	GO:0036452	0.21057204459498177
23669	54	GO Cellular Component	Cellular anatomical entity	0.0347	A0A067D6G6|A0A067DET6|A0A067DGS6|A0A067DHB3|A0A067DIB7|A0A067DLZ1|A0A067DTY8|A0A067DUZ7|A0A067DVM5|A0A067E356|A0A067E8W0|A0A067E9N4|A0A067EEU4|A0A067EGC9|A0A067ELU4|A0A067EM54|A0A067EN90|A0A067EZH1|A0A067F173|A0A067F390|A0A067F531|A0A067F5W0|A0A067F6G4|A0A067FBN3|A0A067FDT2|A0A067FFL4|A0A067FG01|A0A067FGX0|A0A067FHR8|A0A067FKJ7|A0A067FMY0|A0A067FMY8|A0A067FR75|A0A067FU14|A0A067FYV8|A0A067G1T2|A0A…	761	663|659|651|467|643|473|631|627|469|619|475|657|629|479|625|611|485|607|641|615|639|609|635|599|633|595|481|621|593|653|589|649|457|587|463|459|477|603|465|613|591|661|637|645|617|601|647|605|597|471|483|461|623|585	8.8E-4	GO:0110165	0.2048678001551458
185	4	Reactome Pathways	Nucleotide Excision Repair	0.0375	A0A067FG01|A0A067GK26|A0A067GU43|A0A067HF35	761	481|645|647|585	5.1E-4	MAP-5696398	0.2001376832821847
9924	33	COMPARTMENTS	Membrane-bounded organelle	0.0432	A0A067DET6|A0A067DGS6|A0A067DHB3|A0A067DLZ1|A0A067DVM5|A0A067E356|A0A067E9N4|A0A067EEU4|A0A067EGC9|A0A067EM54|A0A067EZH1|A0A067F390|A0A067F531|A0A067F5W0|A0A067F6G4|A0A067FBN3|A0A067FDT2|A0A067FFL4|A0A067FG01|A0A067FGX0|A0A067FMY0|A0A067FMY8|A0A067G1T2|A0A067G7W9|A0A067G9T6|A0A067GCH7|A0A067GDC6|A0A067GGV3|A0A067GK26|A0A067GKJ9|A0A067GZX0|A0A067H0U4|A0A067H7J7	761	659|651|467|473|469|619|657|629|479|611|607|615|639|609|635|599|633|595|481|621|589|649|459|477|465|613|661|637|645|617|605|597|623	1.7E-4	GOCC:0043227	0.19151269977580768
11509	36	GO Biological Process	Organic substance metabolic process	0.0436	A0A067D6G6|A0A067DGS6|A0A067DHB3|A0A067DIB7|A0A067DTY8|A0A067DUZ7|A0A067E356|A0A067E8W0|A0A067E9N4|A0A067EEU4|A0A067EGC9|A0A067EM54|A0A067EZH1|A0A067F173|A0A067F390|A0A067F531|A0A067F6G4|A0A067FDT2|A0A067FFL4|A0A067FG01|A0A067FGX0|A0A067FHR8|A0A067FMY8|A0A067FU14|A0A067FYV8|A0A067G7W9|A0A067G9J7|A0A067G9T6|A0A067GCH7|A0A067GDC6|A0A067GK26|A0A067GKJ9|A0A067GTW0|A0A067GU43|A0A067H7J7|A0A067HF35	761	663|651|467|643|631|627|619|475|657|629|479|611|607|641|615|639|635|633|595|481|621|593|649|587|463|477|603|465|613|661|645|617|601|647|623|585	2.1E-4	GO:0071704	0.19095090653075034
24	2	GO Cellular Component	post-mRNA release spliceosomal complex	0.0442	A0A067DGS6|A0A067GK26	761	651|645	0.0012	GO:0071014	0.19011780742633175
16432	45	COMPARTMENTS	Intracellular	0.0447	A0A067D6G6|A0A067DET6|A0A067DGS6|A0A067DHB3|A0A067DLZ1|A0A067DTY8|A0A067DUZ7|A0A067DVM5|A0A067E356|A0A067E9N4|A0A067EEU4|A0A067EGC9|A0A067EM54|A0A067EN90|A0A067EZH1|A0A067F173|A0A067F390|A0A067F531|A0A067F5W0|A0A067F6G4|A0A067FBN3|A0A067FDT2|A0A067FFL4|A0A067FG01|A0A067FGX0|A0A067FKJ7|A0A067FMY0|A0A067FMY8|A0A067FU14|A0A067FYV8|A0A067G1T2|A0A067G9T6|A0A067GCH7|A0A067GDC6|A0A067GGV3|A0A067GK26|A0A…	761	663|659|651|467|473|631|627|469|619|657|629|479|611|485|607|641|615|639|609|635|599|633|595|481|621|653|589|649|587|463|459|465|613|661|637|645|617|601|647|605|597|471|483|623|585	2.1E-4	GOCC:0005622	0.18943215187707854
12603	38	GO Biological Process	Metabolic process	0.0479	A0A067D6G6|A0A067DGS6|A0A067DHB3|A0A067DIB7|A0A067DTY8|A0A067DUZ7|A0A067E356|A0A067E8W0|A0A067E9N4|A0A067EEU4|A0A067EGC9|A0A067EM54|A0A067EZH1|A0A067F173|A0A067F390|A0A067F531|A0A067F6G4|A0A067FDT2|A0A067FFL4|A0A067FG01|A0A067FGX0|A0A067FHR8|A0A067FMY8|A0A067FU14|A0A067FYV8|A0A067G7W9|A0A067G9J7|A0A067G9T6|A0A067GCH7|A0A067GDC6|A0A067GK26|A0A067GKJ9|A0A067GTW0|A0A067GU43|A0A067H0U4|A0A067H3C8|A0A…	761	663|651|467|643|631|627|619|475|657|629|479|611|607|641|615|639|635|633|595|481|621|593|649|587|463|477|603|465|613|661|645|617|601|647|597|483|623|585	2.4E-4	GO:0008152	0.1852176608628132

## Sheet: darkgreen
# background genes	# genes	category	description	FDR value	genes	network.SUID	nodes.SUID	p-value	term name	transferred FDR value
50	5	STRING Clusters	Plant mutator transposase zinc finger, and FAR1 DNA binding domain	3.23E-8	A0A067D6H1|A0A067DFV3|A0A067DMZ6|A0A067E9B0|A0A067EJY8	5382748	5382403|5382439|5382466|5382406|5382433	5.94E-12	CL:39478	1.0
19	3	STRING Clusters	Polygalacturonase activity, and Parallel beta-helix repeat	5.41E-5	A0A067D978|A0A067ECI1|A0A067G8F8	5382748	5382445|5382454|5382448	4.97E-8	CL:16669	0.5696059395028846
29	3	STRING Clusters	Mixed, incl. Zinc finger, PMZ-type, and Transposase-like protein DAYSLEEPER	1.2E-4	A0A067DMZ6|A0A067E9B0|A0A067EJY8	5382748	5382466|5382406|5382433	1.6E-7	CL:39485	0.5234180693899252
41	3	SMART Domains	Plant mutator transposase zinc finger	2.1E-4	A0A067D6H1|A0A067DFV3|A0A067DMZ6	5382748	5382403|5382439|5382466	4.25E-7	SM00575	0.4909731862635525
5	2	STRING Clusters	Zinc finger, PMZ-type, and MULE transposase domain	0.0012	A0A067D6H1|A0A067DFV3	5382748	5382403|5382439	2.39E-6	CL:39568	0.3899209346748113
6	2	STRING Clusters	Mixed, incl. Transposase-like protein DAYSLEEPER, and Transposase, MuDR, plant	0.0014	A0A067E9B0|A0A067EJY8	5382748	5382406|5382433	3.18E-6	CL:39525	0.38098373008074893
36	3	InterPro Domains	Zinc finger, PMZ-type	0.0016	A0A067D6H1|A0A067DFV3|A0A067DMZ6	5382748	5382403|5382439|5382466	2.94E-7	IPR006564	0.3732419713226769
51	3	InterPro Domains	Zinc finger, SWIM-type	0.0022	A0A067D6H1|A0A067DFV3|A0A067DMZ6	5382748	5382403|5382439|5382466	7.95E-7	IPR007527	0.35477895739410914
9	2	GO Cellular Component	Nuclear pore outer ring	0.0051	A0A067F4K1|A0A067FFR5	5382748	5382481|5382484	6.25E-6	GO:0031080	0.30603281302639856
11	2	COMPARTMENTS	Nuclear pore outer ring	0.0116	A0A067F4K1|A0A067FFR5	5382748	5382481|5382484	8.86E-6	GOCC:0031080	0.2583893125589365
25	2	STRING Clusters	Mixed, incl. Nuclear pore outer ring, and Stress enhanced protein 1/2, chloroplastic	0.012	A0A067F4K1|A0A067FFR5	5382748	5382481|5382484	3.98E-5	CL:35936	0.2564237999596974
142	3	InterPro Domains	Pectin lyase fold/virulence factor	0.0287	A0A067D978|A0A067ECI1|A0A067G8F8	5382748	5382445|5382454|5382448	1.57E-5	IPR011050	0.20586834817831812
141	3	InterPro Domains	Pectin lyase fold	0.0287	A0A067D978|A0A067ECI1|A0A067G8F8	5382748	5382445|5382454|5382448	1.54E-5	IPR012334	0.20586834817831812
55	2	SMART Domains	Parallel beta-helix repeats	0.0433	A0A067ECI1|A0A067G8F8	5382748	5382454|5382448	1.8E-4	SM00710	0.1820249589862031

## Sheet: darkgrey
# background genes	# genes	category	description	FDR value	genes	network.SUID	nodes.SUID	p-value	term name	transferred FDR value
18	4	STRING Clusters	Mostly uncharacterized, incl. Uncharacterised conserved protein UCP031279, and Protein TRM32-like	1.92E-7	A0A067D9B5|A0A067E386|A0A067EZH3|A0A067H441	5383566	5383207|5383243|5383261|5383210	3.53E-11	CL:29854	1.0
27	3	STRING Clusters	Deadenylation-independent decapping of nuclear-transcribed mRNA, and Diphosphoinositol polyphosphate phosphohydrolase-like, NUDIX domain	3.83E-5	A0A067E3T9|A0A067EQN9|A0A067GIZ8	5383566	5383267|5383252|5383273	9.16E-8	CL:4008	0.6575851287103129
243	4	GO Molecular Function	Identical protein binding	0.0015	A0A067DAQ9|A0A067EQN9|A0A067EZH3|A0A067GIZ8	5383566	5383249|5383252|5383261|5383273	7.07E-7	GO:0042802	0.42043105357235644
10	2	STRING Clusters	Mixed, incl. BTB/POZ domain-containing adapter for CUL3-mediated RhoA degradation protein 1/2/3, and Protein SOSEKI, magnoliopsida	0.0017	A0A067D9B5|A0A067EZH3	5383566	5383207|5383261	6.0E-6	CL:29855	0.4123381400483961
145	3	GO Molecular Function	Protein homodimerization activity	0.0125	A0A067EQN9|A0A067EZH3|A0A067GIZ8	5383566	5383252|5383261|5383273	1.17E-5	GO:0042803	0.28333710529415496
24	2	Reactome Pathways	mRNA decay by 5 to 3 exoribonuclease	0.0237	A0A067EQN9|A0A067GIZ8	5383566	5383252|5383273	2.95E-5	MAP-430039	0.24197179437841482

## Sheet: darkmagenta
# background genes	# genes	category	description	FDR value	genes	network.SUID	nodes.SUID	p-value	term name	transferred FDR value
5	2	STRING Clusters	Structural constituent of cell wall, and Rapid ALkalinization Factor	0.0104	A0A067DN45|A0A067GDD0	5384294	5384027|5384030	1.91E-6	CL:49133	1.0
118	3	STRING Clusters	Respirasome, and Complex I biogenesis	0.0174	A0A067F582|A0A067GAD2|A0A067GFT0	5384294	5384060|5384075|5384081	6.4E-6	CL:12812	0.8872820640843354
11	2	STRING Clusters	Mixed, incl. Early nodulin-like protein domain, and SPFH domain / Band 7 family	0.0174	A0A067F1N5|A0A067GIS2	5384294	5384066|5384069	7.09E-6	CL:41190	0.8872820640843354

## Sheet: darkolivegreen
# background genes	# genes	category	description	FDR value	genes	network.SUID	nodes.SUID	p-value	term name	transferred FDR value
77	4	STRING Clusters	Mixed, incl. Plant mutator transposase zinc finger, and FAR1 DNA binding domain	0.0024	A0A067D802|A0A067DFV3|A0A067DMU3|A0A067EBP5	1495526	1495595|1495591|1495593|1495581	4.48E-7	CL:39473	1.0
50	3	STRING Clusters	Plant mutator transposase zinc finger, and FAR1 DNA binding domain	0.0172	A0A067D802|A0A067DFV3|A0A067DMU3	1495526	1495595|1495591|1495593	9.48E-6	CL:39478	0.673516728213326
5	2	STRING Clusters	Zinc finger, PMZ-type, and MULE transposase domain	0.0172	A0A067DFV3|A0A067DMU3	1495526	1495591|1495593	1.22E-5	CL:39568	0.673516728213326

[truncated: 36 more sheets: darkorange, darkorange2, darkred, darkslateblue, darkturquoise, floralwhite, green, greenyellow, ivory, lightcyan, lightcyan1, lightgreen, lightsteelblue1, mediumpurple3, midnightblue, orange, orangered4, paleturquoise, pink, plum1 …]
