# Supplementary material for: Exploring the Genetic Networks of HLB Tolerance in Citrus: Insights Across Species and Tissues
Source: Plants (Basel). 2025 Jun 11;14(12):1792. doi: 10.3390/plants14121792 (PMC12197043; doi:10.3390/plants14121792)
Supplement: Supplementary file 1 [file plants-14-01792-s001.zip › Supplementary table 4.xlsx]

## Sheet: Upset-Upregulated-genes
Contrast	Frequency	Gene names
p203307_fr_m p203307_lf_m p417324-182-dpi-pval005 p417324-322-dpi p417324-56-dpi p557834_T_vs_W p739186-summer	1	Cs_ont_2g032390.1
DPI-genes citrus-species-genes p417324-322-dpi p557834_T_vs_W p755969-lim-vs-or tissue-genes	1	Cs_ont_8g024140.1
DPI-genes citrus-species-genes p557834_TL_vs_W p557834_T_vs_W p755969-lim-vs-or tissue-genes	1	Cs_ont_1g004490.1
DPI-genes p417324-56-dpi p557834_TL_vs_W p557834_T_vs_W p755969-lim-vs-or tissue-genes	1	Cs_ont_5g041740.2
DPI-genes p417324-182-dpi-pval005 p417324-322-dpi p557834_TL_vs_W p557834_T_vs_W p755969-lim-vs-or	1	Cs_ont_8g003380.1
p203307_fr_m p203307_lf_m p417324-56-dpi p557834_TL_vs_T p739186-spring p755969-lim-vs-or	1	Cs_ont_3g010420.1
p203307_fr_m p203307_lf_m p557834_TL_vs_W p557834_T_vs_W p629966-9-dpi p755969-lim-vs-or	1	Cs_ont_9g022010.1
p203307_fr_m p203307_lf_m p557834_TL_vs_W p557834_T_vs_W p739186-spring p755969-lim-vs-or	1	Cs_ont_8g001710.1
p417324-182-dpi-pval005 p417324-322-dpi p557834_TL_vs_T p629966-3-dpi p629966-9-dpi p739186-spring	1	Cs_ont_4g009830.1
DPI-genes citrus-species-genes p203307_fr_m p203307_lf_m tissue-genes	1	Cs_ont_8g015200.1
DPI-genes citrus-species-genes p557834_TL_vs_W p557834_T_vs_W tissue-genes	1	Cs_ont_5g009740.1
DPI-genes citrus-species-genes p557834_TL_vs_W p755969-lim-vs-or tissue-genes	1	Cs_ont_7g013920.2
DPI-genes citrus-species-genes p417324-182-dpi-pval005 p417324-322-dpi p755969-lim-vs-or	1	Cs_ont_9g022330.1
citrus-species-genes p417324-322-dpi p557834_TL_vs_W p557834_T_vs_W tissue-genes	1	Cs_ont_7g016850.1
citrus-species-genes p557834_TL_vs_W p557834_T_vs_W p755969-lim-vs-or tissue-genes	1	Cs_ont_3g006350.2
citrus-species-genes p557834_TL_vs_W p739186-winter p755969-lim-vs-or tissue-genes	1	Cs_ont_2g035760.1
DPI-genes p203307_fr_m p203307_lf_m p739186-spring tissue-genes	1	Cs_ont_5g020680.1
DPI-genes p417324-126-dpi p417324-56-dpi p557834_TL_vs_W tissue-genes	1	Cs_ont_9g023600.1
DPI-genes p417324-56-dpi p557834_TL_vs_W p557834_T_vs_W tissue-genes	1	Cs_ont_3g033220.2
DPI-genes p417324-182-dpi-pval005 p557834_TL_vs_W p557834_T_vs_W tissue-genes	1	Cs_ont_8g001520.1
DPI-genes p417324-322-dpi p557834_TL_vs_W p557834_T_vs_W tissue-genes	1	Cs_ont_9g028420.1
DPI-genes p417324-322-dpi p557834_TL_vs_T p755969-lim-vs-or tissue-genes	1	Cs_ont_1g014050.2
DPI-genes p557834_TL_vs_W p557834_T_vs_W p629966-9-dpi tissue-genes	1	Cs_ont_5g032990.1
DPI-genes p557834_TL_vs_W p557834_T_vs_W p755969-lim-vs-or tissue-genes	5	Cs_ont_1g016190.1
		Cs_ont_8g028770.3
		Cs_ont_5g048820.1
		Cs_ont_8g014700.1
		Cs_ont_4g025330.5
DPI-genes p417324-182-dpi-pval005 p417324-322-dpi p739186-spring p755969-lim-vs-or	1	Cs_ont_6g018030.1
DPI-genes p417324-182-dpi-pval005 p557834_TL_vs_W p557834_T_vs_W p629966-9-dpi	1	Cs_ont_4g023200.1
DPI-genes p417324-322-dpi p739186-spring p739186-winter p755969-lim-vs-or	1	Cs_ont_2g030600.1
DPI-genes p557834_TL_vs_W p557834_T_vs_W p629966-9-dpi p755969-lim-vs-or	2	Cs_ont_8g011490.1
		Cs_ont_4g012480.1
p417324-126-dpi p557834_TL_vs_W p557834_T_vs_W p755969-lim-vs-or tissue-genes	1	Cs_ont_8g003420.1
p417324-322-dpi p557834_TL_vs_W p557834_T_vs_W p755969-lim-vs-or tissue-genes	1	Cs_ont_1g012940.1
p203307_fr_m p203307_lf_m p417324-56-dpi p557834_TL_vs_W p557834_T_vs_W	1	Cs_ont_1g005180.1
p203307_fr_m p203307_lf_m p417324-56-dpi p557834_TL_vs_T p755969-lim-vs-or	1	Cs_ont_9g024760.1
p203307_fr_m p203307_lf_m p417324-182-dpi-pval005 p417324-322-dpi p755969-lim-vs-or	1	Cs_ont_2g009460.1
p203307_fr_m p203307_lf_m p557834_TL_vs_T p739186-spring p755969-lim-vs-or	1	Cs_ont_8g017110.1
p203307_fr_m p203307_lf_m p739186-spring p739186-summer p755969-lim-vs-or	1	Cs_ont_7g024590.1
p417324-322-dpi p417324-56-dpi p557834_TL_vs_T p739186-summer p755969-lim-vs-or	1	Cs_ont_8g004940.1
p417324-182-dpi-pval005 p417324-322-dpi p557834_TL_vs_W p557834_T_vs_W p629966-9-dpi	1	Cs_ont_3g013220.1
p417324-182-dpi-pval005 p417324-322-dpi p557834_TL_vs_W p557834_T_vs_W p755969-lim-vs-or	1	Cs_ont_1g013880.2
p417324-182-dpi-pval005 p417324-322-dpi p557834_T_vs_W p739186-spring p755969-lim-vs-or	1	Cs_ont_9g026530.1
p417324-182-dpi-pval005 p417324-322-dpi p557834_TL_vs_T p629966-9-dpi p755969-lim-vs-or	1	Cs_ont_8g021770.2
p417324-182-dpi-pval005 p417324-322-dpi p557834_TL_vs_T p739186-spring p755969-lim-vs-or	1	Cs_ont_6g012240.3
p557834_TL_vs_W p557834_T_vs_W p629966-9-dpi p739186-spring p755969-lim-vs-or	1	Cs_ont_3g011110.1
DPI-genes citrus-species-genes p557834_T_vs_W tissue-genes	2	Cs_ont_2g002610.1
		Cs_ont_3g001590.2
DPI-genes citrus-species-genes p755969-lim-vs-or tissue-genes	2	Cs_ont_4g004610.1
		Cs_ont_9g008030.1
DPI-genes citrus-species-genes p417324-56-dpi p557834_T_vs_W	1	Cs_ont_7g020830.1
DPI-genes citrus-species-genes p417324-182-dpi-pval005 p417324-322-dpi	1	Cs_ont_9g022370.1
DPI-genes citrus-species-genes p417324-182-dpi-pval005 p755969-lim-vs-or	1	Cs_ont_5g023100.1
DPI-genes citrus-species-genes p417324-322-dpi p755969-lim-vs-or	1	Cs_ont_9g022300.1
DPI-genes citrus-species-genes p557834_TL_vs_W p557834_T_vs_W	1	Cs_ont_5g026520.1
DPI-genes citrus-species-genes p629966-9-dpi p755969-lim-vs-or	1	Cs_ont_5g031000.1
citrus-species-genes p557834_TL_vs_W p557834_T_vs_W tissue-genes	2	Cs_ont_1g002820.1
		Cs_ont_5g031740.1
citrus-species-genes p557834_T_vs_W p739186-fall tissue-genes	1	Cs_ont_9g028200.1
citrus-species-genes p203307_fr_im p557834_TL_vs_T p755969-lim-vs-or	1	Cs_ont_5g029230.1
citrus-species-genes p203307_fr_m p203307_lf_m p417324-56-dpi	1	Cs_ont_5g011000.1
citrus-species-genes p203307_fr_m p203307_lf_m p755969-lim-vs-or	1	Cs_ont_3g018010.1
citrus-species-genes p417324-182-dpi-pval005 p739186-spring p755969-lim-vs-or	1	Cs_ont_1g001890.1
citrus-species-genes p557834_TL_vs_W p557834_T_vs_W p755969-lim-vs-or	2	Cs_ont_1g004260.1
		Cs_ont_7g006060.1
DPI-genes p417324-126-dpi p417324-56-dpi tissue-genes	2	Cs_ont_6g003510.1
		Cs_ont_5g007760.1
DPI-genes p417324-56-dpi p755969-lim-vs-or tissue-genes	1	Cs_ont_1g016170.1
DPI-genes p417324-322-dpi p755969-lim-vs-or tissue-genes	1	Cs_ont_1g008320.1
DPI-genes p557834_TL_vs_W p557834_T_vs_W tissue-genes	13	Cs_ont_3g022920.1
		Cs_ont_5g031570.6
		Cs_ont_2g013090.2
		Cs_ont_5g003530.1
		Cs_ont_1g022500.3
		Cs_ont_1g028230.2
		Cs_ont_6g006120.1
		Cs_ont_2g018860.4
		Cs_ont_5g023820.1
		Cs_ont_9g011790.1
		Cs_ont_8g008810.1
		Cs_ont_2g031290.2
		Cs_ont_6g021930.3
DPI-genes p557834_T_vs_W p755969-lim-vs-or tissue-genes	1	Cs_ont_5g032700.2
DPI-genes p557834_TL_vs_T p755969-lim-vs-or tissue-genes	2	Cs_ont_8g012600.3
		Cs_ont_2g027860.1
DPI-genes p557834_TL_vs_W p755969-lim-vs-or tissue-genes	1	Cs_ont_4g019880.1
DPI-genes p203307_fr_m p203307_lf_m p557834_TL_vs_W	1	Cs_ont_4g016420.1
DPI-genes p203307_fr_m p203307_lf_m p755969-lim-vs-or	3	Cs_ont_3g011740.1
		Cs_ont_2g026190.1
		Cs_ont_3g029500.1
DPI-genes p417324-56-dpi p557834_TL_vs_W p755969-lim-vs-or	1	Cs_ont_5g046270.2
DPI-genes p417324-182-dpi-pval005 p417324-322-dpi p739186-spring	1	Cs_ont_4g027800.1
DPI-genes p417324-182-dpi-pval005 p417324-322-dpi p755969-lim-vs-or	4	Cs_ont_3g011270.6
		Cs_ont_8g000070.1
		Cs_ont_2g014810.1
		Cs_ont_5g018320.1
DPI-genes p417324-182-dpi-pval005 p557834_TL_vs_W p557834_T_vs_W	3	Cs_ont_2g003130.1
		Cs_ont_6g012130.1
		Cs_ont_5g022600.1
DPI-genes p417324-322-dpi p557834_TL_vs_W p557834_T_vs_W	1	Cs_ont_1g017570.1
DPI-genes p417324-322-dpi p557834_T_vs_W p755969-lim-vs-or	1	Cs_ont_7g008800.1
DPI-genes p557834_TL_vs_W p557834_T_vs_W p629966-0-dpi	1	Cs_ont_7g013700.1
DPI-genes p557834_TL_vs_W p557834_T_vs_W p629966-9-dpi	1	Cs_ont_5g036870.1
DPI-genes p557834_TL_vs_W p557834_T_vs_W p755969-lim-vs-or	9	Cs_ont_2g008040.1
		Cs_ont_5g033660.1
		Cs_ont_4g027000.1
		Cs_ont_5g040660.6
		Cs_ont_5g012440.1
		Cs_ont_9g015260.1
		Cs_ont_5g011340.1
		Cs_ont_4g027910.2
		Cs_ont_2g006080.1
DPI-genes p557834_TL_vs_T p557834_TL_vs_W p629966-9-dpi	1	Cs_ont_2g025030.1
p203307_fr_m p203307_lf_m p417324-56-dpi tissue-genes	1	Cs_ont_6g024350.1
p417324-126-dpi p417324-56-dpi p557834_TL_vs_W tissue-genes	1	Cs_ont_4g005450.1
p417324-56-dpi p557834_TL_vs_W p557834_T_vs_W tissue-genes	1	Cs_ont_5g036800.1
p417324-56-dpi p557834_TL_vs_T p557834_TL_vs_W tissue-genes	1	Cs_ont_1g001200.1
p417324-56-dpi p557834_TL_vs_T p755969-lim-vs-or tissue-genes	1	Cs_ont_3g016800.3
p417324-182-dpi-pval005 p417324-322-dpi p557834_T_vs_W tissue-genes	1	Cs_ont_1g017210.2
p557834_TL_vs_W p557834_T_vs_W p755969-lim-vs-or tissue-genes	1	Cs_ont_7g011380.1
p557834_TL_vs_T p629966-9-dpi p755969-lim-vs-or tissue-genes	1	Cs_ont_5g044830.2
p203307_fr_m p203307_lf_m p417324-56-dpi p557834_TL_vs_T	1	Cs_ont_6g010240.1
p203307_fr_m p203307_lf_m p417324-56-dpi p557834_TL_vs_W	1	Cs_ont_8g007820.1
p203307_fr_m p203307_lf_m p417324-56-dpi p755969-lim-vs-or	2	Cs_ont_9g024730.1
		Cs_ont_8g019030.1
p203307_fr_m p203307_lf_m p557834_TL_vs_W p557834_T_vs_W	5	Cs_ont_7g010910.1
		Cs_ont_7g011280.1
		Cs_ont_8g016060.1
		Cs_ont_6g012380.1
		Cs_ont_2g006550.1
p203307_fr_m p203307_lf_m p557834_T_vs_W p755969-lim-vs-or	1	Cs_ont_3g018380.1
p203307_fr_m p203307_lf_m p557834_TL_vs_T p557834_TL_vs_W	1	Cs_ont_7g017330.1
p203307_fr_m p203307_lf_m p557834_TL_vs_W p629966-9-dpi	1	Cs_ont_3g003340.1
p203307_fr_m p203307_lf_m p557834_TL_vs_W p755969-lim-vs-or	1	Cs_ont_7g009260.1
p203307_fr_m p203307_lf_m p629966-9-dpi p755969-lim-vs-or	1	Cs_ont_2g022740.5
p203307_fr_m p203307_lf_m p739186-spring p755969-lim-vs-or	2	Cs_ont_2g032000.1
		Cs_ont_2g027800.1
p417324-126-dpi p417324-56-dpi p557834_TL_vs_W p557834_T_vs_W	3	Cs_ont_2g028370.1
		Cs_ont_9g025540.1
		Cs_ont_3g015940.1
p417324-56-dpi p557834_TL_vs_W p557834_T_vs_W p755969-lim-vs-or	2	Cs_ont_5g008280.1
		Cs_ont_2g011990.1
p417324-126-dpi p557834_TL_vs_W p557834_T_vs_W p755969-lim-vs-or	1	Cs_ont_9g028070.2
p417324-182-dpi-pval005 p417324-322-dpi p557834_TL_vs_W p557834_T_vs_W	1	Cs_ont_5g024450.1
p417324-182-dpi-pval005 p417324-322-dpi p557834_T_vs_W p629966-9-dpi	1	Cs_ont_8g003160.1
p417324-182-dpi-pval005 p417324-322-dpi p557834_T_vs_W p755969-lim-vs-or	2	Cs_ont_2g009090.1
		Cs_ont_9g017330.7
p417324-182-dpi-pval005 p417324-322-dpi p557834_TL_vs_T p739186-spring	1	Cs_ont_8g007740.1
p417324-182-dpi-pval005 p417324-322-dpi p557834_TL_vs_W p755969-lim-vs-or	1	Cs_ont_5g031720.6
p417324-182-dpi-pval005 p417324-322-dpi p629966-9-dpi p739186-spring	2	Cs_ont_7g001300.1
		Cs_ont_2g011700.1
p417324-182-dpi-pval005 p417324-322-dpi p739186-spring p755969-lim-vs-or	4	Cs_ont_6g021000.1
		Cs_ont_7g027240.1
		Cs_ont_8g022870.1
		Cs_ont_2g019500.1
p417324-182-dpi-pval005 p557834_TL_vs_W p557834_T_vs_W p629966-9-dpi	1	Cs_ont_8g028420.1
p417324-182-dpi-pval005 p557834_TL_vs_W p557834_T_vs_W p755969-lim-vs-or	1	Cs_ont_8g029440.1
p417324-182-dpi-pval005 p557834_T_vs_W p629966-9-dpi p755969-lim-vs-or	1	Cs_ont_6g011090.1
p417324-182-dpi-pval005 p557834_TL_vs_T p739186-spring p755969-lim-vs-or	1	Cs_ont_5g011650.1
p417324-182-dpi-pval005 p557834_TL_vs_W p629966-9-dpi p755969-lim-vs-or	1	Cs_ont_9g022270.1
p417324-322-dpi p557834_TL_vs_T p557834_TL_vs_W p557834_T_vs_W	1	Cs_ont_7g002520.1
p417324-322-dpi p557834_TL_vs_W p557834_T_vs_W p755969-lim-vs-or	4	Cs_ont_2g016300.1
		Cs_ont_7g003980.3
		Cs_ont_2g029660.1
		Cs_ont_6g011560.1
p417324-322-dpi p557834_TL_vs_T p557834_TL_vs_W p755969-lim-vs-or	1	Cs_ont_3g005090.1
p417324-322-dpi p557834_TL_vs_T p739186-fall p739186-winter	1	Cs_ont_6g026190.1
p557834_TL_vs_W p557834_T_vs_W p629966-9-dpi p739186-spring	1	Cs_ont_1g024040.1
p557834_TL_vs_W p557834_T_vs_W p629966-9-dpi p755969-lim-vs-or	2	Cs_ont_8g013850.1
		Cs_ont_9g025440.1
DPI-genes citrus-species-genes tissue-genes	485	Cs_ont_8g028760.1
		Cs_ont_3g000920.1
		Cs_ont_6g002720.1
		Cs_ont_4g018440.1
		Cs_ont_8g023010.1
		Cs_ont_9g025250.2
		Cs_ont_6g012530.1
		Cs_ont_2g007930.1
		Cs_ont_5g030920.1
		Cs_ont_1g023970.6
		Cs_ont_8g018890.1
		Cs_ont_6g007420.2
		Cs_ont_8g009990.1
		Cs_ont_5g021120.1
		Cs_ont_5g050300.1
		Cs_ont_4g006740.1
		Cs_ont_Un003360.1
		Cs_ont_9g001250.1
		Cs_ont_8g019130.1
		Cs_ont_4g027530.3
		Cs_ont_5g011970.1
		Cs_ont_3g017030.1
		Cs_ont_8g017790.1
		Cs_ont_8g024300.1
		Cs_ont_3g013370.1
		Cs_ont_7g012920.1
		Cs_ont_4g021980.1
		Cs_ont_7g000890.6
		Cs_ont_1g001430.1
		Cs_ont_4g002070.2
		Cs_ont_2g034620.1
		Cs_ont_5g049340.1
		Cs_ont_9g006970.1
		Cs_ont_6g011170.1
		Cs_ont_4g023920.1
		Cs_ont_5g024030.1
		Cs_ont_5g009070.2
		Cs_ont_2g005790.1
		Cs_ont_5g038640.2
		Cs_ont_8g028370.7
		Cs_ont_1g021130.1
		Cs_ont_5g002620.1
		Cs_ont_4g008220.2
		Cs_ont_8g011820.1
		Cs_ont_1g023160.1
		Cs_ont_9g003740.10
		Cs_ont_1g021680.1
		Cs_ont_5g040350.1
		Cs_ont_9g000080.1
		Cs_ont_5g012160.2
		Cs_ont_2g002870.2
		Cs_ont_8g004510.1
		Cs_ont_1g022580.1
		Cs_ont_Un000530.1
		Cs_ont_1g019290.2
		Cs_ont_4g001560.3
		Cs_ont_5g046950.1
		Cs_ont_8g001340.2
		Cs_ont_5g044230.1
		Cs_ont_3g010140.1
		Cs_ont_2g029630.1
		Cs_ont_1g027080.1
		Cs_ont_2g020390.1
		Cs_ont_3g033280.1
		Cs_ont_7g025410.1
		Cs_ont_1g005550.2
		Cs_ont_6g014390.5
		Cs_ont_8g010000.1
		Cs_ont_6g002840.3
		Cs_ont_4g015500.1
		Cs_ont_7g027950.1
		Cs_ont_7g015040.1
		Cs_ont_2g026680.1
		Cs_ont_7g028000.4
		Cs_ont_2g010250.1
		Cs_ont_2g026460.1
		Cs_ont_3g004870.1
		Cs_ont_9g003180.1
		Cs_ont_1g025790.1
		Cs_ont_5g042960.2
		Cs_ont_5g023810.2
		Cs_ont_9g017620.2
		Cs_ont_7g024260.1
		Cs_ont_6g024150.1
		Cs_ont_5g007180.1
		Cs_ont_6g017200.1
		Cs_ont_1g021620.1
		Cs_ont_6g010390.1
		Cs_ont_5g038550.2
		Cs_ont_5g005680.1
		Cs_ont_5g027800.1
		Cs_ont_6g016980.7
		Cs_ont_3g000560.1
		Cs_ont_2g011140.1
		Cs_ont_5g012170.3
		Cs_ont_9g005730.1
		Cs_ont_9g000060.1
		Cs_ont_5g030110.1
		Cs_ont_1g029370.1
		Cs_ont_7g009630.2
		Cs_ont_9g002910.1
		Cs_ont_5g007340.2
		Cs_ont_4g009280.3
		Cs_ont_1g016810.1
		Cs_ont_5g031220.1
		Cs_ont_5g017840.1
		Cs_ont_9g003440.1
		Cs_ont_4g024130.4
		Cs_ont_7g024810.2
		Cs_ont_7g018910.1
		Cs_ont_3g009270.1
		Cs_ont_7g014810.3
		Cs_ont_4g024630.11
		Cs_ont_9g018970.1
		Cs_ont_4g022090.1
		Cs_ont_5g027760.1
		Cs_ont_5g007780.1
		Cs_ont_7g010200.1
		Cs_ont_3g007990.1
		Cs_ont_5g004660.1
		Cs_ont_7g026570.1
		Cs_ont_4g026110.1
		Cs_ont_5g024250.1
		Cs_ont_9g014250.1
		Cs_ont_1g012220.1
		Cs_ont_3g029190.1
		Cs_ont_7g025680.1
		Cs_ont_3g011790.1
		Cs_ont_8g026340.2
		Cs_ont_2g033470.1
		Cs_ont_7g003270.1
		Cs_ont_2g030710.1
		Cs_ont_2g031300.1
		Cs_ont_6g012000.1
		Cs_ont_3g028980.3
		Cs_ont_4g007210.1
		Cs_ont_6g005450.1
		Cs_ont_2g031200.1
		Cs_ont_4g028620.1
		Cs_ont_1g001590.1
		Cs_ont_7g002360.1
		Cs_ont_6g001270.1
		Cs_ont_8g029150.2
		Cs_ont_7g022020.2
		Cs_ont_5g004880.1
		Cs_ont_5g004810.2
		Cs_ont_2g003910.1
		Cs_ont_1g010260.5
		Cs_ont_5g016250.1
		Cs_ont_9g023910.1
		Cs_ont_6g005170.1
		Cs_ont_5g017500.1
		Cs_ont_6g026650.1
		Cs_ont_8g029310.1
		Cs_ont_5g010150.1
		Cs_ont_6g020580.1
		Cs_ont_4g018530.1
		Cs_ont_7g015440.1
		Cs_ont_3g025000.1
		Cs_ont_5g022020.1
		Cs_ont_1g020630.1
		Cs_ont_4g013520.2
		Cs_ont_4g009430.1
		Cs_ont_1g006390.1
		Cs_ont_7g002990.1
		Cs_ont_3g000300.1
		Cs_ont_4g025700.1
		Cs_ont_3g017230.1
		Cs_ont_4g005710.2
		Cs_ont_2g025140.2
		Cs_ont_6g000190.2
		Cs_ont_6g020760.1
		Cs_ont_5g005890.1
		Cs_ont_7g028040.1
		Cs_ont_2g035260.1
		Cs_ont_4g016240.1
		Cs_ont_1g012660.1
		Cs_ont_5g015370.1
		Cs_ont_5g027430.1
		Cs_ont_4g015230.1
		Cs_ont_6g019970.1
		Cs_ont_7g019880.4
		Cs_ont_9g028300.1
		Cs_ont_9g020190.1
		Cs_ont_2g030300.1
		Cs_ont_8g008370.1
		Cs_ont_4g019470.1
		Cs_ont_1g007620.1
		Cs_ont_2g009400.1
		Cs_ont_7g012080.1
		Cs_ont_5g012180.2
		Cs_ont_8g015840.1
		Cs_ont_7g012070.1
		Cs_ont_9g017210.1
		Cs_ont_8g028330.1
		Cs_ont_1g020440.3
		Cs_ont_4g015120.1
		Cs_ont_5g047940.1
		Cs_ont_4g010160.1
		Cs_ont_4g008550.1
		Cs_ont_5g034820.1
		Cs_ont_3g030500.1
		Cs_ont_6g000170.1
		Cs_ont_6g004440.1
		Cs_ont_3g005170.2
		Cs_ont_6g000180.1
		Cs_ont_7g026470.1
		Cs_ont_9g001220.1
		Cs_ont_5g000400.3
		Cs_ont_9g005740.1
		Cs_ont_5g026970.1
		Cs_ont_8g027320.4
		Cs_ont_2g002080.1
		Cs_ont_3g005510.1
		Cs_ont_2g003800.2
		Cs_ont_9g004160.1
		Cs_ont_9g018540.1
		Cs_ont_5g019750.1
		Cs_ont_2g000790.2
		Cs_ont_4g028130.1
		Cs_ont_6g017800.1
		Cs_ont_8g011830.1
		Cs_ont_2g010740.1
		Cs_ont_7g028170.2
		Cs_ont_2g018320.1
		Cs_ont_7g000650.1
		Cs_ont_5g009290.1
		Cs_ont_7g025700.1
		Cs_ont_5g020650.1
		Cs_ont_1g026670.4
		Cs_ont_1g026760.1
		Cs_ont_5g030200.1
		Cs_ont_2g016860.1
		Cs_ont_1g029230.1
		Cs_ont_3g011600.1
		Cs_ont_6g003460.2
		Cs_ont_5g003090.2
		Cs_ont_4g005120.1
		Cs_ont_5g040360.1
		Cs_ont_3g000220.1
		Cs_ont_2g011280.1
		Cs_ont_5g007910.3
		Cs_ont_4g005590.1
		Cs_ont_2g017460.1
		Cs_ont_4g026100.1
		Cs_ont_4g009280.2
		Cs_ont_2g008100.5
		Cs_ont_9g023650.1
		Cs_ont_3g007420.2
		Cs_ont_7g000310.1
		Cs_ont_5g025450.1
		Cs_ont_7g026030.1
		Cs_ont_1g006650.1
		Cs_ont_4g010700.1
		Cs_ont_5g013400.1
		Cs_ont_7g020590.2
		Cs_ont_5g042680.2
		Cs_ont_3g010190.1
		Cs_ont_6g009390.1
		Cs_ont_3g024250.1
		Cs_ont_9g024890.1
		Cs_ont_2g026270.1
		Cs_ont_5g020260.1
		Cs_ont_2g002870.3
		Cs_ont_5g040760.1
		Cs_ont_3g020420.1
		Cs_ont_9g022140.1
		Cs_ont_3g020960.1
		Cs_ont_1g027020.1
		Cs_ont_5g022980.1
		Cs_ont_4g008780.2
		Cs_ont_4g014240.1
		Cs_ont_2g024000.1
		Cs_ont_7g008260.1
		Cs_ont_2g017240.1
		Cs_ont_8g029480.2
		Cs_ont_3g029070.1
		Cs_ont_8g006800.2
		Cs_ont_2g013870.1
		Cs_ont_1g023110.1
		Cs_ont_5g039880.1
		Cs_ont_1g024580.1
		Cs_ont_5g000800.5
		Cs_ont_6g012220.1
		Cs_ont_5g006760.1
		Cs_ont_7g015480.2
		Cs_ont_6g017770.1
		Cs_ont_5g000800.4
		Cs_ont_6g023420.1
		Cs_ont_2g003430.3
		Cs_ont_2g002620.1
		Cs_ont_1g014240.1
		Cs_ont_5g016220.3
		Cs_ont_2g030250.1
		Cs_ont_1g026690.1
		Cs_ont_5g027700.8
		Cs_ont_2g019360.1
		Cs_ont_6g014020.1
		Cs_ont_1g017220.1
		Cs_ont_5g039330.1
		Cs_ont_5g022130.1
		Cs_ont_5g015690.1
		Cs_ont_6g008940.1
		Cs_ont_5g003040.1
		Cs_ont_5g028130.1
		Cs_ont_1g027190.1
		Cs_ont_8g029270.3
		Cs_ont_1g012650.1
		Cs_ont_4g005580.1
		Cs_ont_3g030840.1
		Cs_ont_9g028380.1
		Cs_ont_6g014110.1
		Cs_ont_7g004300.2
		Cs_ont_6g007190.1
		Cs_ont_4g022840.3
		Cs_ont_8g027580.1
		Cs_ont_8g029210.1
		Cs_ont_3g017620.1
		Cs_ont_5g012170.2
		Cs_ont_1g006350.2
		Cs_ont_6g011810.1
		Cs_ont_6g014780.1
		Cs_ont_9g018530.1
		Cs_ont_6g015550.1
		Cs_ont_5g013270.1
		Cs_ont_5g034810.2
		Cs_ont_2g015690.1
		Cs_ont_5g017890.1
		Cs_ont_6g012670.4
		Cs_ont_9g001010.4
		Cs_ont_7g005640.1
		Cs_ont_2g010350.1
		Cs_ont_7g010090.1
		Cs_ont_6g005460.1
		Cs_ont_6g004410.1
		Cs_ont_9g011120.1
		Cs_ont_6g000150.2
		Cs_ont_1g005730.1
		Cs_ont_6g021730.1
		Cs_ont_4g010990.1
		Cs_ont_5g028770.1
		Cs_ont_4g005460.1
		Cs_ont_2g019890.1
		Cs_ont_2g026300.2
		Cs_ont_2g001000.1
		Cs_ont_4g001570.2
		Cs_ont_3g001130.4
		Cs_ont_9g006940.1
		Cs_ont_4g002020.1
		Cs_ont_5g000920.1
		Cs_ont_7g020070.1
		Cs_ont_4g003560.3
		Cs_ont_8g005400.1
		Cs_ont_3g003630.1
		Cs_ont_3g001560.1
		Cs_ont_9g011400.2
		Cs_ont_2g020910.1
		Cs_ont_2g028140.1
		Cs_ont_2g016520.1
		Cs_ont_9g000360.1
		Cs_ont_1g019670.3
		Cs_ont_3g011560.1
		Cs_ont_5g020500.1
		Cs_ont_5g014880.1
		Cs_ont_7g027220.1
		Cs_ont_7g027730.1
		Cs_ont_3g003020.1
		Cs_ont_9g026580.1
		Cs_ont_3g020710.1
		Cs_ont_3g023900.1
		Cs_ont_7g021460.1
		Cs_ont_2g035750.1
		Cs_ont_1g006610.1
		Cs_ont_9g020200.1
		Cs_ont_5g045590.1
		Cs_ont_1g026550.1
		Cs_ont_9g013310.2
		Cs_ont_3g009830.1
		Cs_ont_3g001100.2
		Cs_ont_9g009720.1
		Cs_ont_4g022600.3
		Cs_ont_5g010770.1
		Cs_ont_2g009160.1
		Cs_ont_5g006130.1
		Cs_ont_2g033220.1
		Cs_ont_2g034750.1
		Cs_ont_9g017580.1
		Cs_ont_5g020320.1
		Cs_ont_1g026760.2
		Cs_ont_2g004320.1
		Cs_ont_6g012470.1
		Cs_ont_5g016270.1
		Cs_ont_3g012590.1
		Cs_ont_3g012000.1
		Cs_ont_5g045970.1
		Cs_ont_3g026410.1
		Cs_ont_5g028870.1
		Cs_ont_2g017750.4
		Cs_ont_8g027980.1
		Cs_ont_8g025640.1
		Cs_ont_3g033030.3
		Cs_ont_5g006360.1
		Cs_ont_6g012460.1
		Cs_ont_2g008100.6
		Cs_ont_2g029630.2
		Cs_ont_3g006660.1
		Cs_ont_8g001300.1
		Cs_ont_7g027020.1
		Cs_ont_5g006590.1
		Cs_ont_8g014150.1
		Cs_ont_8g012030.7
		Cs_ont_8g009180.1
		Cs_ont_5g014910.2
		Cs_ont_5g042980.1
		Cs_ont_9g000250.1
		Cs_ont_8g002510.1
		Cs_ont_5g033450.1
		Cs_ont_2g023830.1
		Cs_ont_3g025670.1
		Cs_ont_2g001120.1
		Cs_ont_1g027200.1
		Cs_ont_3g006390.1
		Cs_ont_2g019290.1
		Cs_ont_8g026140.1
		Cs_ont_9g028490.2
		Cs_ont_4g012840.1
		Cs_ont_6g026010.1
		Cs_ont_7g017220.1
		Cs_ont_7g003450.1
		Cs_ont_4g000440.9
		Cs_ont_1g009580.1
		Cs_ont_7g000880.2
		Cs_ont_8g019630.1
		Cs_ont_7g000520.1
		Cs_ont_2g030070.2
		Cs_ont_6g011380.2
		Cs_ont_8g022470.1
		Cs_ont_6g026570.1
		Cs_ont_6g013920.1
		Cs_ont_5g012690.1
		Cs_ont_5g039650.1
		Cs_ont_3g030040.2
		Cs_ont_5g013420.1
		Cs_ont_3g028100.1
		Cs_ont_7g027000.1
		Cs_ont_4g028530.1
		Cs_ont_5g019040.1
		Cs_ont_1g027780.1
		Cs_ont_3g013970.1
		Cs_ont_6g017690.1
		Cs_ont_7g005140.2
		Cs_ont_4g027970.1
		Cs_ont_1g013830.1
		Cs_ont_2g012670.1
		Cs_ont_1g026540.1
		Cs_ont_2g003370.1
		Cs_ont_5g039190.1
		Cs_ont_5g013860.1
		Cs_ont_4g016410.1
		Cs_ont_2g017960.1
		Cs_ont_5g015250.1
		Cs_ont_1g003650.1
		Cs_ont_9g001880.1
		Cs_ont_8g027370.2
		Cs_ont_9g001610.1
		Cs_ont_7g023960.1
		Cs_ont_5g021080.1
		Cs_ont_2g003440.2
		Cs_ont_5g032270.9
		Cs_ont_9g014240.1
		Cs_ont_3g012080.2
		Cs_ont_1g028700.1
		Cs_ont_8g003960.1
		Cs_ont_5g034400.1
		Cs_ont_5g034500.1
		Cs_ont_6g011530.1
		Cs_ont_7g023010.1
		Cs_ont_7g025900.1
		Cs_ont_6g021500.2
		Cs_ont_5g050660.1
		Cs_ont_7g002940.1
		Cs_ont_3g003200.1
		Cs_ont_6g022140.1
		Cs_ont_8g027540.1
		Cs_ont_8g026970.1
DPI-genes citrus-species-genes p417324-56-dpi	2	Cs_ont_5g009520.2
		Cs_ont_6g001010.1
DPI-genes citrus-species-genes p417324-322-dpi	3	Cs_ont_5g020330.2
		Cs_ont_5g028050.1
		Cs_ont_5g005470.1
DPI-genes citrus-species-genes p557834_T_vs_W	1	Cs_ont_2g032890.1
DPI-genes citrus-species-genes p557834_TL_vs_W	1	Cs_ont_3g027130.1
DPI-genes citrus-species-genes p739186-summer	1	Cs_ont_5g028110.1
DPI-genes citrus-species-genes p755969-lim-vs-or	25	Cs_ont_2g015500.2
		Cs_ont_7g026540.1
		Cs_ont_3g026070.1
		Cs_ont_6g000620.3
		Cs_ont_9g006040.11
		Cs_ont_8g006930.1
		Cs_ont_6g012810.2
		Cs_ont_1g009960.1
		Cs_ont_1g012960.3
		Cs_ont_2g002970.6
		Cs_ont_9g016710.1
		Cs_ont_6g025500.1
		Cs_ont_4g003900.1
		Cs_ont_6g004430.3
		Cs_ont_3g024770.3
		Cs_ont_1g008330.1
		Cs_ont_1g018250.4
		Cs_ont_6g015010.2
		Cs_ont_6g026150.2
		Cs_ont_9g014400.1
		Cs_ont_4g020030.1
		Cs_ont_6g009200.3
		Cs_ont_5g042930.2
		Cs_ont_2g018560.1
		Cs_ont_8g007600.3
citrus-species-genes p417324-182-dpi-pval005 tissue-genes	1	Cs_ont_2g020540.1
citrus-species-genes p417324-322-dpi tissue-genes	3	Cs_ont_4g015610.2
		Cs_ont_6g017810.2
		Cs_ont_3g030920.1
citrus-species-genes p739186-spring tissue-genes	3	Cs_ont_2g033450.1
		Cs_ont_4g016980.1
		Cs_ont_7g007910.1
citrus-species-genes p755969-lim-vs-or tissue-genes	3	Cs_ont_8g027960.2
		Cs_ont_2g031820.1
		Cs_ont_8g011110.1
citrus-species-genes p203307_fr_im p755969-lim-vs-or	1	Cs_ont_5g029240.1
citrus-species-genes p203307_fr_m p203307_lf_m	2	Cs_ont_3g019310.1
		Cs_ont_5g001330.1
citrus-species-genes p417324-56-dpi p755969-lim-vs-or	1	Cs_ont_7g006330.1
citrus-species-genes p417324-182-dpi-pval005 p739186-spring	1	Cs_ont_7g016350.1
citrus-species-genes p417324-322-dpi p557834_T_vs_W	1	Cs_ont_2g011440.1
citrus-species-genes p557834_TL_vs_W p557834_T_vs_W	2	Cs_ont_1g011250.1
		Cs_ont_7g007650.1
citrus-species-genes p557834_TL_vs_T p755969-lim-vs-or	2	Cs_ont_5g034570.1
		Cs_ont_1g002660.1
citrus-species-genes p557834_TL_vs_W p739186-spring	1	Cs_ont_7g016290.1
DPI-genes p417324-56-dpi tissue-genes	6	Cs_ont_5g050390.3
		Cs_ont_1g002250.2
		Cs_ont_2g027600.2
		Cs_ont_5g009070.3
		Cs_ont_7g000710.3
		Cs_ont_1g017420.1
DPI-genes p557834_T_vs_W tissue-genes	2	Cs_ont_6g021140.1
		Cs_ont_5g013020.2
DPI-genes p557834_TL_vs_T tissue-genes	2	Cs_ont_8g020330.1
		Cs_ont_2g016850.1
DPI-genes p557834_TL_vs_W tissue-genes	2	Cs_ont_7g013920.4
		Cs_ont_9g004150.1
DPI-genes p739186-fall tissue-genes	1	Cs_ont_3g015160.1
DPI-genes p755969-lim-vs-or tissue-genes	10	Cs_ont_9g000760.1
		Cs_ont_2g029110.1
		Cs_ont_2g035630.2
		Cs_ont_3g006970.1
		Cs_ont_9g001450.3
		Cs_ont_4g023330.4
		Cs_ont_8g011120.1
		Cs_ont_5g022990.1
		Cs_ont_4g028650.3
		Cs_ont_5g024940.1
DPI-genes p203307_fr_m p203307_lf_m	2	Cs_ont_7g021370.1
		Cs_ont_Un000100.1
DPI-genes p417324-126-dpi p417324-56-dpi	1	Cs_ont_6g019330.1
DPI-genes p417324-56-dpi p739186-spring	1	Cs_ont_8g015290.1
DPI-genes p417324-56-dpi p755969-lim-vs-or	2	Cs_ont_4g000510.1
		Cs_ont_3g010280.1
DPI-genes p417324-182-dpi-pval005 p417324-322-dpi	2	Cs_ont_9g019420.3
		Cs_ont_6g011110.1
DPI-genes p417324-182-dpi-pval005 p557834_TL_vs_W	1	Cs_ont_5g026540.1
DPI-genes p417324-182-dpi-pval005 p755969-lim-vs-or	6	Cs_ont_2g007230.1
		Cs_ont_8g024380.1
		Cs_ont_9g008280.1
		Cs_ont_8g007840.2
		Cs_ont_6g009190.1
		Cs_ont_9g023080.1
DPI-genes p417324-322-dpi p557834_T_vs_W	1	Cs_ont_2g022970.2
DPI-genes p417324-322-dpi p557834_TL_vs_T	1	Cs_ont_8g021290.3
DPI-genes p417324-322-dpi p739186-summer	1	Cs_ont_8g024790.1
DPI-genes p417324-322-dpi p755969-lim-vs-or	12	Cs_ont_8g009250.2
		Cs_ont_3g025030.8
		Cs_ont_5g050530.3
		Cs_ont_6g015970.2
		Cs_ont_8g021290.2
		Cs_ont_3g014770.2
		Cs_ont_2g011970.1
		Cs_ont_4g015480.3
		Cs_ont_8g005500.2
		Cs_ont_7g023060.4
		Cs_ont_6g012880.2
		Cs_ont_3g001090.3
DPI-genes p557834_TL_vs_W p557834_T_vs_W	52	Cs_ont_5g032610.1
		Cs_ont_2g031670.1
		Cs_ont_5g047300.1
		Cs_ont_6g007150.1
		Cs_ont_1g018060.1
		Cs_ont_5g014970.1
		Cs_ont_7g026860.1
		Cs_ont_7g011480.1
		Cs_ont_5g021010.1
		Cs_ont_5g010190.1
		Cs_ont_9g016410.1
		Cs_ont_1g016830.1
		Cs_ont_7g005590.1
		Cs_ont_1g002150.1
		Cs_ont_6g006350.1
		Cs_ont_3g018490.1
		Cs_ont_5g046400.1
		Cs_ont_3g009920.1
		Cs_ont_5g014340.1
		Cs_ont_2g032770.1
		Cs_ont_8g002150.1
		Cs_ont_7g019580.1
		Cs_ont_5g030090.1
		Cs_ont_5g040040.1
		Cs_ont_5g026340.1
		Cs_ont_3g024350.2
		Cs_ont_3g000550.1
		Cs_ont_4g002650.1
		Cs_ont_1g009990.1
		Cs_ont_5g029830.1
		Cs_ont_5g005450.1
		Cs_ont_9g010070.1
		Cs_ont_7g012440.2
		Cs_ont_2g010880.1
		Cs_ont_4g005910.1
		Cs_ont_8g010400.1
		Cs_ont_7g028870.1
		Cs_ont_5g044510.1
		Cs_ont_2g009080.1
		Cs_ont_3g019460.1
		Cs_ont_6g020690.1
		Cs_ont_3g006350.1
		Cs_ont_4g003580.1
		Cs_ont_3g014800.1
		Cs_ont_4g020400.1
		Cs_ont_7g005290.1
		Cs_ont_7g018620.1
		Cs_ont_6g020160.1
		Cs_ont_4g015150.1
		Cs_ont_6g014930.1
		Cs_ont_6g005160.1
		Cs_ont_4g014000.1
DPI-genes p557834_T_vs_W p755969-lim-vs-or	5	Cs_ont_4g026860.4
		Cs_ont_3g028680.1
		Cs_ont_5g026390.3
		Cs_ont_6g025170.1
		Cs_ont_4g015010.3
DPI-genes p557834_TL_vs_T p557834_TL_vs_W	2	Cs_ont_5g049050.1
		Cs_ont_2g015150.2
DPI-genes p557834_TL_vs_T p755969-lim-vs-or	4	Cs_ont_7g005910.1
		Cs_ont_1g018450.4
		Cs_ont_4g011290.1
		Cs_ont_3g006170.1
DPI-genes p557834_TL_vs_W p629966-9-dpi	1	Cs_ont_5g007080.1
DPI-genes p557834_TL_vs_W p739186-spring	1	Cs_ont_3g028170.1
DPI-genes p557834_TL_vs_W p755969-lim-vs-or	2	Cs_ont_6g016620.1
		Cs_ont_8g013300.1
DPI-genes p629966-9-dpi p755969-lim-vs-or	2	Cs_ont_3g001550.1
		Cs_ont_1g012270.1
DPI-genes p739186-spring p739186-winter	1	Cs_ont_3g007760.1
DPI-genes p739186-spring p755969-lim-vs-or	2	Cs_ont_9g021630.1
		Cs_ont_2g016730.1
p417324-56-dpi p755969-lim-vs-or tissue-genes	3	Cs_ont_6g022460.1
		Cs_ont_2g031180.1
		Cs_ont_5g044790.1
p417324-322-dpi p755969-lim-vs-or tissue-genes	1	Cs_ont_3g014770.1
p557834_TL_vs_W p557834_T_vs_W tissue-genes	14	Cs_ont_2g021750.1
		Cs_ont_5g004090.2
		Cs_ont_6g016090.1
		Cs_ont_8g026510.1
		Cs_ont_4g009920.1
		Cs_ont_3g022890.1
		Cs_ont_6g006120.2
		Cs_ont_3g022570.1
		Cs_ont_4g010540.1
		Cs_ont_1g017320.1
		Cs_ont_1g000940.2
		Cs_ont_4g020060.2
		Cs_ont_4g020110.2
		Cs_ont_6g024320.1
p557834_T_vs_W p755969-lim-vs-or tissue-genes	1	Cs_ont_1g025960.2
p557834_TL_vs_T p755969-lim-vs-or tissue-genes	1	Cs_ont_6g005320.1
p557834_TL_vs_W p755969-lim-vs-or tissue-genes	1	Cs_ont_5g023450.1
p203307_fr_m p203307_lf_m p417324-322-dpi	1	Cs_ont_9g005970.1
p203307_fr_m p203307_lf_m p557834_T_vs_W	1	Cs_ont_3g018370.1
p203307_fr_m p203307_lf_m p557834_TL_vs_T	1	Cs_ont_8g017560.1
p203307_fr_m p203307_lf_m p739186-spring	1	Cs_ont_5g046080.1
p203307_fr_m p203307_lf_m p755969-lim-vs-or	10	Cs_ont_1g014220.2
		Cs_ont_3g018080.1
		Cs_ont_7g023240.1
		Cs_ont_6g000450.1
		Cs_ont_6g003170.2
		Cs_ont_3g000320.1
		Cs_ont_3g003430.1
		Cs_ont_8g006090.1
		Cs_ont_5g013320.1
		Cs_ont_6g014560.1
p417324-126-dpi p417324-56-dpi p557834_TL_vs_W	1	Cs_ont_7g002930.1
p417324-126-dpi p417324-56-dpi p755969-lim-vs-or	3	Cs_ont_5g046770.1
		Cs_ont_3g017810.1
		Cs_ont_3g006570.1
p417324-182-dpi-pval005 p417324-322-dpi p417324-56-dpi	1	Cs_ont_3g001070.1
p417324-322-dpi p417324-56-dpi p557834_TL_vs_T	1	Cs_ont_6g017950.1
p417324-56-dpi p557834_TL_vs_W p557834_T_vs_W	19	Cs_ont_2g012580.1
		Cs_ont_6g003310.1
		Cs_ont_5g006180.1
		Cs_ont_7g015370.1
		Cs_ont_2g017300.1
		Cs_ont_7g002890.1
		Cs_ont_6g001140.1
		Cs_ont_3g001830.1
		Cs_ont_3g005040.1
		Cs_ont_3g000650.1
		Cs_ont_2g003630.1
		Cs_ont_6g000490.1
		Cs_ont_6g023680.1
		Cs_ont_7g013110.1
		Cs_ont_4g005440.2
		Cs_ont_3g013480.1
		Cs_ont_5g027410.1
		Cs_ont_Un005900.1
		Cs_ont_7g006290.1
p417324-56-dpi p557834_T_vs_W p755969-lim-vs-or	3	Cs_ont_4g015110.3
		Cs_ont_1g024950.4
		Cs_ont_2g003710.1
p417324-56-dpi p557834_TL_vs_T p557834_TL_vs_W	1	Cs_ont_6g024450.1
p417324-56-dpi p557834_TL_vs_W p755969-lim-vs-or	1	Cs_ont_4g005820.1
p417324-56-dpi p629966-9-dpi p755969-lim-vs-or	2	Cs_ont_5g042650.1
		Cs_ont_1g024260.1
p417324-56-dpi p739186-spring p755969-lim-vs-or	2	Cs_ont_3g024580.2
		Cs_ont_5g040410.1
p417324-126-dpi p557834_TL_vs_W p557834_T_vs_W	3	Cs_ont_8g000280.1
		Cs_ont_2g016830.1
		Cs_ont_5g014030.1
p417324-126-dpi p557834_T_vs_W p755969-lim-vs-or	2	Cs_ont_Un006010.1
		Cs_ont_6g005530.1
p417324-182-dpi-pval005 p417324-322-dpi p557834_TL_vs_T	2	Cs_ont_8g000610.1
		Cs_ont_1g019150.1
p417324-182-dpi-pval005 p417324-322-dpi p739186-spring	1	Cs_ont_5g019700.1
p417324-182-dpi-pval005 p417324-322-dpi p739186-summer	1	Cs_ont_8g024770.1
p417324-182-dpi-pval005 p417324-322-dpi p755969-lim-vs-or	8	Cs_ont_5g000880.1
		Cs_ont_7g003910.6
		Cs_ont_7g026940.1
		Cs_ont_8g003070.1
		Cs_ont_5g004540.1
		Cs_ont_7g019650.6
		Cs_ont_6g010600.3
		Cs_ont_2g029100.1
p417324-182-dpi-pval005 p557834_TL_vs_W p557834_T_vs_W	4	Cs_ont_5g031760.1
		Cs_ont_4g010110.1
		Cs_ont_3g033040.1
		Cs_ont_5g024460.1
p417324-182-dpi-pval005 p557834_T_vs_W p755969-lim-vs-or	4	Cs_ont_9g017330.8
		Cs_ont_5g002500.2
		Cs_ont_3g006930.4
		Cs_ont_8g011410.2
p417324-182-dpi-pval005 p557834_TL_vs_T p755969-lim-vs-or	1	Cs_ont_1g023680.1
p417324-182-dpi-pval005 p557834_TL_vs_W p755969-lim-vs-or	1	Cs_ont_7g021110.1
p417324-182-dpi-pval005 p629966-9-dpi p755969-lim-vs-or	2	Cs_ont_1g026210.1
		Cs_ont_5g043900.1
p417324-182-dpi-pval005 p739186-spring p755969-lim-vs-or	1	Cs_ont_5g029990.2
p417324-322-dpi p557834_TL_vs_W p557834_T_vs_W	11	Cs_ont_2g029650.1
		Cs_ont_2g006420.1
		Cs_ont_7g000210.1
		Cs_ont_6g001510.1
		Cs_ont_5g001980.1
		Cs_ont_4g022720.1
		Cs_ont_5g037210.1
		Cs_ont_2g029590.1
		Cs_ont_7g007790.1
		Cs_ont_4g001170.1
		Cs_ont_2g003900.1
p417324-322-dpi p557834_T_vs_W p739186-spring	1	Cs_ont_4g025830.1
p417324-322-dpi p557834_T_vs_W p755969-lim-vs-or	4	Cs_ont_4g024310.1
		Cs_ont_7g006500.4
		Cs_ont_6g014880.1
		Cs_ont_4g004590.1
p417324-322-dpi p557834_TL_vs_W p755969-lim-vs-or	1	Cs_ont_2g011980.1
p417324-322-dpi p629966-9-dpi p755969-lim-vs-or	1	Cs_ont_1g009120.1
p417324-322-dpi p739186-fall p755969-lim-vs-or	1	Cs_ont_8g006710.1
p417324-322-dpi p739186-spring p755969-lim-vs-or	1	Cs_ont_8g002850.1
p557834_TL_vs_T p557834_TL_vs_W p557834_T_vs_W	2	Cs_ont_5g033700.1
		Cs_ont_8g010410.1
p557834_TL_vs_W p557834_T_vs_W p629966-0-dpi	1	Cs_ont_5g047190.1
p557834_TL_vs_W p557834_T_vs_W p629966-9-dpi	17	Cs_ont_8g002940.1
		Cs_ont_7g001050.1
		Cs_ont_3g018420.1
		Cs_ont_2g015090.1
		Cs_ont_1g025870.1
		Cs_ont_7g016580.1
		Cs_ont_5g006770.1
		Cs_ont_9g026100.1
		Cs_ont_3g024970.1
		Cs_ont_2g007130.1
		Cs_ont_3g006510.1
		Cs_ont_6g020100.1
		Cs_ont_2g024280.1
		Cs_ont_3g005590.1
		Cs_ont_2g015450.1
		Cs_ont_6g005150.1
		Cs_ont_7g024270.1
p557834_TL_vs_W p557834_T_vs_W p739186-spring	2	Cs_ont_9g008300.2
		Cs_ont_3g023890.1
p557834_TL_vs_W p557834_T_vs_W p755969-lim-vs-or	61	Cs_ont_5g025110.1
		Cs_ont_5g029290.1
		Cs_ont_5g030300.1
		Cs_ont_9g015470.2
		Cs_ont_8g015140.3
		Cs_ont_3g014110.1
		Cs_ont_5g033600.1
		Cs_ont_8g018320.3
		Cs_ont_6g011220.2
		Cs_ont_3g003950.3
		Cs_ont_4g021000.1
		Cs_ont_8g028590.1
		Cs_ont_9g001450.4
		Cs_ont_2g017380.1
		Cs_ont_9g013600.1
		Cs_ont_5g015060.1
		Cs_ont_9g020900.2
		Cs_ont_3g009290.2
		Cs_ont_5g017020.3
		Cs_ont_7g020140.1
		Cs_ont_6g012110.1
		Cs_ont_2g019050.1
		Cs_ont_2g000590.1
		Cs_ont_1g027280.1
		Cs_ont_1g025720.1
		Cs_ont_5g035250.1
		Cs_ont_7g012840.1
		Cs_ont_8g009630.1
		Cs_ont_8g025230.2
		Cs_ont_2g032110.1
		Cs_ont_3g003950.4
		Cs_ont_4g001450.1
		Cs_ont_5g044750.3
		Cs_ont_3g003950.2
		Cs_ont_1g009880.1
		Cs_ont_5g017370.1
		Cs_ont_1g013010.1
		Cs_ont_5g048820.2
		Cs_ont_5g021090.3
		Cs_ont_8g010180.1
		Cs_ont_7g015350.1
		Cs_ont_8g003430.1
		Cs_ont_7g029000.1
		Cs_ont_4g006220.1
		Cs_ont_5g017820.1
		Cs_ont_3g023360.1
		Cs_ont_1g026590.1
		Cs_ont_3g006030.1
		Cs_ont_3g009180.1
		Cs_ont_2g006200.2
		Cs_ont_5g013430.2
		Cs_ont_4g007140.6
		Cs_ont_9g025030.1
		Cs_ont_9g017020.1
		Cs_ont_5g005100.1
		Cs_ont_1g023840.1
		Cs_ont_5g008430.1
		Cs_ont_5g048140.3
		Cs_ont_3g030940.1
		Cs_ont_4g006880.1
		Cs_ont_9g017170.1
p557834_T_vs_W p629966-9-dpi p755969-lim-vs-or	4	Cs_ont_3g027280.1
		Cs_ont_1g013030.1
		Cs_ont_6g010250.1
		Cs_ont_1g004240.1
p557834_T_vs_W p739186-spring p755969-lim-vs-or	1	Cs_ont_2g025200.1
p557834_TL_vs_T p557834_TL_vs_W p629966-9-dpi	1	Cs_ont_5g014090.1
p557834_TL_vs_T p557834_TL_vs_W p755969-lim-vs-or	7	Cs_ont_3g004010.1
		Cs_ont_5g031940.1
		Cs_ont_6g002200.4
		Cs_ont_8g029170.1
		Cs_ont_8g003280.1
		Cs_ont_4g014050.1
		Cs_ont_7g015630.1
p557834_TL_vs_T p739186-spring p755969-lim-vs-or	3	Cs_ont_2g004750.1
		Cs_ont_5g032800.3
		Cs_ont_9g027870.1
p557834_TL_vs_W p629966-9-dpi p755969-lim-vs-or	3	Cs_ont_3g001020.1
		Cs_ont_7g017960.1
		Cs_ont_5g011440.1
p629966-9-dpi p739186-spring p755969-lim-vs-or	5	Cs_ont_8g023580.1
		Cs_ont_7g002350.1
		Cs_ont_3g013700.1
		Cs_ont_5g014790.1
		Cs_ont_8g023550.1
p629966-9-dpi p739186-winter p755969-lim-vs-or	1	Cs_ont_5g005860.1
p739186-fall p739186-winter p755969-lim-vs-or	1	Cs_ont_4g000310.1
p739186-spring p739186-winter p755969-lim-vs-or	1	Cs_ont_5g036520.1
DPI-genes citrus-species-genes	708	Cs_ont_1g002400.1
		Cs_ont_7g027710.1
		Cs_ont_1g006090.5
		Cs_ont_4g012160.1
		Cs_ont_3g028940.1
		Cs_ont_2g017870.1
		Cs_ont_8g009970.1
		Cs_ont_6g022970.1
		Cs_ont_5g021400.1
		Cs_ont_1g009620.1
		Cs_ont_2g013140.2
		Cs_ont_8g000790.1
		Cs_ont_9g009290.1
		Cs_ont_7g008710.1
		Cs_ont_6g018700.1
		Cs_ont_7g022100.1
		Cs_ont_6g001530.1
		Cs_ont_5g043630.1
		Cs_ont_7g005170.1
		Cs_ont_9g018050.1
		Cs_ont_7g026670.4
		Cs_ont_9g012830.1
		Cs_ont_9g028120.1
		Cs_ont_4g004630.1
		Cs_ont_8g012840.1
		Cs_ont_9g005040.1
		Cs_ont_8g005640.1
		Cs_ont_4g011690.1
		Cs_ont_6g021100.2
		Cs_ont_4g003560.4
		Cs_ont_5g028990.1
		Cs_ont_7g003870.1
		Cs_ont_4g014700.1
		Cs_ont_3g003200.2
		Cs_ont_6g004040.3
		Cs_ont_3g022620.2
		Cs_ont_9g003700.1
		Cs_ont_3g031290.2
		Cs_ont_1g013710.6
		Cs_ont_1g024540.3
		Cs_ont_1g027170.3
		Cs_ont_8g023020.3
		Cs_ont_1g012210.2
		Cs_ont_5g005400.1
		Cs_ont_7g027890.2
		Cs_ont_6g025840.1
		Cs_ont_1g004570.1
		Cs_ont_5g033370.1
		Cs_ont_3g026230.1
		Cs_ont_1g012550.1
		Cs_ont_1g011480.1
		Cs_ont_1g013040.1
		Cs_ont_6g021330.1
		Cs_ont_5g031350.1
		Cs_ont_5g029190.1
		Cs_ont_2g000840.1
		Cs_ont_8g025770.4
		Cs_ont_2g009420.1
		Cs_ont_5g019020.1
		Cs_ont_4g014970.2
		Cs_ont_3g031140.1
		Cs_ont_6g023550.1
		Cs_ont_4g018630.4
		Cs_ont_2g032640.1
		Cs_ont_5g021470.1
		Cs_ont_4g014080.1
		Cs_ont_7g025300.2
		Cs_ont_5g028800.1
		Cs_ont_9g014020.1
		Cs_ont_3g023150.1
		Cs_ont_9g011440.1
		Cs_ont_9g019510.1
		Cs_ont_6g016250.1
		Cs_ont_3g028990.2
		Cs_ont_5g002370.3
		Cs_ont_5g018700.1
		Cs_ont_5g004980.1
		Cs_ont_1g018680.1
		Cs_ont_2g028220.1
		Cs_ont_1g015780.1
		Cs_ont_Un004140.1
		Cs_ont_8g001700.1
		Cs_ont_7g007040.2
		Cs_ont_3g013920.1
		Cs_ont_1g028690.1
		Cs_ont_5g002590.4
		Cs_ont_5g010220.2
		Cs_ont_4g025050.1
		Cs_ont_3g000710.1
		Cs_ont_8g017840.1
		Cs_ont_7g016330.1
		Cs_ont_3g022000.1
		Cs_ont_4g005920.3
		Cs_ont_1g009350.1
		Cs_ont_7g010750.2
		Cs_ont_4g002810.1
		Cs_ont_3g027120.1
		Cs_ont_6g016600.1
		Cs_ont_4g017220.1
		Cs_ont_2g030740.1
		Cs_ont_4g004190.1
		Cs_ont_8g024690.2
		Cs_ont_6g019560.1
		Cs_ont_9g008340.2
		Cs_ont_7g011460.1
		Cs_ont_2g004520.1
		Cs_ont_9g013250.1
		Cs_ont_5g002960.4
		Cs_ont_1g005300.1
		Cs_ont_5g011770.1
		Cs_ont_3g032490.1
		Cs_ont_3g012090.3
		Cs_ont_1g009810.1
		Cs_ont_3g019650.1
		Cs_ont_9g014400.2
		Cs_ont_6g009000.1
		Cs_ont_8g012760.1
		Cs_ont_5g006100.1
		Cs_ont_8g015610.1
		Cs_ont_9g000190.4
		Cs_ont_7g014310.3
		Cs_ont_1g004310.5
		Cs_ont_3g021370.1
		Cs_ont_1g008700.3
		Cs_ont_8g011060.2
		Cs_ont_4g023360.3
		Cs_ont_9g012950.1
		Cs_ont_9g003520.1
		Cs_ont_5g020840.1
		Cs_ont_3g012500.1
		Cs_ont_5g021510.1
		Cs_ont_8g022000.1
		Cs_ont_1g007660.1
		Cs_ont_8g010530.1
		Cs_ont_5g003300.1
		Cs_ont_6g020250.2
		Cs_ont_2g028150.1
		Cs_ont_4g017820.1
		Cs_ont_9g013080.1
		Cs_ont_1g007870.1
		Cs_ont_2g023720.3
		Cs_ont_1g005790.1
		Cs_ont_3g009140.1
		Cs_ont_8g008500.1
		Cs_ont_8g001020.2
		Cs_ont_1g025830.1
		Cs_ont_4g023370.1
		Cs_ont_3g028390.1
		Cs_ont_8g000010.6
		Cs_ont_9g022390.4
		Cs_ont_3g012980.1
		Cs_ont_8g024230.1
		Cs_ont_6g022950.1
		Cs_ont_2g035030.1
		Cs_ont_2g035130.1
		Cs_ont_5g022140.2
		Cs_ont_7g012330.1
		Cs_ont_2g007190.2
		Cs_ont_8g000780.1
		Cs_ont_1g012900.1
		Cs_ont_3g027190.1
		Cs_ont_8g004320.1
		Cs_ont_7g016720.2
		Cs_ont_5g001880.3
		Cs_ont_7g006370.1
		Cs_ont_9g022310.1
		Cs_ont_5g048020.1
		Cs_ont_3g033050.4
		Cs_ont_3g000980.3
		Cs_ont_6g023840.5
		Cs_ont_7g014450.1
		Cs_ont_1g011970.1
		Cs_ont_3g022060.1
		Cs_ont_6g009010.2
		Cs_ont_6g025670.1
		Cs_ont_8g027900.1
		Cs_ont_3g015020.1
		Cs_ont_7g005770.1
		Cs_ont_5g017070.4
		Cs_ont_6g019100.1
		Cs_ont_8g023420.2
		Cs_ont_2g022670.1
		Cs_ont_4g024710.1
		Cs_ont_5g034520.1
		Cs_ont_5g023940.1
		Cs_ont_3g022300.2
		Cs_ont_5g027570.1
		Cs_ont_9g002530.3
		Cs_ont_6g022490.1
		Cs_ont_3g010530.5
		Cs_ont_5g014930.3
		Cs_ont_9g019570.1
		Cs_ont_5g032980.1
		Cs_ont_9g022600.1
		Cs_ont_1g011410.1
		Cs_ont_3g012380.2
		Cs_ont_6g015440.1
		Cs_ont_3g021510.1
		Cs_ont_1g027850.1
		Cs_ont_9g027350.6
		Cs_ont_8g003030.1
		Cs_ont_9g006070.1
		Cs_ont_2g002640.1
		Cs_ont_4g008200.1
		Cs_ont_5g021420.1
		Cs_ont_7g007960.1
		Cs_ont_7g025100.5
		Cs_ont_1g013240.1
		Cs_ont_3g032470.4
		Cs_ont_2g010260.4
		Cs_ont_6g003540.1
		Cs_ont_1g003360.1
		Cs_ont_3g032750.1
		Cs_ont_6g025680.1
		Cs_ont_5g036060.1
		Cs_ont_8g023360.1
		Cs_ont_6g020750.13
		Cs_ont_4g012570.3
		Cs_ont_1g000530.1
		Cs_ont_3g027110.1
		Cs_ont_8g023650.1
		Cs_ont_4g018420.3
		Cs_ont_2g001660.2
		Cs_ont_8g023210.2
		Cs_ont_6g003390.6
		Cs_ont_9g019270.1
		Cs_ont_2g010820.1
		Cs_ont_6g021230.1
		Cs_ont_3g022050.1
		Cs_ont_2g008740.2
		Cs_ont_9g000860.1
		Cs_ont_4g003660.1
		Cs_ont_8g016710.1
		Cs_ont_7g009290.1
		Cs_ont_7g011180.1
		Cs_ont_2g032550.1
		Cs_ont_3g032290.1
		Cs_ont_3g025040.1
		Cs_ont_4g025520.1
		Cs_ont_5g018730.1
		Cs_ont_1g025820.1
		Cs_ont_3g030860.4
		Cs_ont_1g024480.1
		Cs_ont_5g050650.1
		Cs_ont_9g020220.1
		Cs_ont_6g020350.1
		Cs_ont_3g010950.1
		Cs_ont_5g049270.1
		Cs_ont_1g009660.1
		Cs_ont_1g006850.1
		Cs_ont_4g022450.1
		Cs_ont_6g020080.1
		Cs_ont_9g024560.1
		Cs_ont_2g000220.2
		Cs_ont_7g006720.1
		Cs_ont_5g014020.4
		Cs_ont_7g007130.1
		Cs_ont_3g003670.1
		Cs_ont_2g023820.1
		Cs_ont_6g011820.2
		Cs_ont_6g020950.3
		Cs_ont_3g033290.1
		Cs_ont_7g026770.1
		Cs_ont_2g014510.1
		Cs_ont_5g007160.1
		Cs_ont_8g021240.1
		Cs_ont_4g017460.2
		Cs_ont_4g003860.2
		Cs_ont_7g021280.1
		Cs_ont_5g041410.3
		Cs_ont_5g037630.1
		Cs_ont_3g012770.1
		Cs_ont_3g026490.1
		Cs_ont_5g032840.1
		Cs_ont_7g000650.3
		Cs_ont_9g012560.2
		Cs_ont_5g036130.1
		Cs_ont_3g024230.1
		Cs_ont_3g019570.1
		Cs_ont_8g012900.7
		Cs_ont_2g022640.1
		Cs_ont_8g021270.1
		Cs_ont_7g000950.1
		Cs_ont_1g010540.1
		Cs_ont_4g008880.1
		Cs_ont_1g009870.1
		Cs_ont_4g018630.3
		Cs_ont_6g002200.2
		Cs_ont_8g014620.1
		Cs_ont_1g014490.1
		Cs_ont_3g005920.1
		Cs_ont_7g028250.1
		Cs_ont_3g011970.1
		Cs_ont_5g023480.1
		Cs_ont_1g013710.5
		Cs_ont_4g025390.3
		Cs_ont_3g023140.1
		Cs_ont_7g026010.1
		Cs_ont_5g000520.4
		Cs_ont_5g036080.1
		Cs_ont_2g033950.2
		Cs_ont_5g034450.1
		Cs_ont_3g023640.1
		Cs_ont_3g003080.1
		Cs_ont_3g018900.1
		Cs_ont_3g033400.1
		Cs_ont_8g015590.1
		Cs_ont_5g021520.1
		Cs_ont_8g022850.1
		Cs_ont_2g026090.1
		Cs_ont_2g009950.1
		Cs_ont_9g010290.1
		Cs_ont_7g016150.2
		Cs_ont_4g010040.4
		Cs_ont_3g027140.4
		Cs_ont_3g023460.1
		Cs_ont_1g013280.1
		Cs_ont_2g009820.1
		Cs_ont_8g021930.1
		Cs_ont_6g022940.1
		Cs_ont_9g019290.1
		Cs_ont_2g005340.2
		Cs_ont_8g028930.1
		Cs_ont_9g014880.1
		Cs_ont_1g013210.1
		Cs_ont_5g007420.1
		Cs_ont_9g018870.1
		Cs_ont_5g009590.1
		Cs_ont_2g002570.1
		Cs_ont_9g012340.1
		Cs_ont_6g011380.3
		Cs_ont_9g014870.1
		Cs_ont_1g018650.1
		Cs_ont_3g019360.1
		Cs_ont_8g022070.1
		Cs_ont_1g010900.1
		Cs_ont_4g001250.1
		Cs_ont_1g010270.3
		Cs_ont_6g020880.1
		Cs_ont_6g026270.1
		Cs_ont_7g019090.1
		Cs_ont_3g029450.1
		Cs_ont_2g006980.6
		Cs_ont_5g006740.1
		Cs_ont_4g007930.2
		Cs_ont_9g003880.1
		Cs_ont_3g007670.1
		Cs_ont_8g027110.1
		Cs_ont_7g010250.1
		Cs_ont_5g023030.1
		Cs_ont_3g025100.1
		Cs_ont_4g013740.1
		Cs_ont_3g022500.1
		Cs_ont_2g014370.1
		Cs_ont_1g007670.1
		Cs_ont_2g028840.2
		Cs_ont_4g016050.1
		Cs_ont_4g027210.2
		Cs_ont_4g017030.1
		Cs_ont_3g012390.1
		Cs_ont_5g028740.1
		Cs_ont_6g015430.2
		Cs_ont_3g020090.2
		Cs_ont_5g024810.1
		Cs_ont_1g015490.1
		Cs_ont_8g015120.1
		Cs_ont_3g022200.1
		Cs_ont_3g029870.1
		Cs_ont_2g000250.2
		Cs_ont_8g025530.1
		Cs_ont_8g002080.1
		Cs_ont_6g017820.1
		Cs_ont_1g027960.1
		Cs_ont_8g016040.1
		Cs_ont_1g008640.2
		Cs_ont_2g018640.1
		Cs_ont_6g016980.8
		Cs_ont_2g011740.1
		Cs_ont_5g025620.1
		Cs_ont_7g007980.1
		Cs_ont_4g024960.1
		Cs_ont_9g023390.1
		Cs_ont_7g007800.1
		Cs_ont_8g014420.1
		Cs_ont_2g021350.1
		Cs_ont_5g040510.1
		Cs_ont_4g025040.6
		Cs_ont_1g005130.1
		Cs_ont_7g004920.5
		Cs_ont_9g019300.2
		Cs_ont_9g023900.1
		Cs_ont_4g028490.1
		Cs_ont_5g007790.3
		Cs_ont_5g001060.1
		Cs_ont_1g013270.1
		Cs_ont_5g042550.3
		Cs_ont_5g022480.7
		Cs_ont_8g012590.1
		Cs_ont_7g012240.1
		Cs_ont_9g013810.1
		Cs_ont_5g033170.1
		Cs_ont_2g033580.1
		Cs_ont_5g025540.1
		Cs_ont_5g021210.1
		Cs_ont_7g019980.3
		Cs_ont_9g005540.3
		Cs_ont_3g026380.1
		Cs_ont_3g023970.1
		Cs_ont_8g016330.1
		Cs_ont_5g002680.7
		Cs_ont_3g006290.2
		Cs_ont_8g025820.1
		Cs_ont_3g022960.1
		Cs_ont_5g001690.3
		Cs_ont_3g023680.1
		Cs_ont_8g021370.1
		Cs_ont_1g015790.1
		Cs_ont_4g027070.1
		Cs_ont_5g034830.1
		Cs_ont_8g011960.1
		Cs_ont_7g003090.1
		Cs_ont_7g000890.2
		Cs_ont_6g018220.1
		Cs_ont_3g032470.1
		Cs_ont_6g003900.1
		Cs_ont_3g000630.1
		Cs_ont_4g013430.1
		Cs_ont_1g005570.2
		Cs_ont_5g036510.1
		Cs_ont_1g012870.1
		Cs_ont_7g013630.1
		Cs_ont_9g013100.1
		Cs_ont_9g014740.2
		Cs_ont_5g002370.2
		Cs_ont_1g002580.1
		Cs_ont_9g006290.1
		Cs_ont_8g023020.4
		Cs_ont_7g005620.4
		Cs_ont_7g016470.1
		Cs_ont_5g026070.1
		Cs_ont_8g004980.1
		Cs_ont_8g005690.2
		Cs_ont_5g022730.1
		Cs_ont_8g023470.1
		Cs_ont_5g022140.3
		Cs_ont_5g019260.2
		Cs_ont_2g010610.5
		Cs_ont_8g009090.1
		Cs_ont_8g010130.1
		Cs_ont_1g013310.1
		Cs_ont_5g020360.1
		Cs_ont_3g018700.1
		Cs_ont_5g026080.1
		Cs_ont_4g000290.1
		Cs_ont_8g015490.1
		Cs_ont_9g028340.1
		Cs_ont_8g016960.1
		Cs_ont_7g023280.1
		Cs_ont_5g018740.2
		Cs_ont_3g020870.3
		Cs_ont_6g016000.1
		Cs_ont_2g001640.2
		Cs_ont_5g018650.3
		Cs_ont_7g018470.1
		Cs_ont_2g019130.2
		Cs_ont_6g003690.1
		Cs_ont_4g009590.3
		Cs_ont_9g006470.6
		Cs_ont_4g006660.1
		Cs_ont_5g043800.1
		Cs_ont_7g011730.10
		Cs_ont_5g032370.1
		Cs_ont_3g018870.1
		Cs_ont_5g028140.1
		Cs_ont_8g022510.1
		Cs_ont_2g023470.1
		Cs_ont_4g017540.6
		Cs_ont_3g029760.1
		Cs_ont_1g013720.1
		Cs_ont_4g004040.1
		Cs_ont_8g027050.1
		Cs_ont_5g007410.1
		Cs_ont_8g029410.1
		Cs_ont_2g033560.1
		Cs_ont_4g009750.1
		Cs_ont_8g021050.1
		Cs_ont_8g021420.1
		Cs_ont_3g008670.1
		Cs_ont_3g017460.1
		Cs_ont_4g020250.3
		Cs_ont_1g013400.1
		Cs_ont_1g023500.3
		Cs_ont_4g019670.2
		Cs_ont_3g028820.1
		Cs_ont_5g005500.1
		Cs_ont_2g024140.1
		Cs_ont_6g000200.1
		Cs_ont_4g019620.2
		Cs_ont_2g019750.1
		Cs_ont_3g002340.2
		Cs_ont_9g020240.1
		Cs_ont_4g015040.2
		Cs_ont_1g014560.1
		Cs_ont_6g024380.1
		Cs_ont_6g017130.2
		Cs_ont_2g019300.1
		Cs_ont_9g023660.1
		Cs_ont_9g015480.1
		Cs_ont_5g034320.1
		Cs_ont_4g006110.1
		Cs_ont_3g032470.5
		Cs_ont_8g027100.1
		Cs_ont_5g002880.1
		Cs_ont_8g015540.1
		Cs_ont_6g015520.1
		Cs_ont_9g006840.3
		Cs_ont_6g018510.1
		Cs_ont_4g016120.1
		Cs_ont_3g001700.4
		Cs_ont_6g011450.1
		Cs_ont_5g011680.2
		Cs_ont_7g027780.1
		Cs_ont_2g000580.1
		Cs_ont_3g005420.1
		Cs_ont_4g003080.1
		Cs_ont_7g010010.5
		Cs_ont_5g016120.1
		Cs_ont_2g023640.2
		Cs_ont_1g001010.1
		Cs_ont_5g023500.1
		Cs_ont_1g004100.1
		Cs_ont_1g013060.1
		Cs_ont_2g033300.1
		Cs_ont_5g045090.1
		Cs_ont_4g024300.4
		Cs_ont_6g014810.1
		Cs_ont_5g039940.1
		Cs_ont_5g031490.1
		Cs_ont_4g013700.1
		Cs_ont_8g009960.1
		Cs_ont_1g025350.2
		Cs_ont_5g020590.4
		Cs_ont_3g032140.1
		Cs_ont_5g023140.2
		Cs_ont_1g008810.1
		Cs_ont_4g024130.2
		Cs_ont_5g028270.1
		Cs_ont_2g006220.1
		Cs_ont_9g021360.1
		Cs_ont_8g019240.1
		Cs_ont_9g020660.1
		Cs_ont_6g004460.1
		Cs_ont_4g006180.1
		Cs_ont_5g031530.3
		Cs_ont_3g024460.1
		Cs_ont_6g002300.7
		Cs_ont_3g031970.1
		Cs_ont_9g012480.1
		Cs_ont_3g001630.1
		Cs_ont_3g020670.1
		Cs_ont_2g023950.1
		Cs_ont_9g010540.1
		Cs_ont_6g009210.1
		Cs_ont_5g045720.2
		Cs_ont_6g022400.1
		Cs_ont_8g015630.1
		Cs_ont_2g002940.1
		Cs_ont_4g018640.3
		Cs_ont_9g020420.2
		Cs_ont_4g016940.1
		Cs_ont_8g020910.3
		Cs_ont_7g005630.1
		Cs_ont_3g022380.1
		Cs_ont_6g011890.1
		Cs_ont_9g012900.1
		Cs_ont_1g008430.1
		Cs_ont_5g024160.1
		Cs_ont_5g022690.1
		Cs_ont_3g029110.1
		Cs_ont_7g011960.3
		Cs_ont_8g017590.1
		Cs_ont_9g001010.3
		Cs_ont_1g013330.1
		Cs_ont_4g021260.1
		Cs_ont_8g018230.1
		Cs_ont_5g013990.1
		Cs_ont_1g012780.1
		Cs_ont_7g020400.1
		Cs_ont_8g021110.1
		Cs_ont_6g019900.1
		Cs_ont_2g028940.3
		Cs_ont_7g003600.3
		Cs_ont_4g003830.2
		Cs_ont_3g002100.1
		Cs_ont_5g006100.2
		Cs_ont_5g020040.2
		Cs_ont_8g007530.1
		Cs_ont_2g014230.1
		Cs_ont_9g014490.1
		Cs_ont_8g010580.1
		Cs_ont_4g022650.5
		Cs_ont_1g012800.1
		Cs_ont_4g015040.1
		Cs_ont_1g019930.1
		Cs_ont_2g032250.1
		Cs_ont_3g021830.1
		Cs_ont_3g021490.1
		Cs_ont_6g016060.1
		Cs_ont_9g020810.1
		Cs_ont_5g034230.2
		Cs_ont_8g016320.1
		Cs_ont_1g026650.1
		Cs_ont_1g005060.2
		Cs_ont_7g026190.1
		Cs_ont_9g008850.1
		Cs_ont_6g014390.4
		Cs_ont_4g007470.1
		Cs_ont_6g019920.1
		Cs_ont_8g005800.1
		Cs_ont_6g022040.1
		Cs_ont_8g020510.1
		Cs_ont_3g022080.1
		Cs_ont_7g001390.2
		Cs_ont_4g011750.1
		Cs_ont_3g033100.1
		Cs_ont_5g049970.1
		Cs_ont_9g020670.1
		Cs_ont_7g005310.1
		Cs_ont_5g020420.1
		Cs_ont_1g008820.1
		Cs_ont_7g009940.1
		Cs_ont_5g050180.2
		Cs_ont_3g033510.1
		Cs_ont_5g002710.2
		Cs_ont_1g010470.1
		Cs_ont_5g034730.1
		Cs_ont_5g019670.1
		Cs_ont_4g007420.1
		Cs_ont_1g000250.1
		Cs_ont_6g020830.1
		Cs_ont_4g008300.1
		Cs_ont_3g030240.4
		Cs_ont_5g004550.2
		Cs_ont_4g017180.1
		Cs_ont_4g024870.3
		Cs_ont_2g022820.1
		Cs_ont_9g026220.1
		Cs_ont_8g017680.1
		Cs_ont_6g010150.3
		Cs_ont_7g015450.2
		Cs_ont_5g044740.2
		Cs_ont_3g009940.2
		Cs_ont_3g002730.7
		Cs_ont_8g028970.5
		Cs_ont_4g008200.2
		Cs_ont_2g028860.1
		Cs_ont_1g017990.1
		Cs_ont_7g004280.3
		Cs_ont_7g011170.1
		Cs_ont_7g029360.1
		Cs_ont_6g022770.1
		Cs_ont_4g006540.1
		Cs_ont_7g015680.1
		Cs_ont_6g023010.1
		Cs_ont_5g036270.1
		Cs_ont_6g019570.1
		Cs_ont_9g005340.1
		Cs_ont_3g023130.1
		Cs_ont_5g015170.2
		Cs_ont_3g012140.5
		Cs_ont_6g004830.1
		Cs_ont_9g011480.1
		Cs_ont_9g025240.4
		Cs_ont_5g002370.5
		Cs_ont_3g029510.1
		Cs_ont_5g026030.1
		Cs_ont_5g021990.1
		Cs_ont_2g016840.1
		Cs_ont_5g009350.4
		Cs_ont_2g016760.1
		Cs_ont_1g011950.1
		Cs_ont_5g023770.1
		Cs_ont_6g009700.1
		Cs_ont_8g000700.1
		Cs_ont_9g005670.2
		Cs_ont_7g006070.1
		Cs_ont_6g014800.1
		Cs_ont_8g019790.1
		Cs_ont_4g019610.7
		Cs_ont_6g016990.1
		Cs_ont_6g022960.1
		Cs_ont_9g009580.1
		Cs_ont_1g025820.2
		Cs_ont_7g028100.3
		Cs_ont_1g028930.1
		Cs_ont_3g022950.1
		Cs_ont_5g016350.1
		Cs_ont_9g004730.1
		Cs_ont_9g010470.1
		Cs_ont_3g022110.1
		Cs_ont_3g001140.3
		Cs_ont_9g021470.1
		Cs_ont_5g023350.1
		Cs_ont_3g033340.1
		Cs_ont_4g011050.2
		Cs_ont_7g021270.1
		Cs_ont_5g004370.1
		Cs_ont_5g016070.1
citrus-species-genes tissue-genes	205	Cs_ont_2g033140.1
		Cs_ont_2g017930.1
		Cs_ont_5g036110.1
		Cs_ont_7g004640.1
		Cs_ont_2g031220.1
		Cs_ont_3g016050.1
		Cs_ont_2g012180.1
		Cs_ont_2g019790.1
		Cs_ont_5g046990.1
		Cs_ont_9g026940.1
		Cs_ont_1g015320.1
		Cs_ont_7g002000.1
		Cs_ont_3g018660.1
		Cs_ont_6g000060.1
		Cs_ont_1g029190.1
		Cs_ont_2g028460.1
		Cs_ont_7g027180.1
		Cs_ont_5g018230.1
		Cs_ont_1g025030.1
		Cs_ont_3g027900.1
		Cs_ont_3g022360.1
		Cs_ont_7g000400.1
		Cs_ont_3g030960.1
		Cs_ont_5g008900.1
		Cs_ont_5g025230.1
		Cs_ont_9g019150.1
		Cs_ont_8g010060.1
		Cs_ont_2g016570.1
		Cs_ont_9g003610.1
		Cs_ont_1g009270.1
		Cs_ont_8g003230.1
		Cs_ont_9g011750.1
		Cs_ont_4g013610.1
		Cs_ont_4g017560.1
		Cs_ont_7g027990.3
		Cs_ont_2g029480.1
		Cs_ont_7g001460.3
		Cs_ont_1g008960.1
		Cs_ont_8g011600.1
		Cs_ont_6g002080.2
		Cs_ont_5g033680.1
		Cs_ont_5g033270.1
		Cs_ont_5g011250.2
		Cs_ont_9g004280.1
		Cs_ont_3g007140.1
		Cs_ont_2g004950.1
		Cs_ont_4g017960.1
		Cs_ont_9g018350.1
		Cs_ont_3g023450.1
		Cs_ont_8g002360.1
		Cs_ont_8g018630.1
		Cs_ont_7g029230.4
		Cs_ont_5g022500.1
		Cs_ont_4g005200.1
		Cs_ont_9g008290.1
		Cs_ont_5g036690.1
		Cs_ont_5g018960.1
		Cs_ont_9g017340.1
		Cs_ont_4g016640.1
		Cs_ont_3g016500.1
		Cs_ont_7g008880.1
		Cs_ont_8g001870.1
		Cs_ont_7g029040.2
		Cs_ont_9g013070.1
		Cs_ont_8g027390.1
		Cs_ont_1g005640.1
		Cs_ont_5g029160.1
		Cs_ont_2g012900.1
		Cs_ont_6g008090.1
		Cs_ont_8g022830.1
		Cs_ont_3g022330.1
		Cs_ont_6g019980.1
		Cs_ont_5g019000.1
		Cs_ont_2g003110.1
		Cs_ont_1g007340.1
		Cs_ont_6g025820.1
		Cs_ont_1g016970.1
		Cs_ont_3g021020.1
		Cs_ont_5g023420.1
		Cs_ont_7g011510.3
		Cs_ont_6g014200.1
		Cs_ont_3g016250.1
		Cs_ont_3g033010.1
		Cs_ont_5g019010.1
		Cs_ont_7g009690.1
		Cs_ont_4g017950.1
		Cs_ont_5g047130.1
		Cs_ont_3g012320.1
		Cs_ont_9g010860.1
		Cs_ont_6g005830.1
		Cs_ont_5g040200.1
		Cs_ont_3g017730.1
		Cs_ont_3g023210.1
		Cs_ont_8g022860.1
		Cs_ont_5g025810.1
		Cs_ont_9g012930.1
		Cs_ont_5g034620.1
		Cs_ont_7g004230.1
		Cs_ont_8g012550.1
		Cs_ont_2g022860.1
		Cs_ont_3g008800.1
		Cs_ont_8g007610.2
		Cs_ont_2g001960.1
		Cs_ont_3g025600.1
		Cs_ont_6g018840.1
		Cs_ont_5g040880.3
		Cs_ont_6g008210.1
		Cs_ont_2g032920.1
		Cs_ont_3g027410.1
		Cs_ont_3g013410.1
		Cs_ont_5g020310.1
		Cs_ont_9g027220.1
		Cs_ont_3g018800.1
		Cs_ont_9g011050.1
		Cs_ont_1g024760.1
		Cs_ont_1g013860.1
		Cs_ont_9g020090.1
		Cs_ont_5g026980.4
		Cs_ont_7g015010.1
		Cs_ont_3g018650.1
		Cs_ont_1g005460.1
		Cs_ont_5g043660.1
		Cs_ont_5g050400.1
		Cs_ont_9g026160.1
		Cs_ont_1g027700.1
		Cs_ont_3g024840.1
		Cs_ont_2g033460.1
		Cs_ont_9g014040.1
		Cs_ont_5g019730.1
		Cs_ont_5g018000.1
		Cs_ont_5g022040.1
		Cs_ont_1g029450.1
		Cs_ont_3g031760.1
		Cs_ont_5g000700.1
		Cs_ont_3g004690.3
		Cs_ont_5g018970.1
		Cs_ont_9g009420.1
		Cs_ont_2g021070.1
		Cs_ont_5g021140.1
		Cs_ont_4g025580.1
		Cs_ont_3g022490.1
		Cs_ont_9g011020.1
		Cs_ont_1g026820.1
		Cs_ont_5g023960.1
		Cs_ont_9g022550.1
		Cs_ont_2g015400.1
		Cs_ont_8g015500.2
		Cs_ont_5g018240.4
		Cs_ont_3g030950.1
		Cs_ont_6g006690.1
		Cs_ont_6g001370.1
		Cs_ont_2g024270.1
		Cs_ont_1g017730.1
		Cs_ont_3g002420.1
		Cs_ont_2g011190.1
		Cs_ont_2g023410.1
		Cs_ont_1g013970.1
		Cs_ont_2g032930.1
		Cs_ont_5g023020.1
		Cs_ont_2g007540.1
		Cs_ont_7g009110.1
		Cs_ont_5g023220.1
		Cs_ont_4g016030.1
		Cs_ont_8g016740.1
		Cs_ont_8g007610.1
		Cs_ont_5g003150.1
		Cs_ont_2g028740.1
		Cs_ont_5g033200.1
		Cs_ont_4g024630.10
		Cs_ont_2g020380.1
		Cs_ont_2g008370.1
		Cs_ont_2g029760.1
		Cs_ont_8g021000.1
		Cs_ont_2g013240.1
		Cs_ont_2g025590.2
		Cs_ont_3g029990.1
		Cs_ont_9g022840.1
		Cs_ont_6g011260.1
		Cs_ont_5g021920.1
		Cs_ont_7g012720.1
		Cs_ont_9g017660.1
		Cs_ont_6g005770.1
		Cs_ont_7g029230.2
		Cs_ont_5g004200.1
		Cs_ont_7g002840.1
		Cs_ont_9g027840.1
		Cs_ont_8g011010.1
		Cs_ont_9g019120.2
		Cs_ont_9g000820.2
		Cs_ont_4g012710.2
		Cs_ont_6g024520.1
		Cs_ont_4g016650.1
		Cs_ont_5g017320.1
		Cs_ont_3g017760.1
		Cs_ont_6g011920.1
		Cs_ont_3g009880.1
		Cs_ont_3g025680.1
		Cs_ont_1g008920.1
		Cs_ont_6g022130.1
		Cs_ont_5g040810.1
		Cs_ont_5g017650.1
		Cs_ont_3g022430.1
		Cs_ont_3g024070.1
		Cs_ont_2g014760.1
		Cs_ont_3g022930.1
citrus-species-genes p417324-56-dpi	1	Cs_ont_5g005390.1
citrus-species-genes p417324-126-dpi	4	Cs_ont_2g017860.1
		Cs_ont_5g020520.1
		Cs_ont_5g035890.1
		Cs_ont_8g008580.1
citrus-species-genes p417324-182-dpi-pval005	1	Cs_ont_2g034640.1
citrus-species-genes p417324-322-dpi	5	Cs_ont_7g007970.1
		Cs_ont_7g012660.1
		Cs_ont_4g001140.2
		Cs_ont_6g014230.1
		Cs_ont_2g030910.1
citrus-species-genes p557834_T_vs_W	3	Cs_ont_8g000530.1
		Cs_ont_5g002080.1
		Cs_ont_6g004420.1
citrus-species-genes p629966-9-dpi	1	Cs_ont_2g028600.1
citrus-species-genes p739186-spring	2	Cs_ont_3g011500.1
		Cs_ont_7g011360.1
citrus-species-genes p739186-winter	1	Cs_ont_6g017560.4
citrus-species-genes p755969-lim-vs-or	21	Cs_ont_5g026480.1
		Cs_ont_9g000190.3
		Cs_ont_5g003490.1
		Cs_ont_2g010690.1
[truncated: 7,618 more rows]

## Sheet: Upset-Downregulatedes-Genes
Contrast	Frequency	Gene names
p203307_fr_m p203307_lf_m p417324-182 p417324-322 p629966-9 p739186-spring p739186-summer p755969-lim-vs-or	1	Cs_ont_9g013850.1
DPI Tissue p417324-182 p417324-322 p557834_T_vs_W p739186-spring p755969-lim-vs-or	1	Cs_ont_5g009070.3
p203307_fr_m p203307_lf_m p417324-182 p417324-322 p629966-9 p739186-spring p755969-lim-vs-or	1	Cs_ont_8g009710.1
DPI Tissue citrus-species p417324-182 p417324-322 p755969-lim-vs-or	1	Cs_ont_5g009070.2
DPI Tissue citrus-species p417324-322 p739186-spring p755969-lim-vs-or	1	Cs_ont_3g001590.2
DPI citrus-species p417324-182 p417324-322 p629966-9 p755969-lim-vs-or	1	Cs_ont_8g000700.1
Tissue citrus-species p417324-322 p739186-spring p739186-winter p755969-lim-vs-or	1	Cs_ont_1g002820.1
DPI Tissue p417324-182 p417324-322 p739186-spring p755969-lim-vs-or	3	Cs_ont_6g003510.1
		Cs_ont_2g018860.4
		Cs_ont_9g023600.1
DPI p417324-126 p417324-56 p557834_TL_vs_T p739186-spring p755969-lim-vs-or	1	Cs_ont_7g000280.1
Tissue p417324-182 p417324-322 p557834_TL_vs_T p739186-spring p755969-lim-vs-or	1	Cs_ont_3g021790.1
p203307_fr_m p203307_lf_m p417324-182 p629966-9 p739186-spring p755969-lim-vs-or	1	Cs_ont_2g025680.1
p203307_fr_m p203307_lf_m p417324-322 p557834_T_vs_W p739186-spring p755969-lim-vs-or	1	Cs_ont_5g032340.1
p203307_fr_m p203307_lf_m p417324-322 p739186-spring p739186-summer p755969-lim-vs-or	1	Cs_ont_8g019770.1
p417324-126 p417324-182 p557834_TL_vs_W p557834_T_vs_W p629966-9 p755969-lim-vs-or	1	Cs_ont_2g023610.1
p417324-182 p417324-322 p557834_TL_vs_W p557834_T_vs_W p629966-9 p755969-lim-vs-or	1	Cs_ont_2g022040.1
p417324-182 p417324-322 p557834_TL_vs_T p557834_TL_vs_W p739186-spring p755969-lim-vs-or	1	Cs_ont_2g015280.1
p417324-182 p417324-322 p739186-spring p739186-summer p739186-winter p755969-lim-vs-or	1	Cs_ont_5g045080.1
DPI Tissue citrus-species p203307_fr_m p203307_lf_m	1	Cs_ont_4g004610.1
DPI Tissue citrus-species p417324-126 p755969-lim-vs-or	2	Cs_ont_2g002620.1
		Cs_ont_2g002610.1
DPI Tissue citrus-species p739186-spring p755969-lim-vs-or	2	Cs_ont_4g005460.1
		Cs_ont_5g009740.1
DPI citrus-species p417324-182 p739186-spring p755969-lim-vs-or	1	Cs_ont_8g007530.1
DPI citrus-species p417324-322 p557834_T_vs_W p755969-lim-vs-or	1	Cs_ont_8g004320.1
DPI citrus-species p557834_TL_vs_W p557834_T_vs_W p755969-lim-vs-or	1	Cs_ont_6g022940.1
DPI citrus-species p557834_TL_vs_T p739186-spring p755969-lim-vs-or	1	Cs_ont_7g020830.1
Tissue citrus-species p417324-322 p739186-spring p755969-lim-vs-or	2	Cs_ont_5g040200.1
		Cs_ont_3g022930.1
Tissue citrus-species p739186-spring p739186-summer p755969-lim-vs-or	2	Cs_ont_6g018840.1
		Cs_ont_9g026160.1
citrus-species p203307_fr_m p203307_lf_m p739186-spring p755969-lim-vs-or	1	Cs_ont_4g001140.2
citrus-species p417324-182 p417324-322 p739186-spring p755969-lim-vs-or	1	Cs_ont_3g000520.1
citrus-species p417324-182 p629966-9 p739186-spring p755969-lim-vs-or	1	Cs_ont_8g018310.1
citrus-species p557834_T_vs_W p739186-spring p739186-winter p755969-lim-vs-or	1	Cs_ont_5g032750.1
DPI Tissue p417324-182 p417324-322 p739186-fall	1	Cs_ont_9g000760.1
DPI Tissue p417324-182 p417324-322 p755969-lim-vs-or	3	Cs_ont_5g050390.3
		Cs_ont_1g022500.3
		Cs_ont_8g008810.1
DPI Tissue p417324-322 p739186-spring p755969-lim-vs-or	10	Cs_ont_5g032990.1
		Cs_ont_2g013090.2
		Cs_ont_5g003530.1
		Cs_ont_5g013020.2
		Cs_ont_7g000710.3
		Cs_ont_5g023820.1
		Cs_ont_5g007760.1
		Cs_ont_9g004150.1
		Cs_ont_2g031290.2
		Cs_ont_1g016850.2
DPI p203307_fr_m p203307_lf_m p557834_T_vs_W p755969-lim-vs-or	1	Cs_ont_6g015560.2
DPI p203307_fr_m p203307_lf_m p739186-spring p755969-lim-vs-or	1	Cs_ont_7g016940.1
DPI p417324-182 p417324-322 p629966-9 p755969-lim-vs-or	1	Cs_ont_5g029830.1
DPI p417324-182 p417324-322 p739186-spring p755969-lim-vs-or	1	Cs_ont_6g019870.1
DPI p417324-182 p557834_T_vs_W p629966-9 p739186-spring	1	Cs_ont_6g026360.1
DPI p417324-182 p557834_T_vs_W p739186-spring p755969-lim-vs-or	1	Cs_ont_5g039400.1
DPI p417324-322 p739186-spring p739186-summer p755969-lim-vs-or	4	Cs_ont_7g010180.1
		Cs_ont_6g007150.1
		Cs_ont_9g016410.1
		Cs_ont_8g020610.1
DPI p417324-322 p739186-spring p739186-winter p755969-lim-vs-or	1	Cs_ont_7g024170.1
DPI p629966-9 p739186-spring p739186-summer p755969-lim-vs-or	1	Cs_ont_5g002640.1
Tissue p417324-182 p417324-322 p557834_T_vs_W p739186-spring	1	Cs_ont_2g031180.1
Tissue p417324-182 p417324-322 p739186-spring p755969-lim-vs-or	4	Cs_ont_3g022890.1
		Cs_ont_5g036800.1
		Cs_ont_6g024320.1
		Cs_ont_1g001200.1
Tissue p417324-322 p557834_TL_vs_T p739186-spring p755969-lim-vs-or	1	Cs_ont_3g008370.2
p203307_fr_im p417324-182 p417324-322 p739186-spring p755969-lim-vs-or	1	Cs_ont_2g034320.1
p203307_fr_im p417324-322 p557834_T_vs_W p629966-9 p755969-lim-vs-or	1	Cs_ont_3g005140.1
p203307_fr_m p203307_lf_m p417324-182 p417324-322 p755969-lim-vs-or	1	Cs_ont_4g016850.1
p203307_fr_m p203307_lf_m p417324-182 p739186-spring p755969-lim-vs-or	3	Cs_ont_5g004280.1
		Cs_ont_4g027080.1
		Cs_ont_9g014560.1
p203307_fr_m p203307_lf_m p417324-322 p629966-9 p755969-lim-vs-or	2	Cs_ont_4g007340.1
		Cs_ont_9g008970.1
p203307_fr_m p203307_lf_m p417324-322 p739186-spring p755969-lim-vs-or	2	Cs_ont_4g023480.1
		Cs_ont_3g013020.1
p203307_fr_m p203307_lf_m p417324-322 p739186-winter p755969-lim-vs-or	1	Cs_ont_7g019410.1
p203307_fr_m p203307_lf_m p557834_T_vs_W p739186-spring p755969-lim-vs-or	1	Cs_ont_8g000800.1
p203307_fr_m p203307_lf_m p629966-9 p739186-spring p755969-lim-vs-or	1	Cs_ont_3g031920.1
p417324-182 p417324-322 p557834_TL_vs_W p557834_T_vs_W p629966-9	1	Cs_ont_2g034370.1
p417324-182 p417324-322 p557834_TL_vs_W p557834_T_vs_W p755969-lim-vs-or	4	Cs_ont_5g005960.1
		Cs_ont_3g005690.1
		Cs_ont_7g013780.1
		Cs_ont_4g028090.1
p417324-182 p417324-322 p557834_T_vs_W p629966-9 p755969-lim-vs-or	1	Cs_ont_5g031520.1
p417324-182 p417324-322 p557834_T_vs_W p739186-spring p755969-lim-vs-or	1	Cs_ont_8g025710.1
p417324-182 p417324-322 p557834_T_vs_W p739186-winter p755969-lim-vs-or	1	Cs_ont_9g015300.2
p417324-182 p417324-322 p557834_TL_vs_W p739186-spring p755969-lim-vs-or	1	Cs_ont_4g026210.1
p417324-182 p417324-322 p629966-9 p739186-spring p755969-lim-vs-or	9	Cs_ont_6g011040.1
		Cs_ont_5g009730.1
		Cs_ont_3g005040.1
		Cs_ont_3g008610.1
		Cs_ont_3g028130.1
		Cs_ont_7g013110.1
		Cs_ont_6g000600.1
		Cs_ont_1g001930.1
		Cs_ont_Un005900.1
p417324-182 p417324-322 p629966-9 p739186-winter p755969-lim-vs-or	2	Cs_ont_6g003310.1
		Cs_ont_1g009170.1
p417324-182 p417324-322 p739186-spring p739186-summer p755969-lim-vs-or	2	Cs_ont_5g048980.1
		Cs_ont_5g016730.3
p417324-182 p417324-322 p739186-summer p739186-winter p755969-lim-vs-or	1	Cs_ont_2g002980.3
p417324-322 p557834_TL_vs_W p557834_T_vs_W p739186-spring p755969-lim-vs-or	2	Cs_ont_8g019000.1
		Cs_ont_4g022100.1
p417324-322 p557834_TL_vs_T p739186-spring p739186-summer p755969-lim-vs-or	2	Cs_ont_7g005330.2
		Cs_ont_3g017300.1
p557834_TL_vs_W p557834_T_vs_W p629966-9 p739186-spring p755969-lim-vs-or	1	Cs_ont_2g031280.1
DPI Tissue citrus-species p557834_TL_vs_T	1	Cs_ont_8g024140.1
DPI Tissue citrus-species p739186-spring	1	Cs_ont_1g004490.1
DPI Tissue citrus-species p755969-lim-vs-or	5	Cs_ont_8g015200.1
		Cs_ont_5g031220.1
		Cs_ont_2g004320.1
		Cs_ont_4g012840.1
		Cs_ont_6g022140.1
DPI citrus-species p417324-182 p755969-lim-vs-or	1	Cs_ont_3g032470.4
DPI citrus-species p417324-322 p755969-lim-vs-or	5	Cs_ont_5g002960.4
		Cs_ont_4g023360.3
		Cs_ont_4g028490.1
		Cs_ont_5g022140.3
		Cs_ont_5g009350.4
DPI citrus-species p557834_T_vs_W p755969-lim-vs-or	1	Cs_ont_1g018680.1
DPI citrus-species p557834_TL_vs_T p557834_TL_vs_W	1	Cs_ont_1g008330.1
DPI citrus-species p557834_TL_vs_T p755969-lim-vs-or	1	Cs_ont_2g032890.1
DPI citrus-species p629966-9 p755969-lim-vs-or	1	Cs_ont_5g023030.1
DPI citrus-species p739186-spring p755969-lim-vs-or	5	Cs_ont_5g026520.1
		Cs_ont_6g021330.1
		Cs_ont_2g014510.1
		Cs_ont_6g002200.2
		Cs_ont_2g024140.1
DPI citrus-species p739186-summer p755969-lim-vs-or	2	Cs_ont_1g008430.1
		Cs_ont_5g036270.1
Tissue citrus-species p417324-182 p739186-spring	1	Cs_ont_2g035760.1
Tissue citrus-species p417324-182 p755969-lim-vs-or	2	Cs_ont_1g029190.1
		Cs_ont_9g028200.1
Tissue citrus-species p417324-322 p755969-lim-vs-or	2	Cs_ont_5g031740.1
		Cs_ont_8g011010.1
Tissue citrus-species p557834_TL_vs_W p755969-lim-vs-or	1	Cs_ont_3g022430.1
Tissue citrus-species p739186-spring p755969-lim-vs-or	1	Cs_ont_5g023420.1
citrus-species p417324-182 p417324-322 p755969-lim-vs-or	1	Cs_ont_6g022920.1
citrus-species p417324-182 p739186-spring p755969-lim-vs-or	1	Cs_ont_8g019380.1
citrus-species p629966-9 p739186-spring p755969-lim-vs-or	1	Cs_ont_6g022930.1
citrus-species p739186-spring p739186-summer p755969-lim-vs-or	1	Cs_ont_9g009050.1
DPI Tissue p417324-182 p417324-322	2	Cs_ont_5g041740.2
		Cs_ont_9g001450.3
DPI Tissue p417324-322 p739186-spring	1	Cs_ont_8g028770.3
DPI Tissue p417324-322 p755969-lim-vs-or	7	Cs_ont_3g015160.1
		Cs_ont_1g002250.2
		Cs_ont_Un006120.4
		Cs_ont_8g026750.3
		Cs_ont_8g024330.1
		Cs_ont_6g006120.1
		Cs_ont_3g029920.3
DPI Tissue p557834_T_vs_W p755969-lim-vs-or	1	Cs_ont_8g020330.1
DPI Tissue p739186-spring p755969-lim-vs-or	6	Cs_ont_2g027600.2
		Cs_ont_3g022920.1
		Cs_ont_6g021140.1
		Cs_ont_5g025600.1
		Cs_ont_3g033220.2
		Cs_ont_6g021930.3
DPI p417324-182 p417324-322 p755969-lim-vs-or	7	Cs_ont_8g020180.3
		Cs_ont_3g009360.6
		Cs_ont_2g020570.1
		Cs_ont_2g035200.2
		Cs_ont_9g008840.1
		Cs_ont_7g023930.4
		Cs_ont_5g047020.4
DPI p417324-182 p629966-9 p755969-lim-vs-or	1	Cs_ont_2g027790.1
DPI p417324-322 p557834_T_vs_W p755969-lim-vs-or	1	Cs_ont_5g041500.4
DPI p417324-322 p557834_TL_vs_T p755969-lim-vs-or	1	Cs_ont_1g025730.1
DPI p417324-322 p557834_TL_vs_W p755969-lim-vs-or	1	Cs_ont_1g027810.1
DPI p417324-322 p739186-spring p739186-summer	1	Cs_ont_2g008040.1
DPI p417324-322 p739186-spring p739186-winter	1	Cs_ont_2g006080.1
DPI p417324-322 p739186-spring p755969-lim-vs-or	14	Cs_ont_1g011030.1
		Cs_ont_7g011480.1
		Cs_ont_5g021010.1
		Cs_ont_7g005590.1
		Cs_ont_4g014420.1
		Cs_ont_6g006350.1
		Cs_ont_3g018490.1
		Cs_ont_3g000550.1
		Cs_ont_1g009990.1
		Cs_ont_4g005910.1
		Cs_ont_7g028870.1
		Cs_ont_2g009080.1
		Cs_ont_5g046040.1
		Cs_ont_6g005160.1
DPI p417324-322 p739186-summer p755969-lim-vs-or	2	Cs_ont_1g002150.1
		Cs_ont_9g010070.1
DPI p557834_TL_vs_W p557834_T_vs_W p755969-lim-vs-or	1	Cs_ont_8g027880.1
DPI p557834_TL_vs_T p739186-spring p755969-lim-vs-or	1	Cs_ont_5g005950.11
DPI p629966-9 p739186-spring p755969-lim-vs-or	1	Cs_ont_3g030970.1
DPI p739186-spring p739186-summer p755969-lim-vs-or	3	Cs_ont_1g026720.1
		Cs_ont_4g003580.1
		Cs_ont_4g015150.1
Tissue p417324-182 p739186-spring p755969-lim-vs-or	1	Cs_ont_3g022570.1
Tissue p417324-322 p557834_T_vs_W p629966-9	1	Cs_ont_6g022460.1
Tissue p417324-322 p739186-spring p755969-lim-vs-or	6	Cs_ont_2g021750.1
		Cs_ont_8g026510.1
		Cs_ont_1g011030.2
		Cs_ont_4g005450.1
		Cs_ont_5g031750.1
		Cs_ont_1g000940.2
Tissue p557834_TL_vs_T p557834_TL_vs_W p739186-spring	1	Cs_ont_5g044790.1
Tissue p739186-fall p739186-spring p755969-lim-vs-or	1	Cs_ont_6g026410.3
p203307_fr_im p417324-322 p557834_TL_vs_T p755969-lim-vs-or	1	Cs_ont_9g027020.1
p203307_fr_m p203307_lf_m p417324-126 p755969-lim-vs-or	1	Cs_ont_5g001390.1
p203307_fr_m p203307_lf_m p417324-182 p755969-lim-vs-or	1	Cs_ont_3g016460.1
p203307_fr_m p203307_lf_m p417324-322 p755969-lim-vs-or	2	Cs_ont_5g013370.1
		Cs_ont_2g028260.1
p203307_fr_m p203307_lf_m p557834_TL_vs_T p755969-lim-vs-or	1	Cs_ont_9g008410.3
p203307_fr_m p203307_lf_m p629966-9 p755969-lim-vs-or	1	Cs_ont_6g015390.1
p203307_fr_m p203307_lf_m p739186-fall p755969-lim-vs-or	1	Cs_ont_5g033950.1
p203307_fr_m p203307_lf_m p739186-spring p755969-lim-vs-or	10	Cs_ont_6g016130.1
		Cs_ont_4g028000.1
		Cs_ont_1g016080.1
		Cs_ont_5g043040.2
		Cs_ont_9g026070.1
		Cs_ont_1g017240.1
		Cs_ont_6g026400.1
		Cs_ont_6g001740.1
		Cs_ont_3g006410.1
		Cs_ont_9g026170.1
p203307_fr_m p203307_lf_m p739186-summer p755969-lim-vs-or	1	Cs_ont_1g008540.1
p417324-126 p557834_TL_vs_W p557834_T_vs_W p755969-lim-vs-or	1	Cs_ont_9g004420.1
p417324-126 p557834_T_vs_W p739186-spring p755969-lim-vs-or	1	Cs_ont_1g026630.1
p417324-182 p417324-322 p557834_TL_vs_W p557834_T_vs_W	3	Cs_ont_6g006880.2
		Cs_ont_3g010420.1
		Cs_ont_8g002180.1
p417324-182 p417324-322 p557834_T_vs_W p629966-9	1	Cs_ont_1g029520.1
p417324-182 p417324-322 p557834_T_vs_W p739186-spring	1	Cs_ont_9g024760.1
p417324-182 p417324-322 p557834_T_vs_W p755969-lim-vs-or	1	Cs_ont_9g015270.1
p417324-182 p417324-322 p629966-9 p739186-spring	2	Cs_ont_8g005780.1
		Cs_ont_5g033910.1
p417324-182 p417324-322 p629966-9 p755969-lim-vs-or	4	Cs_ont_2g012580.1
		Cs_ont_3g003720.1
		Cs_ont_1g022110.1
		Cs_ont_6g001020.1
p417324-182 p417324-322 p739186-fall p739186-spring	1	Cs_ont_9g025030.1
p417324-182 p417324-322 p739186-spring p739186-winter	2	Cs_ont_7g019850.3
		Cs_ont_4g001080.1
p417324-182 p417324-322 p739186-spring p755969-lim-vs-or	52	Cs_ont_3g011460.2
		Cs_ont_2g017030.1
		Cs_ont_8g017570.3
		Cs_ont_1g022500.1
		Cs_ont_5g049580.1
		Cs_ont_7g015370.1
		Cs_ont_9g006630.1
		Cs_ont_3g029060.1
		Cs_ont_2g017300.1
		Cs_ont_2g019680.1
		Cs_ont_1g023980.1
		Cs_ont_2g015880.1
		Cs_ont_8g025670.1
		Cs_ont_6g019130.2
		Cs_ont_4g005480.1
		Cs_ont_3g006020.1
		Cs_ont_6g010450.1
		Cs_ont_7g010930.1
		Cs_ont_5g036470.1
		Cs_ont_5g018300.1
		Cs_ont_5g049730.1
		Cs_ont_3g019550.1
		Cs_ont_3g027770.1
		Cs_ont_2g003630.1
		Cs_ont_9g026450.1
		Cs_ont_2g026020.1
		Cs_ont_2g034580.1
		Cs_ont_5g002180.1
		Cs_ont_6g023680.1
		Cs_ont_5g046310.1
		Cs_ont_9g025010.1
		Cs_ont_6g007250.1
		Cs_ont_6g001070.1
		Cs_ont_5g004920.1
		Cs_ont_5g047190.1
		Cs_ont_5g009040.1
		Cs_ont_9g020430.1
		Cs_ont_4g019050.1
		Cs_ont_7g028380.1
		Cs_ont_1g003880.1
		Cs_ont_7g029310.1
		Cs_ont_8g000980.1
		Cs_ont_1g013360.3
		Cs_ont_4g028510.1
		Cs_ont_9g003990.1
		Cs_ont_3g026240.1
		Cs_ont_6g011030.1
		Cs_ont_5g027410.1
		Cs_ont_7g024050.1
		Cs_ont_5g010990.1
		Cs_ont_3g027870.1
		Cs_ont_2g003620.1
p417324-182 p417324-322 p739186-winter p755969-lim-vs-or	1	Cs_ont_7g006290.1
p417324-182 p557834_TL_vs_W p557834_T_vs_W p629966-9	1	Cs_ont_2g007500.1
p417324-182 p557834_TL_vs_W p557834_T_vs_W p755969-lim-vs-or	2	Cs_ont_9g024160.2
		Cs_ont_1g007850.1
p417324-182 p557834_T_vs_W p629966-9 p755969-lim-vs-or	1	Cs_ont_1g024970.1
p417324-182 p557834_T_vs_W p739186-spring p755969-lim-vs-or	1	Cs_ont_5g013350.1
p417324-182 p629966-9 p739186-spring p755969-lim-vs-or	2	Cs_ont_1g028370.1
		Cs_ont_6g002860.1
p417324-182 p739186-spring p739186-winter p755969-lim-vs-or	2	Cs_ont_3g007700.1
		Cs_ont_5g047550.1
p417324-322 p557834_TL_vs_W p557834_T_vs_W p739186-spring	2	Cs_ont_5g042650.1
		Cs_ont_4g009650.1
p417324-322 p557834_TL_vs_W p557834_T_vs_W p755969-lim-vs-or	7	Cs_ont_6g010240.1
		Cs_ont_7g028150.1
		Cs_ont_4g000080.1
		Cs_ont_7g009270.1
		Cs_ont_2g023270.1
		Cs_ont_7g011850.1
		Cs_ont_7g027130.1
p417324-322 p557834_T_vs_W p629966-9 p755969-lim-vs-or	1	Cs_ont_4g021670.1
p417324-322 p557834_T_vs_W p739186-spring p755969-lim-vs-or	2	Cs_ont_7g014930.1
		Cs_ont_9g024990.1
p417324-322 p629966-9 p739186-spring p739186-summer	1	Cs_ont_5g033600.1
p417324-322 p629966-9 p739186-spring p755969-lim-vs-or	9	Cs_ont_9g002940.1
		Cs_ont_9g026010.1
		Cs_ont_2g026250.1
		Cs_ont_7g004980.1
		Cs_ont_2g022960.1
		Cs_ont_2g010560.1
		Cs_ont_5g041670.1
		Cs_ont_2g016830.1
		Cs_ont_2g035490.1
p417324-322 p739186-spring p739186-summer p755969-lim-vs-or	17	Cs_ont_7g001360.1
		Cs_ont_3g021810.1
		Cs_ont_5g031160.1
		Cs_ont_8g004140.1
		Cs_ont_8g023250.1
		Cs_ont_4g000060.1
		Cs_ont_2g029750.1
		Cs_ont_6g001890.1
		Cs_ont_5g006020.1
		Cs_ont_7g007680.1
		Cs_ont_8g008130.1
		Cs_ont_5g019360.1
		Cs_ont_3g014090.1
		Cs_ont_5g016170.1
		Cs_ont_3g012350.1
		Cs_ont_2g031340.1
		Cs_ont_5g023360.1
p417324-322 p739186-spring p739186-winter p755969-lim-vs-or	3	Cs_ont_8g028450.5
		Cs_ont_1g012950.1
		Cs_ont_1g005180.1
p557834_TL_vs_W p557834_T_vs_W p629966-9 p739186-spring	1	Cs_ont_7g028860.1
p557834_TL_vs_W p557834_T_vs_W p739186-spring p755969-lim-vs-or	4	Cs_ont_1g002560.1
		Cs_ont_2g010710.1
		Cs_ont_6g017850.1
		Cs_ont_7g003860.1
p557834_T_vs_W p629966-9 p739186-spring p755969-lim-vs-or	1	Cs_ont_1g004330.1
p557834_TL_vs_T p557834_TL_vs_W p739186-spring p755969-lim-vs-or	1	Cs_ont_2g012870.1
p629966-9 p739186-spring p739186-winter p755969-lim-vs-or	1	Cs_ont_5g037900.1
DPI Tissue citrus-species	480	Cs_ont_8g028760.1
		Cs_ont_3g000920.1
		Cs_ont_6g002720.1
		Cs_ont_4g018440.1
		Cs_ont_8g023010.1
		Cs_ont_9g025250.2
		Cs_ont_6g012530.1
		Cs_ont_2g007930.1
		Cs_ont_5g030920.1
		Cs_ont_1g023970.6
		Cs_ont_8g018890.1
		Cs_ont_6g007420.2
		Cs_ont_8g009990.1
		Cs_ont_5g021120.1
		Cs_ont_5g050300.1
		Cs_ont_4g006740.1
		Cs_ont_Un003360.1
		Cs_ont_9g001250.1
		Cs_ont_8g019130.1
		Cs_ont_4g027530.3
		Cs_ont_5g011970.1
		Cs_ont_3g017030.1
		Cs_ont_8g017790.1
		Cs_ont_8g024300.1
		Cs_ont_3g013370.1
		Cs_ont_7g012920.1
		Cs_ont_4g021980.1
		Cs_ont_7g000890.6
		Cs_ont_1g001430.1
		Cs_ont_4g002070.2
		Cs_ont_2g034620.1
		Cs_ont_5g049340.1
		Cs_ont_9g006970.1
		Cs_ont_6g011170.1
		Cs_ont_4g023920.1
		Cs_ont_5g024030.1
		Cs_ont_2g005790.1
		Cs_ont_5g038640.2
		Cs_ont_8g028370.7
		Cs_ont_1g021130.1
		Cs_ont_5g002620.1
		Cs_ont_4g008220.2
		Cs_ont_8g011820.1
		Cs_ont_1g023160.1
		Cs_ont_9g003740.10
		Cs_ont_1g021680.1
		Cs_ont_5g040350.1
		Cs_ont_9g000080.1
		Cs_ont_5g012160.2
		Cs_ont_2g002870.2
		Cs_ont_8g004510.1
		Cs_ont_1g022580.1
		Cs_ont_Un000530.1
		Cs_ont_1g019290.2
		Cs_ont_4g001560.3
		Cs_ont_5g046950.1
		Cs_ont_8g001340.2
		Cs_ont_5g044230.1
		Cs_ont_3g010140.1
		Cs_ont_2g029630.1
		Cs_ont_1g027080.1
		Cs_ont_2g020390.1
		Cs_ont_3g033280.1
		Cs_ont_7g025410.1
		Cs_ont_1g005550.2
		Cs_ont_6g014390.5
		Cs_ont_8g010000.1
		Cs_ont_6g002840.3
		Cs_ont_4g015500.1
		Cs_ont_7g027950.1
		Cs_ont_7g015040.1
		Cs_ont_2g026680.1
		Cs_ont_7g028000.4
		Cs_ont_2g010250.1
		Cs_ont_2g026460.1
		Cs_ont_3g004870.1
		Cs_ont_9g003180.1
		Cs_ont_1g025790.1
		Cs_ont_5g042960.2
		Cs_ont_5g023810.2
		Cs_ont_9g017620.2
		Cs_ont_7g024260.1
		Cs_ont_6g024150.1
		Cs_ont_5g007180.1
		Cs_ont_6g017200.1
		Cs_ont_1g021620.1
		Cs_ont_6g010390.1
		Cs_ont_5g038550.2
		Cs_ont_5g005680.1
		Cs_ont_5g027800.1
		Cs_ont_6g016980.7
		Cs_ont_3g000560.1
		Cs_ont_2g011140.1
		Cs_ont_5g012170.3
		Cs_ont_9g005730.1
		Cs_ont_9g000060.1
		Cs_ont_5g030110.1
		Cs_ont_1g029370.1
		Cs_ont_7g009630.2
		Cs_ont_9g002910.1
		Cs_ont_5g007340.2
		Cs_ont_4g009280.3
		Cs_ont_1g016810.1
		Cs_ont_5g017840.1
		Cs_ont_9g003440.1
		Cs_ont_4g024130.4
		Cs_ont_7g024810.2
		Cs_ont_7g018910.1
		Cs_ont_3g009270.1
		Cs_ont_7g014810.3
		Cs_ont_4g024630.11
		Cs_ont_9g018970.1
		Cs_ont_4g022090.1
		Cs_ont_5g027760.1
		Cs_ont_5g007780.1
		Cs_ont_7g010200.1
		Cs_ont_3g007990.1
		Cs_ont_5g004660.1
		Cs_ont_7g026570.1
		Cs_ont_4g026110.1
		Cs_ont_5g024250.1
		Cs_ont_9g014250.1
		Cs_ont_1g012220.1
		Cs_ont_3g029190.1
		Cs_ont_7g025680.1
		Cs_ont_3g011790.1
		Cs_ont_8g026340.2
		Cs_ont_2g033470.1
		Cs_ont_7g003270.1
		Cs_ont_2g030710.1
		Cs_ont_2g031300.1
		Cs_ont_6g012000.1
		Cs_ont_3g028980.3
		Cs_ont_4g007210.1
		Cs_ont_6g005450.1
		Cs_ont_2g031200.1
		Cs_ont_4g028620.1
		Cs_ont_1g001590.1
		Cs_ont_7g002360.1
		Cs_ont_6g001270.1
		Cs_ont_8g029150.2
		Cs_ont_7g022020.2
		Cs_ont_5g004880.1
		Cs_ont_5g004810.2
		Cs_ont_2g003910.1
		Cs_ont_1g010260.5
		Cs_ont_5g016250.1
		Cs_ont_9g023910.1
		Cs_ont_6g005170.1
		Cs_ont_5g017500.1
		Cs_ont_6g026650.1
		Cs_ont_8g029310.1
		Cs_ont_5g010150.1
		Cs_ont_6g020580.1
		Cs_ont_4g018530.1
		Cs_ont_7g015440.1
		Cs_ont_3g025000.1
		Cs_ont_5g022020.1
		Cs_ont_1g020630.1
		Cs_ont_4g013520.2
		Cs_ont_4g009430.1
		Cs_ont_1g006390.1
		Cs_ont_7g002990.1
		Cs_ont_3g000300.1
		Cs_ont_4g025700.1
		Cs_ont_3g017230.1
		Cs_ont_4g005710.2
		Cs_ont_2g025140.2
		Cs_ont_6g000190.2
		Cs_ont_6g020760.1
		Cs_ont_5g005890.1
		Cs_ont_7g028040.1
		Cs_ont_2g035260.1
		Cs_ont_4g016240.1
		Cs_ont_1g012660.1
		Cs_ont_5g015370.1
		Cs_ont_9g008030.1
		Cs_ont_5g027430.1
		Cs_ont_4g015230.1
		Cs_ont_6g019970.1
		Cs_ont_7g019880.4
		Cs_ont_9g028300.1
		Cs_ont_9g020190.1
		Cs_ont_2g030300.1
		Cs_ont_8g008370.1
		Cs_ont_4g019470.1
		Cs_ont_1g007620.1
		Cs_ont_2g009400.1
		Cs_ont_7g012080.1
		Cs_ont_5g012180.2
		Cs_ont_8g015840.1
		Cs_ont_7g012070.1
		Cs_ont_9g017210.1
		Cs_ont_8g028330.1
		Cs_ont_1g020440.3
		Cs_ont_4g015120.1
		Cs_ont_5g047940.1
		Cs_ont_4g010160.1
		Cs_ont_4g008550.1
		Cs_ont_5g034820.1
		Cs_ont_3g030500.1
		Cs_ont_6g000170.1
		Cs_ont_6g004440.1
		Cs_ont_3g005170.2
		Cs_ont_6g000180.1
		Cs_ont_7g026470.1
		Cs_ont_9g001220.1
		Cs_ont_5g000400.3
		Cs_ont_9g005740.1
		Cs_ont_5g026970.1
		Cs_ont_8g027320.4
		Cs_ont_2g002080.1
		Cs_ont_3g005510.1
		Cs_ont_2g003800.2
		Cs_ont_9g004160.1
		Cs_ont_9g018540.1
		Cs_ont_5g019750.1
		Cs_ont_2g000790.2
		Cs_ont_4g028130.1
		Cs_ont_6g017800.1
		Cs_ont_8g011830.1
		Cs_ont_2g010740.1
		Cs_ont_7g028170.2
		Cs_ont_2g018320.1
		Cs_ont_7g000650.1
		Cs_ont_5g009290.1
		Cs_ont_7g025700.1
		Cs_ont_5g020650.1
		Cs_ont_1g026670.4
		Cs_ont_1g026760.1
		Cs_ont_5g030200.1
		Cs_ont_2g016860.1
		Cs_ont_1g029230.1
		Cs_ont_3g011600.1
		Cs_ont_6g003460.2
		Cs_ont_5g003090.2
		Cs_ont_4g005120.1
		Cs_ont_5g040360.1
		Cs_ont_3g000220.1
		Cs_ont_2g011280.1
		Cs_ont_5g007910.3
		Cs_ont_4g005590.1
		Cs_ont_2g017460.1
		Cs_ont_4g026100.1
		Cs_ont_4g009280.2
		Cs_ont_2g008100.5
		Cs_ont_9g023650.1
		Cs_ont_3g007420.2
		Cs_ont_7g000310.1
		Cs_ont_5g025450.1
		Cs_ont_7g026030.1
		Cs_ont_1g006650.1
		Cs_ont_4g010700.1
		Cs_ont_5g013400.1
		Cs_ont_7g020590.2
		Cs_ont_5g042680.2
		Cs_ont_3g010190.1
		Cs_ont_6g009390.1
		Cs_ont_3g024250.1
		Cs_ont_9g024890.1
		Cs_ont_2g026270.1
		Cs_ont_5g020260.1
		Cs_ont_2g002870.3
		Cs_ont_5g040760.1
		Cs_ont_3g020420.1
		Cs_ont_9g022140.1
		Cs_ont_3g020960.1
		Cs_ont_1g027020.1
		Cs_ont_5g022980.1
		Cs_ont_4g008780.2
		Cs_ont_4g014240.1
		Cs_ont_2g024000.1
		Cs_ont_7g008260.1
		Cs_ont_2g017240.1
		Cs_ont_8g029480.2
		Cs_ont_3g029070.1
		Cs_ont_8g006800.2
		Cs_ont_2g013870.1
		Cs_ont_1g023110.1
		Cs_ont_5g039880.1
		Cs_ont_1g024580.1
		Cs_ont_5g000800.5
		Cs_ont_6g012220.1
		Cs_ont_5g006760.1
		Cs_ont_7g015480.2
		Cs_ont_6g017770.1
		Cs_ont_5g000800.4
		Cs_ont_6g023420.1
		Cs_ont_2g003430.3
		Cs_ont_1g014240.1
		Cs_ont_5g016220.3
		Cs_ont_2g030250.1
		Cs_ont_1g026690.1
		Cs_ont_5g027700.8
		Cs_ont_2g019360.1
		Cs_ont_6g014020.1
		Cs_ont_1g017220.1
		Cs_ont_5g039330.1
		Cs_ont_5g022130.1
		Cs_ont_5g015690.1
		Cs_ont_6g008940.1
		Cs_ont_5g003040.1
		Cs_ont_5g028130.1
		Cs_ont_1g027190.1
		Cs_ont_8g029270.3
		Cs_ont_1g012650.1
		Cs_ont_4g005580.1
		Cs_ont_3g030840.1
		Cs_ont_9g028380.1
		Cs_ont_6g014110.1
		Cs_ont_7g004300.2
		Cs_ont_6g007190.1
		Cs_ont_4g022840.3
		Cs_ont_8g027580.1
		Cs_ont_8g029210.1
		Cs_ont_3g017620.1
		Cs_ont_5g012170.2
		Cs_ont_1g006350.2
		Cs_ont_6g011810.1
		Cs_ont_6g014780.1
		Cs_ont_9g018530.1
		Cs_ont_6g015550.1
		Cs_ont_5g013270.1
		Cs_ont_5g034810.2
		Cs_ont_2g015690.1
		Cs_ont_5g017890.1
		Cs_ont_6g012670.4
		Cs_ont_9g001010.4
		Cs_ont_7g005640.1
		Cs_ont_2g010350.1
		Cs_ont_7g010090.1
		Cs_ont_6g005460.1
		Cs_ont_6g004410.1
		Cs_ont_9g011120.1
		Cs_ont_6g000150.2
		Cs_ont_1g005730.1
		Cs_ont_6g021730.1
		Cs_ont_4g010990.1
		Cs_ont_5g028770.1
		Cs_ont_2g019890.1
		Cs_ont_2g026300.2
		Cs_ont_2g001000.1
		Cs_ont_4g001570.2
		Cs_ont_3g001130.4
		Cs_ont_9g006940.1
		Cs_ont_4g002020.1
		Cs_ont_5g000920.1
		Cs_ont_7g020070.1
		Cs_ont_4g003560.3
		Cs_ont_8g005400.1
		Cs_ont_3g003630.1
		Cs_ont_3g001560.1
		Cs_ont_9g011400.2
		Cs_ont_2g020910.1
		Cs_ont_2g028140.1
		Cs_ont_2g016520.1
		Cs_ont_9g000360.1
		Cs_ont_1g019670.3
		Cs_ont_3g011560.1
		Cs_ont_5g020500.1
		Cs_ont_5g014880.1
		Cs_ont_7g027220.1
		Cs_ont_7g027730.1
		Cs_ont_3g003020.1
		Cs_ont_9g026580.1
		Cs_ont_3g020710.1
		Cs_ont_3g023900.1
		Cs_ont_7g021460.1
		Cs_ont_2g035750.1
		Cs_ont_1g006610.1
		Cs_ont_9g020200.1
		Cs_ont_5g045590.1
		Cs_ont_1g026550.1
		Cs_ont_9g013310.2
		Cs_ont_3g009830.1
		Cs_ont_3g001100.2
		Cs_ont_9g009720.1
		Cs_ont_4g022600.3
		Cs_ont_5g010770.1
		Cs_ont_2g009160.1
		Cs_ont_5g006130.1
		Cs_ont_2g033220.1
		Cs_ont_2g034750.1
		Cs_ont_9g017580.1
		Cs_ont_5g020320.1
		Cs_ont_1g026760.2
		Cs_ont_6g012470.1
		Cs_ont_5g016270.1
		Cs_ont_3g012590.1
		Cs_ont_3g012000.1
		Cs_ont_5g045970.1
		Cs_ont_3g026410.1
		Cs_ont_5g028870.1
		Cs_ont_2g017750.4
		Cs_ont_8g027980.1
		Cs_ont_8g025640.1
		Cs_ont_3g033030.3
		Cs_ont_5g006360.1
		Cs_ont_6g012460.1
		Cs_ont_2g008100.6
		Cs_ont_2g029630.2
		Cs_ont_3g006660.1
		Cs_ont_8g001300.1
		Cs_ont_7g027020.1
		Cs_ont_5g006590.1
		Cs_ont_8g014150.1
		Cs_ont_8g012030.7
		Cs_ont_8g009180.1
		Cs_ont_5g014910.2
		Cs_ont_5g042980.1
		Cs_ont_9g000250.1
		Cs_ont_8g002510.1
		Cs_ont_5g033450.1
		Cs_ont_2g023830.1
		Cs_ont_3g025670.1
		Cs_ont_2g001120.1
		Cs_ont_1g027200.1
		Cs_ont_3g006390.1
		Cs_ont_2g019290.1
		Cs_ont_8g026140.1
		Cs_ont_9g028490.2
		Cs_ont_6g026010.1
		Cs_ont_7g017220.1
		Cs_ont_7g003450.1
		Cs_ont_4g000440.9
		Cs_ont_1g009580.1
		Cs_ont_7g000880.2
		Cs_ont_8g019630.1
		Cs_ont_7g000520.1
		Cs_ont_2g030070.2
		Cs_ont_6g011380.2
		Cs_ont_8g022470.1
		Cs_ont_6g026570.1
		Cs_ont_6g013920.1
		Cs_ont_5g012690.1
		Cs_ont_5g039650.1
		Cs_ont_3g030040.2
		Cs_ont_5g013420.1
		Cs_ont_3g028100.1
		Cs_ont_7g027000.1
		Cs_ont_4g028530.1
		Cs_ont_5g019040.1
		Cs_ont_1g027780.1
		Cs_ont_3g013970.1
		Cs_ont_6g017690.1
		Cs_ont_7g005140.2
		Cs_ont_7g013920.2
		Cs_ont_4g027970.1
		Cs_ont_1g013830.1
		Cs_ont_2g012670.1
		Cs_ont_1g026540.1
		Cs_ont_2g003370.1
		Cs_ont_5g039190.1
		Cs_ont_5g013860.1
		Cs_ont_4g016410.1
		Cs_ont_2g017960.1
		Cs_ont_5g015250.1
		Cs_ont_1g003650.1
		Cs_ont_9g001880.1
		Cs_ont_8g027370.2
		Cs_ont_9g001610.1
		Cs_ont_7g023960.1
		Cs_ont_5g021080.1
		Cs_ont_2g003440.2
		Cs_ont_5g032270.9
		Cs_ont_9g014240.1
		Cs_ont_3g012080.2
		Cs_ont_1g028700.1
		Cs_ont_8g003960.1
		Cs_ont_5g034400.1
		Cs_ont_5g034500.1
		Cs_ont_6g011530.1
		Cs_ont_7g023010.1
		Cs_ont_7g025900.1
		Cs_ont_6g021500.2
		Cs_ont_5g050660.1
		Cs_ont_7g002940.1
		Cs_ont_3g003200.1
		Cs_ont_8g027540.1
		Cs_ont_8g026970.1
DPI citrus-species p417324-182	1	Cs_ont_9g006470.6
DPI citrus-species p417324-322	3	Cs_ont_3g026070.1
		Cs_ont_8g006930.1
		Cs_ont_6g015010.2
DPI citrus-species p739186-spring	1	Cs_ont_9g016710.1
DPI citrus-species p755969-lim-vs-or	65	Cs_ont_5g021400.1
		Cs_ont_9g028120.1
		Cs_ont_3g022620.2
		Cs_ont_9g003700.1
		Cs_ont_1g027170.3
		Cs_ont_7g027890.2
		Cs_ont_1g004570.1
		Cs_ont_1g011480.1
		Cs_ont_5g004980.1
		Cs_ont_8g017840.1
		Cs_ont_5g020330.2
		Cs_ont_1g007660.1
		Cs_ont_2g023720.3
		Cs_ont_2g007190.2
		Cs_ont_5g001880.3
		Cs_ont_5g028050.1
		Cs_ont_5g023940.1
		Cs_ont_3g022300.2
		Cs_ont_9g002530.3
		Cs_ont_3g012380.2
		Cs_ont_9g027350.6
		Cs_ont_7g007960.1
		Cs_ont_1g003360.1
		Cs_ont_6g003390.6
		Cs_ont_2g008740.2
		Cs_ont_5g005470.1
		Cs_ont_2g023820.1
		Cs_ont_6g020950.3
		Cs_ont_8g012900.7
		Cs_ont_3g018900.1
		Cs_ont_8g022850.1
		Cs_ont_5g009520.2
		Cs_ont_7g016150.2
		Cs_ont_3g019360.1
		Cs_ont_1g007670.1
		Cs_ont_3g027130.1
		Cs_ont_8g025530.1
		Cs_ont_7g007980.1
		Cs_ont_9g019300.2
		Cs_ont_7g019980.3
		Cs_ont_3g006290.2
		Cs_ont_7g013630.1
		Cs_ont_5g028110.1
		Cs_ont_7g011730.10
		Cs_ont_5g032370.1
		Cs_ont_2g033560.1
		Cs_ont_4g009750.1
		Cs_ont_4g019670.2
		Cs_ont_2g019750.1
		Cs_ont_3g001700.4
		Cs_ont_5g011680.2
		Cs_ont_5g031490.1
		Cs_ont_9g022370.1
		Cs_ont_5g028270.1
		Cs_ont_2g002940.1
		Cs_ont_9g020420.2
		Cs_ont_8g020910.3
		Cs_ont_6g001010.1
		Cs_ont_5g002710.2
		Cs_ont_4g008300.1
		Cs_ont_7g004280.3
		Cs_ont_9g005670.2
		Cs_ont_1g025820.2
		Cs_ont_9g021470.1
		Cs_ont_4g011050.2
Tissue citrus-species p739186-spring	2	Cs_ont_2g031820.1
		Cs_ont_8g011110.1
Tissue citrus-species p755969-lim-vs-or	19	Cs_ont_4g015610.2
		Cs_ont_2g020540.1
		Cs_ont_4g017960.1
		Cs_ont_7g011510.3
		Cs_ont_2g033450.1
		Cs_ont_6g014200.1
		Cs_ont_3g033010.1
		Cs_ont_4g016980.1
		Cs_ont_2g033460.1
		Cs_ont_3g004690.3
		Cs_ont_7g016850.1
		Cs_ont_3g030950.1
		Cs_ont_3g002420.1
		Cs_ont_2g023410.1
		Cs_ont_6g017810.2
		Cs_ont_2g020380.1
		Cs_ont_7g007910.1
		Cs_ont_6g022130.1
		Cs_ont_3g030920.1
citrus-species p417324-182 p557834_T_vs_W	1	Cs_ont_1g002660.1
citrus-species p417324-322 p739186-spring	1	Cs_ont_1g004260.1
citrus-species p417324-322 p755969-lim-vs-or	5	Cs_ont_2g017860.1
		Cs_ont_1g011250.1
		Cs_ont_2g004880.1
		Cs_ont_2g028600.1
		Cs_ont_5g011000.1
citrus-species p557834_T_vs_W p755969-lim-vs-or	1	Cs_ont_3g019380.1
citrus-species p557834_TL_vs_T p755969-lim-vs-or	1	Cs_ont_2g011440.1
citrus-species p629966-9 p755969-lim-vs-or	2	Cs_ont_9g027360.1
		Cs_ont_4g018920.1
citrus-species p739186-spring p755969-lim-vs-or	6	Cs_ont_5g020520.1
		Cs_ont_1g004310.2
		Cs_ont_6g018650.1
		Cs_ont_5g032940.1
		Cs_ont_3g022700.1
		Cs_ont_5g035890.1
citrus-species p739186-summer p755969-lim-vs-or	1	Cs_ont_4g018220.1
DPI Tissue p417324-322	4	Cs_ont_5g032700.2
		Cs_ont_1g016170.1
		Cs_ont_2g027860.1
		Cs_ont_4g025330.5
DPI Tissue p557834_T_vs_W	2	Cs_ont_8g012600.3
		Cs_ont_1g014050.2
DPI Tissue p739186-spring	2	Cs_ont_1g016190.1
		Cs_ont_8g011120.1
DPI Tissue p739186-winter	1	Cs_ont_5g048820.1
DPI Tissue p755969-lim-vs-or	15	Cs_ont_4g028570.2
		Cs_ont_7g013920.4
		Cs_ont_5g031570.6
		Cs_ont_5g020680.1
		Cs_ont_8g001520.1
		Cs_ont_1g028230.2
		Cs_ont_6g014180.1
		Cs_ont_9g028420.1
		Cs_ont_2g016850.1
		Cs_ont_2g022750.2
		Cs_ont_9g011790.1
		Cs_ont_2g030190.3
		Cs_ont_6g000190.3
		Cs_ont_5g048370.3
		Cs_ont_1g017420.1
DPI p203307_fr_m p203307_lf_m	1	Cs_ont_5g029680.2
DPI p417324-56 p755969-lim-vs-or	2	Cs_ont_1g014920.1
		Cs_ont_3g016870.1
DPI p417324-182 p417324-322	1	Cs_ont_5g011030.3
DPI p417324-182 p755969-lim-vs-or	1	Cs_ont_5g038300.2
DPI p417324-322 p739186-fall	1	Cs_ont_3g006170.1
DPI p417324-322 p739186-spring	3	Cs_ont_2g002710.1
		Cs_ont_6g016620.1
		Cs_ont_5g011340.1
DPI p417324-322 p755969-lim-vs-or	27	Cs_ont_5g032610.1
		Cs_ont_2g031670.1
		Cs_ont_7g012060.3
		Cs_ont_7g015250.2
		Cs_ont_1g001670.1
		Cs_ont_5g010190.1
		Cs_ont_9g017690.1
		Cs_ont_3g028170.1
		Cs_ont_9g027520.1
		Cs_ont_3g007760.1
		Cs_ont_7g001260.3
		Cs_ont_3g009920.1
		Cs_ont_5g017470.7
		Cs_ont_1g012860.1
		Cs_ont_2g015150.2
		Cs_ont_5g026340.1
		Cs_ont_3g024350.2
		Cs_ont_9g005610.5
		Cs_ont_5g048860.1
		Cs_ont_5g030290.1
		Cs_ont_7g012440.2
		Cs_ont_2g010880.1
		Cs_ont_8g010400.1
		Cs_ont_3g009260.3
		Cs_ont_8g028450.6
		Cs_ont_7g025490.5
		Cs_ont_7g018620.1
DPI p557834_TL_vs_W p557834_T_vs_W	1	Cs_ont_3g010280.1
DPI p557834_T_vs_W p755969-lim-vs-or	6	Cs_ont_2g020250.1
		Cs_ont_2g027670.1
		Cs_ont_9g023230.1
		Cs_ont_8g021290.3
		Cs_ont_5g049650.1
		Cs_ont_5g041000.1
DPI p557834_TL_vs_T p755969-lim-vs-or	3	Cs_ont_8g005410.1
		Cs_ont_1g020280.1
		Cs_ont_8g004450.5
DPI p557834_TL_vs_W p755969-lim-vs-or	1	Cs_ont_5g041080.8
DPI p629966-9 p755969-lim-vs-or	3	Cs_ont_1g006690.2
		Cs_ont_6g000780.2
		Cs_ont_8g015290.1
DPI p739186-spring p739186-summer	1	Cs_ont_3g032730.1
DPI p739186-spring p755969-lim-vs-or	19	Cs_ont_4g004260.1
		Cs_ont_5g047300.1
		Cs_ont_3g018350.1
		Cs_ont_1g018060.1
		Cs_ont_1g016830.1
		Cs_ont_5g046400.1
		Cs_ont_8g002150.1
		Cs_ont_7g019580.1
		Cs_ont_5g005950.9
		Cs_ont_8g021130.1
		Cs_ont_5g005450.1
		Cs_ont_2g001280.1
		Cs_ont_5g021090.1
		Cs_ont_5g044510.1
		Cs_ont_3g006350.1
		Cs_ont_4g020400.1
		Cs_ont_7g005290.1
		Cs_ont_7g025260.1
		Cs_ont_4g014000.1
DPI p739186-summer p755969-lim-vs-or	2	Cs_ont_3g019460.1
		Cs_ont_3g007110.1
Tissue p417324-322 p557834_T_vs_W	1	Cs_ont_5g044830.2
Tissue p417324-322 p739186-spring	2	Cs_ont_7g011380.1
		Cs_ont_8g001850.1
Tissue p417324-322 p755969-lim-vs-or	12	Cs_ont_5g004090.2
		Cs_ont_4g009920.1
		Cs_ont_8g014680.1
		Cs_ont_5g041490.1
		Cs_ont_6g006120.2
		Cs_ont_8g028870.1
		Cs_ont_5g012750.2
		Cs_ont_9g025000.2
		Cs_ont_4g015630.1
		Cs_ont_7g028730.3
		Cs_ont_5g040900.3
		Cs_ont_3g015230.1
Tissue p557834_TL_vs_W p557834_T_vs_W	1	Cs_ont_6g005320.1
Tissue p557834_T_vs_W p755969-lim-vs-or	1	Cs_ont_1g000720.1
Tissue p739186-spring p755969-lim-vs-or	3	Cs_ont_6g016090.1
		Cs_ont_4g010540.1
		Cs_ont_4g020060.2
p203307_fr_im p417324-322 p755969-lim-vs-or	1	Cs_ont_8g013160.1
p203307_fr_im p557834_TL_vs_T p755969-lim-vs-or	1	Cs_ont_2g002590.1
p203307_fr_im p739186-spring p755969-lim-vs-or	1	Cs_ont_9g024810.1
p203307_fr_m p203307_lf_m p417324-182	1	Cs_ont_7g013180.1
p203307_fr_m p203307_lf_m p417324-322	2	Cs_ont_3g009490.1
		Cs_ont_5g044820.2
p203307_fr_m p203307_lf_m p629966-9	1	Cs_ont_5g027400.1
p203307_fr_m p203307_lf_m p739186-spring	2	Cs_ont_5g036440.1
		Cs_ont_3g017530.1
p203307_fr_m p203307_lf_m p755969-lim-vs-or	7	Cs_ont_6g015250.3
		Cs_ont_5g043770.1
		Cs_ont_4g005490.1
		Cs_ont_4g020450.1
		Cs_ont_1g002630.1
		Cs_ont_4g001170.1
		Cs_ont_1g022970.1
p417324-56 p557834_TL_vs_W p557834_T_vs_W	1	Cs_ont_2g016420.3
p417324-56 p557834_T_vs_W p739186-fall	1	Cs_ont_7g026940.1
p417324-56 p629966-9 p755969-lim-vs-or	1	Cs_ont_2g008610.1
p417324-56 p739186-spring p755969-lim-vs-or	1	Cs_ont_7g018170.1
p417324-126 p557834_TL_vs_W p557834_T_vs_W	2	Cs_ont_5g041200.1
		Cs_ont_4g025000.1
p417324-126 p557834_TL_vs_T p755969-lim-vs-or	1	Cs_ont_7g007340.1
p417324-126 p739186-spring p755969-lim-vs-or	1	Cs_ont_9g024240.1
p417324-182 p417324-322 p557834_T_vs_W	3	Cs_ont_1g024630.1
		Cs_ont_2g011350.1
		Cs_ont_7g009760.1
p417324-182 p417324-322 p629966-9	4	Cs_ont_3g007410.1
		Cs_ont_3g024580.2
		Cs_ont_4g004370.1
		Cs_ont_7g026600.1
p417324-182 p417324-322 p739186-spring	18	Cs_ont_5g046770.1
		Cs_ont_8g028590.1
		Cs_ont_3g013060.1
		Cs_ont_5g000890.1
		Cs_ont_7g022310.1
		Cs_ont_2g030680.1
		Cs_ont_6g018820.1
		Cs_ont_4g013570.1
		Cs_ont_1g004240.1
		Cs_ont_6g007840.2
		Cs_ont_5g004310.1
		Cs_ont_5g005800.6
		Cs_ont_8g010180.1
		Cs_ont_5g014070.1
		Cs_ont_4g007140.6
		Cs_ont_9g017020.1
		Cs_ont_2g003710.1
		Cs_ont_4g012330.1
p417324-182 p417324-322 p739186-winter	1	Cs_ont_4g015110.3
p417324-182 p417324-322 p755969-lim-vs-or	41	Cs_ont_5g016180.1
		Cs_ont_9g009080.1
		Cs_ont_5g008980.1
		Cs_ont_5g006180.1
		Cs_ont_4g010210.1
		Cs_ont_2g000200.1
		Cs_ont_7g002890.1
		Cs_ont_2g028370.1
		Cs_ont_9g015360.1
		Cs_ont_4g008230.1
		Cs_ont_6g012010.1
		Cs_ont_5g037100.1
		Cs_ont_3g031910.1
		Cs_ont_5g001280.1
		Cs_ont_3g012040.1
		Cs_ont_2g017490.1
		Cs_ont_7g029200.1
		Cs_ont_3g000650.1
		Cs_ont_4g025570.2
		Cs_ont_5g033770.1
		Cs_ont_6g000490.1
		Cs_ont_7g025040.1
		Cs_ont_9g015300.4
		Cs_ont_9g025540.1
		Cs_ont_5g039990.1
		Cs_ont_9g028650.1
		Cs_ont_8g006190.1
		Cs_ont_5g013650.4
		Cs_ont_2g018270.2
		Cs_ont_8g017120.1
		Cs_ont_3g002500.1
		Cs_ont_3g021820.1
		Cs_ont_5g008480.1
		Cs_ont_5g001150.1
		Cs_ont_9g024080.1
		Cs_ont_3g013980.4
		Cs_ont_5g049170.3
		Cs_ont_6g019170.1
		Cs_ont_6g005150.1
		Cs_ont_5g045040.1
		Cs_ont_3g033050.3
p417324-182 p557834_TL_vs_W p557834_T_vs_W	1	Cs_ont_2g004770.1
p417324-182 p629966-9 p739186-spring	1	Cs_ont_9g027170.1
p417324-182 p629966-9 p755969-lim-vs-or	4	Cs_ont_8g021300.2
		Cs_ont_8g008000.1
		Cs_ont_2g025740.1
		Cs_ont_3g006810.1
p417324-182 p739186-spring p755969-lim-vs-or	6	Cs_ont_1g017750.1
		Cs_ont_6g001140.1
		Cs_ont_3g001830.1
		Cs_ont_5g042290.1
		Cs_ont_4g002400.2
		Cs_ont_3g033190.3
p417324-322 p557834_TL_vs_W p557834_T_vs_W	1	Cs_ont_7g021490.1
p417324-322 p557834_T_vs_W p629966-9	3	Cs_ont_3g032190.1
		Cs_ont_8g008350.1
		Cs_ont_9g027870.1
p417324-322 p557834_T_vs_W p739186-spring	2	Cs_ont_1g022860.1
		Cs_ont_5g001960.1
p417324-322 p557834_T_vs_W p755969-lim-vs-or	8	Cs_ont_4g019510.1
		Cs_ont_8g001160.1
		Cs_ont_3g008150.1
		Cs_ont_3g007980.1
		Cs_ont_4g023640.5
		Cs_ont_5g032620.1
		Cs_ont_7g014600.1
		Cs_ont_8g017560.1
p417324-322 p557834_TL_vs_T p755969-lim-vs-or	2	Cs_ont_4g022170.1
		Cs_ont_9g000130.1
p417324-322 p629966-9 p739186-spring	1	Cs_ont_5g029290.1
p417324-322 p629966-9 p755969-lim-vs-or	9	Cs_ont_5g005520.1
		Cs_ont_7g019120.1
		Cs_ont_7g021130.1
		Cs_ont_5g005180.1
		Cs_ont_5g027660.1
		Cs_ont_5g002770.1
		Cs_ont_3g017490.1
		Cs_ont_9g009400.1
		Cs_ont_2g020440.1
p417324-322 p739186-spring p739186-summer	1	Cs_ont_9g025000.3
p417324-322 p739186-spring p755969-lim-vs-or	150	Cs_ont_4g025310.1
		Cs_ont_9g003560.1
		Cs_ont_7g018970.1
		Cs_ont_4g007180.1
		Cs_ont_6g008360.1
		Cs_ont_8g015310.1
		Cs_ont_5g017860.1
		Cs_ont_2g007730.1
		Cs_ont_8g014690.1
		Cs_ont_7g023020.1
		Cs_ont_2g025570.1
		Cs_ont_3g018420.1
		Cs_ont_2g004790.1
		Cs_ont_7g022790.1
		Cs_ont_2g029130.1
		Cs_ont_8g028820.1
		Cs_ont_2g028990.1
		Cs_ont_4g020570.1
		Cs_ont_5g003340.1
		Cs_ont_6g003820.1
		Cs_ont_6g023870.1
		Cs_ont_7g002760.1
		Cs_ont_7g026700.1
		Cs_ont_5g045030.1
		Cs_ont_8g028000.1
		Cs_ont_3g006010.1
		Cs_ont_5g016520.1
		Cs_ont_2g034170.1
		Cs_ont_7g016690.1
		Cs_ont_1g021420.1
		Cs_ont_7g023170.1
		Cs_ont_2g001850.1
		Cs_ont_7g015770.3
		Cs_ont_8g000280.1
		Cs_ont_4g000260.1
		Cs_ont_2g029270.1
		Cs_ont_5g041740.1
		Cs_ont_5g013240.1
		Cs_ont_5g028810.1
		Cs_ont_2g029120.1
		Cs_ont_6g004330.1
		Cs_ont_4g012890.1
		Cs_ont_5g041530.1
		Cs_ont_5g049550.1
		Cs_ont_3g021730.1
		Cs_ont_2g020770.1
		Cs_ont_9g006810.1
		Cs_ont_4g016870.1
		Cs_ont_3g016390.1
		Cs_ont_2g034730.1
		Cs_ont_2g004530.1
		Cs_ont_2g013060.1
		Cs_ont_8g024950.1
		Cs_ont_2g010430.1
		Cs_ont_6g025150.1
		Cs_ont_7g011280.1
		Cs_ont_6g022530.1
		Cs_ont_2g025940.1
		Cs_ont_3g003010.1
		Cs_ont_7g004960.1
		Cs_ont_3g004880.1
		Cs_ont_4g016840.1
		Cs_ont_3g028560.1
		Cs_ont_3g018370.1
		Cs_ont_9g006350.1
		Cs_ont_8g027650.1
		Cs_ont_4g025780.1
		Cs_ont_2g021270.1
		Cs_ont_8g006910.1
		Cs_ont_4g027600.1
		Cs_ont_Un005910.2
		Cs_ont_7g026170.1
		Cs_ont_5g041710.1
		Cs_ont_4g025330.4
		Cs_ont_6g008760.1
		Cs_ont_8g010270.1
		Cs_ont_5g039790.1
		Cs_ont_5g032760.3
		Cs_ont_4g005440.1
		Cs_ont_9g004270.1
		Cs_ont_7g011600.1
		Cs_ont_8g000880.1
		Cs_ont_7g013940.1
		Cs_ont_2g000510.1
		Cs_ont_6g024450.1
		Cs_ont_3g022540.1
		Cs_ont_6g016790.1
		Cs_ont_5g004350.1
		Cs_ont_5g031040.2
		Cs_ont_8g020190.1
		Cs_ont_8g010350.1
		Cs_ont_6g011990.1
		Cs_ont_2g025950.1
		Cs_ont_2g032080.1
		Cs_ont_4g021230.1
		Cs_ont_2g033250.1
		Cs_ont_3g001400.5
		Cs_ont_3g011890.1
		Cs_ont_3g015940.1
		Cs_ont_3g024970.1
		Cs_ont_7g011660.1
		Cs_ont_3g016140.1
		Cs_ont_5g038250.1
		Cs_ont_7g029260.1
		Cs_ont_8g001950.1
		Cs_ont_3g016810.1
		Cs_ont_3g021930.1
		Cs_ont_5g045620.1
		Cs_ont_6g018680.1
		Cs_ont_2g020690.1
		Cs_ont_5g045680.1
		Cs_ont_7g028550.1
		Cs_ont_5g049700.1
		Cs_ont_4g002280.1
		Cs_ont_6g020100.1
		Cs_ont_5g047230.1
		Cs_ont_2g024280.1
		Cs_ont_4g027720.1
		Cs_ont_9g015360.2
		Cs_ont_4g005440.2
		Cs_ont_7g007710.1
		Cs_ont_2g007470.1
		Cs_ont_2g035210.1
		Cs_ont_1g021970.1
		Cs_ont_7g004730.1
		Cs_ont_9g025070.1
		Cs_ont_7g028810.1
		Cs_ont_3g005590.1
		Cs_ont_7g011050.1
		Cs_ont_2g017340.1
		Cs_ont_3g017310.1
		Cs_ont_6g006550.2
		Cs_ont_2g015450.1
		Cs_ont_2g006550.1
		Cs_ont_5g014030.1
		Cs_ont_5g037590.1
		Cs_ont_3g003740.1
		Cs_ont_5g010360.1
		Cs_ont_3g008140.1
		Cs_ont_6g005990.1
		Cs_ont_5g024910.1
		Cs_ont_8g028250.1
		Cs_ont_4g023400.1
		Cs_ont_9g004320.1
		Cs_ont_5g023300.1
		Cs_ont_4g026680.1
		Cs_ont_6g015890.1
		Cs_ont_9g016360.1
		Cs_ont_4g014170.1
		Cs_ont_7g024540.1
p417324-322 p739186-summer p755969-lim-vs-or	1	Cs_ont_5g034190.1
p557834_TL_vs_W p557834_T_vs_W p629966-9	4	Cs_ont_5g008290.1
		Cs_ont_6g007730.1
		Cs_ont_5g003760.1
		Cs_ont_6g011970.1
p557834_TL_vs_W p557834_T_vs_W p739186-spring	4	Cs_ont_3g019760.1
		Cs_ont_6g016820.1
		Cs_ont_1g009140.1
		Cs_ont_4g003730.1
p557834_TL_vs_W p557834_T_vs_W p755969-lim-vs-or	24	Cs_ont_2g004540.2
		Cs_ont_5g043130.1
		Cs_ont_4g014230.1
		Cs_ont_7g022200.1
		Cs_ont_2g020030.1
		Cs_ont_8g001560.1
		Cs_ont_7g003150.1
		Cs_ont_9g024380.1
		Cs_ont_3g021470.3
		Cs_ont_4g021740.2
		Cs_ont_8g003020.1
		Cs_ont_3g015380.1
		Cs_ont_7g001370.1
		Cs_ont_2g007490.1
		Cs_ont_7g018060.1
		Cs_ont_7g027210.1
		Cs_ont_5g028080.1
		Cs_ont_7g003440.2
		Cs_ont_3g014600.1
		Cs_ont_1g005830.1
		Cs_ont_3g024580.3
		Cs_ont_5g035990.1
		Cs_ont_1g019070.3
		Cs_ont_8g018990.1
p557834_T_vs_W p629966-9 p755969-lim-vs-or	2	Cs_ont_5g007280.1
		Cs_ont_1g014750.3
p557834_T_vs_W p739186-spring p755969-lim-vs-or	8	Cs_ont_7g018160.3
		Cs_ont_7g005500.1
		Cs_ont_6g000270.1
		Cs_ont_7g010730.1
		Cs_ont_5g024870.1
		Cs_ont_8g010760.1
		Cs_ont_1g011080.1
		Cs_ont_3g002240.1
p557834_TL_vs_T p557834_TL_vs_W p755969-lim-vs-or	4	Cs_ont_5g039610.3
		Cs_ont_2g020750.1
		Cs_ont_1g012090.1
		Cs_ont_1g021160.3
p557834_TL_vs_T p629966-9 p739186-spring	1	Cs_ont_7g000130.1
p557834_TL_vs_T p739186-spring p739186-winter	2	Cs_ont_3g027280.1
		Cs_ont_5g005100.1
p557834_TL_vs_T p739186-spring p755969-lim-vs-or	3	Cs_ont_1g004630.1
		Cs_ont_6g014990.1
		Cs_ont_5g014390.1
p557834_TL_vs_W p629966-9 p755969-lim-vs-or	1	Cs_ont_9g012210.1
p629966-9 p739186-spring p755969-lim-vs-or	15	Cs_ont_1g018700.1
		Cs_ont_8g003150.1
		Cs_ont_2g020430.1
		Cs_ont_8g023750.1
		Cs_ont_8g017510.1
		Cs_ont_9g014390.1
		Cs_ont_5g048230.1
		Cs_ont_3g004460.1
		Cs_ont_5g040720.1
		Cs_ont_9g027510.1
		Cs_ont_3g002030.1
		Cs_ont_3g004410.1
		Cs_ont_2g002790.1
		Cs_ont_8g020350.1
		Cs_ont_3g006800.1
p629966-9 p739186-summer p755969-lim-vs-or	2	Cs_ont_6g012120.1
		Cs_ont_5g022660.1
p739186-fall p739186-summer p755969-lim-vs-or	1	Cs_ont_5g030340.1
p739186-spring p739186-summer p755969-lim-vs-or	4	Cs_ont_2g017790.1
		Cs_ont_Un000480.1
		Cs_ont_7g016580.1
		Cs_ont_7g028790.1
p739186-spring p739186-winter p755969-lim-vs-or	3	Cs_ont_1g029360.1
		Cs_ont_8g001330.1
		Cs_ont_2g010910.1
DPI citrus-species	656	Cs_ont_2g015500.2
		Cs_ont_1g002400.1
		Cs_ont_7g027710.1
		Cs_ont_1g006090.5
		Cs_ont_4g012160.1
		Cs_ont_3g028940.1
		Cs_ont_2g017870.1
		Cs_ont_8g009970.1
		Cs_ont_6g022970.1
		Cs_ont_1g009620.1
		Cs_ont_2g013140.2
		Cs_ont_8g000790.1
		Cs_ont_9g009290.1
		Cs_ont_7g008710.1
		Cs_ont_6g018700.1
		Cs_ont_7g022100.1
		Cs_ont_6g001530.1
		Cs_ont_5g043630.1
		Cs_ont_7g005170.1
		Cs_ont_9g018050.1
		Cs_ont_7g026670.4
		Cs_ont_7g026540.1
		Cs_ont_9g012830.1
		Cs_ont_4g004630.1
		Cs_ont_8g012840.1
		Cs_ont_9g005040.1
		Cs_ont_8g005640.1
		Cs_ont_4g011690.1
		Cs_ont_6g021100.2
		Cs_ont_4g003560.4
		Cs_ont_5g028990.1
		Cs_ont_7g003870.1
		Cs_ont_4g014700.1
		Cs_ont_3g003200.2
		Cs_ont_6g004040.3
		Cs_ont_3g031290.2
		Cs_ont_1g013710.6
		Cs_ont_1g024540.3
		Cs_ont_8g023020.3
		Cs_ont_1g012210.2
		Cs_ont_5g005400.1
		Cs_ont_6g025840.1
		Cs_ont_5g033370.1
		Cs_ont_3g026230.1
		Cs_ont_1g012550.1
		Cs_ont_1g013040.1
		Cs_ont_5g031350.1
		Cs_ont_5g029190.1
		Cs_ont_2g000840.1
		Cs_ont_8g025770.4
		Cs_ont_2g009420.1
		Cs_ont_5g019020.1
		Cs_ont_4g014970.2
		Cs_ont_3g031140.1
		Cs_ont_6g023550.1
		Cs_ont_4g018630.4
		Cs_ont_2g032640.1
		Cs_ont_5g021470.1
		Cs_ont_4g014080.1
		Cs_ont_7g025300.2
		Cs_ont_5g028800.1
		Cs_ont_9g014020.1
		Cs_ont_3g023150.1
		Cs_ont_6g000620.3
		Cs_ont_9g011440.1
		Cs_ont_9g006040.11
		Cs_ont_9g019510.1
		Cs_ont_6g016250.1
		Cs_ont_3g028990.2
		Cs_ont_5g002370.3
		Cs_ont_5g018700.1
		Cs_ont_2g028220.1
		Cs_ont_1g015780.1
		Cs_ont_Un004140.1
		Cs_ont_8g001700.1
		Cs_ont_7g007040.2
		Cs_ont_3g013920.1
		Cs_ont_1g028690.1
		Cs_ont_5g002590.4
		Cs_ont_5g010220.2
		Cs_ont_4g025050.1
		Cs_ont_3g000710.1
		Cs_ont_7g016330.1
		Cs_ont_3g022000.1
		Cs_ont_4g005920.3
		Cs_ont_1g009350.1
		Cs_ont_7g010750.2
		Cs_ont_4g002810.1
		Cs_ont_3g027120.1
		Cs_ont_6g016600.1
		Cs_ont_4g017220.1
		Cs_ont_2g030740.1
		Cs_ont_4g004190.1
		Cs_ont_8g024690.2
		Cs_ont_6g019560.1
		Cs_ont_9g008340.2
		Cs_ont_7g011460.1
		Cs_ont_2g004520.1
		Cs_ont_9g013250.1
		Cs_ont_1g005300.1
		Cs_ont_5g011770.1
		Cs_ont_3g032490.1
		Cs_ont_3g012090.3
		Cs_ont_1g009810.1
		Cs_ont_3g019650.1
		Cs_ont_9g014400.2
		Cs_ont_6g009000.1
		Cs_ont_8g012760.1
		Cs_ont_5g006100.1
		Cs_ont_8g015610.1
		Cs_ont_9g000190.4
		Cs_ont_7g014310.3
		Cs_ont_1g004310.5
		Cs_ont_3g021370.1
		Cs_ont_1g008700.3
		Cs_ont_8g011060.2
		Cs_ont_9g012950.1
		Cs_ont_9g003520.1
		Cs_ont_5g020840.1
		Cs_ont_3g012500.1
		Cs_ont_5g021510.1
		Cs_ont_8g022000.1
		Cs_ont_8g010530.1
		Cs_ont_5g003300.1
		Cs_ont_6g020250.2
		Cs_ont_2g028150.1
		Cs_ont_4g017820.1
		Cs_ont_9g013080.1
		Cs_ont_1g007870.1
		Cs_ont_1g005790.1
		Cs_ont_3g009140.1
		Cs_ont_8g008500.1
		Cs_ont_8g001020.2
		Cs_ont_1g025830.1
		Cs_ont_4g023370.1
		Cs_ont_3g028390.1
		Cs_ont_8g000010.6
		Cs_ont_9g022390.4
		Cs_ont_3g012980.1
		Cs_ont_8g024230.1
		Cs_ont_6g022950.1
		Cs_ont_2g035030.1
		Cs_ont_2g035130.1
		Cs_ont_5g022140.2
		Cs_ont_7g012330.1
		Cs_ont_8g000780.1
		Cs_ont_1g012900.1
		Cs_ont_3g027190.1
		Cs_ont_7g016720.2
		Cs_ont_7g006370.1
		Cs_ont_9g022310.1
		Cs_ont_5g048020.1
		Cs_ont_3g033050.4
		Cs_ont_3g000980.3
		Cs_ont_6g023840.5
		Cs_ont_7g014450.1
		Cs_ont_1g011970.1
		Cs_ont_3g022060.1
		Cs_ont_6g009010.2
		Cs_ont_6g025670.1
		Cs_ont_8g027900.1
		Cs_ont_3g015020.1
		Cs_ont_7g005770.1
		Cs_ont_5g017070.4
		Cs_ont_6g019100.1
		Cs_ont_8g023420.2
		Cs_ont_2g022670.1
		Cs_ont_4g024710.1
		Cs_ont_6g012810.2
		Cs_ont_5g034520.1
		Cs_ont_5g027570.1
		Cs_ont_6g022490.1
		Cs_ont_1g009960.1
		Cs_ont_3g010530.5
		Cs_ont_5g014930.3
		Cs_ont_9g019570.1
		Cs_ont_5g032980.1
		Cs_ont_9g022600.1
		Cs_ont_1g011410.1
		Cs_ont_6g015440.1
		Cs_ont_3g021510.1
		Cs_ont_1g027850.1
		Cs_ont_8g003030.1
		Cs_ont_9g006070.1
		Cs_ont_2g002640.1
		Cs_ont_4g008200.1
		Cs_ont_5g021420.1
		Cs_ont_1g012960.3
		Cs_ont_7g025100.5
		Cs_ont_1g013240.1
		Cs_ont_2g010260.4
		Cs_ont_6g003540.1
		Cs_ont_3g032750.1
		Cs_ont_2g002970.6
		Cs_ont_6g025680.1
		Cs_ont_5g036060.1
		Cs_ont_8g023360.1
		Cs_ont_6g020750.13
		Cs_ont_4g012570.3
		Cs_ont_1g000530.1
		Cs_ont_3g027110.1
		Cs_ont_8g023650.1
		Cs_ont_4g018420.3
		Cs_ont_2g001660.2
		Cs_ont_8g023210.2
		Cs_ont_9g019270.1
		Cs_ont_2g010820.1
		Cs_ont_6g021230.1
		Cs_ont_3g022050.1
		Cs_ont_9g000860.1
		Cs_ont_4g003660.1
		Cs_ont_8g016710.1
		Cs_ont_7g009290.1
		Cs_ont_7g011180.1
		Cs_ont_2g032550.1
		Cs_ont_3g032290.1
		Cs_ont_3g025040.1
		Cs_ont_4g025520.1
		Cs_ont_5g018730.1
		Cs_ont_1g025820.1
		Cs_ont_3g030860.4
		Cs_ont_1g024480.1
		Cs_ont_5g050650.1
		Cs_ont_9g020220.1
		Cs_ont_6g020350.1
		Cs_ont_3g010950.1
		Cs_ont_5g049270.1
		Cs_ont_1g009660.1
		Cs_ont_1g006850.1
		Cs_ont_4g022450.1
		Cs_ont_6g020080.1
		Cs_ont_5g031000.1
		Cs_ont_9g024560.1
		Cs_ont_2g000220.2
		Cs_ont_7g006720.1
		Cs_ont_5g014020.4
		Cs_ont_7g007130.1
		Cs_ont_3g003670.1
		Cs_ont_6g011820.2
		Cs_ont_3g033290.1
		Cs_ont_9g022330.1
		Cs_ont_7g026770.1
		Cs_ont_5g007160.1
		Cs_ont_8g021240.1
		Cs_ont_4g017460.2
		Cs_ont_4g003860.2
		Cs_ont_7g021280.1
		Cs_ont_5g041410.3
		Cs_ont_5g037630.1
		Cs_ont_3g012770.1
		Cs_ont_3g026490.1
		Cs_ont_5g032840.1
		Cs_ont_7g000650.3
		Cs_ont_9g012560.2
		Cs_ont_5g036130.1
		Cs_ont_3g024230.1
		Cs_ont_3g019570.1
		Cs_ont_2g022640.1
		Cs_ont_8g021270.1
		Cs_ont_7g000950.1
		Cs_ont_1g010540.1
		Cs_ont_4g008880.1
		Cs_ont_1g009870.1
		Cs_ont_4g018630.3
		Cs_ont_8g014620.1
		Cs_ont_1g014490.1
		Cs_ont_3g005920.1
		Cs_ont_7g028250.1
		Cs_ont_3g011970.1
		Cs_ont_5g023480.1
		Cs_ont_1g013710.5
		Cs_ont_4g025390.3
		Cs_ont_3g023140.1
		Cs_ont_7g026010.1
		Cs_ont_5g000520.4
		Cs_ont_5g036080.1
		Cs_ont_2g033950.2
		Cs_ont_5g034450.1
		Cs_ont_3g023640.1
		Cs_ont_3g003080.1
		Cs_ont_3g033400.1
		Cs_ont_8g015590.1
		Cs_ont_5g021520.1
		Cs_ont_2g026090.1
		Cs_ont_2g009950.1
		Cs_ont_9g010290.1
		Cs_ont_4g010040.4
		Cs_ont_3g027140.4
		Cs_ont_3g023460.1
		Cs_ont_1g013280.1
		Cs_ont_2g009820.1
		Cs_ont_8g021930.1
		Cs_ont_9g019290.1
		Cs_ont_2g005340.2
		Cs_ont_8g028930.1
		Cs_ont_9g014880.1
		Cs_ont_1g013210.1
		Cs_ont_5g007420.1
		Cs_ont_9g018870.1
		Cs_ont_5g009590.1
		Cs_ont_2g002570.1
		Cs_ont_9g012340.1
		Cs_ont_6g011380.3
		Cs_ont_9g014870.1
		Cs_ont_1g018650.1
		Cs_ont_8g022070.1
		Cs_ont_1g010900.1
		Cs_ont_4g001250.1
		Cs_ont_1g010270.3
		Cs_ont_6g020880.1
		Cs_ont_6g026270.1
		Cs_ont_7g019090.1
		Cs_ont_3g029450.1
		Cs_ont_2g006980.6
		Cs_ont_5g006740.1
		Cs_ont_4g007930.2
		Cs_ont_9g003880.1
		Cs_ont_3g007670.1
		Cs_ont_8g027110.1
		Cs_ont_7g010250.1
		Cs_ont_3g025100.1
		Cs_ont_4g013740.1
		Cs_ont_3g022500.1
		Cs_ont_2g014370.1
		Cs_ont_2g028840.2
		Cs_ont_4g016050.1
		Cs_ont_4g027210.2
		Cs_ont_4g017030.1
		Cs_ont_3g012390.1
		Cs_ont_5g028740.1
		Cs_ont_6g015430.2
		Cs_ont_3g020090.2
		Cs_ont_5g024810.1
		Cs_ont_1g015490.1
		Cs_ont_8g015120.1
		Cs_ont_3g022200.1
		Cs_ont_3g029870.1
		Cs_ont_2g000250.2
		Cs_ont_8g002080.1
		Cs_ont_6g017820.1
		Cs_ont_1g027960.1
		Cs_ont_6g025500.1
		Cs_ont_8g016040.1
		Cs_ont_1g008640.2
		Cs_ont_2g018640.1
		Cs_ont_6g016980.8
		Cs_ont_2g011740.1
		Cs_ont_5g025620.1
		Cs_ont_4g024960.1
		Cs_ont_9g023390.1
		Cs_ont_7g007800.1
		Cs_ont_8g014420.1
		Cs_ont_2g021350.1
		Cs_ont_5g040510.1
		Cs_ont_4g025040.6
		Cs_ont_1g005130.1
		Cs_ont_7g004920.5
		Cs_ont_9g023900.1
		Cs_ont_5g007790.3
		Cs_ont_5g001060.1
		Cs_ont_1g013270.1
		Cs_ont_5g042550.3
		Cs_ont_5g022480.7
		Cs_ont_8g012590.1
		Cs_ont_7g012240.1
		Cs_ont_9g013810.1
		Cs_ont_5g033170.1
		Cs_ont_2g033580.1
		Cs_ont_5g025540.1
		Cs_ont_5g021210.1
		Cs_ont_9g005540.3
		Cs_ont_3g026380.1
		Cs_ont_3g023970.1
		Cs_ont_8g016330.1
		Cs_ont_4g003900.1
		Cs_ont_5g002680.7
		Cs_ont_8g025820.1
		Cs_ont_3g022960.1
		Cs_ont_5g001690.3
		Cs_ont_3g023680.1
		Cs_ont_8g021370.1
		Cs_ont_1g015790.1
		Cs_ont_4g027070.1
		Cs_ont_5g034830.1
		Cs_ont_8g011960.1
		Cs_ont_6g004430.3
		Cs_ont_7g003090.1
		Cs_ont_7g000890.2
		Cs_ont_6g018220.1
		Cs_ont_3g032470.1
		Cs_ont_6g003900.1
		Cs_ont_3g000630.1
		Cs_ont_4g013430.1
		Cs_ont_1g005570.2
		Cs_ont_5g036510.1
		Cs_ont_1g012870.1
		Cs_ont_9g013100.1
		Cs_ont_9g014740.2
		Cs_ont_5g002370.2
		Cs_ont_1g002580.1
		Cs_ont_9g006290.1
		Cs_ont_8g023020.4
		Cs_ont_7g005620.4
		Cs_ont_7g016470.1
		Cs_ont_5g026070.1
		Cs_ont_8g004980.1
		Cs_ont_8g005690.2
		Cs_ont_5g022730.1
		Cs_ont_8g023470.1
		Cs_ont_3g024770.3
		Cs_ont_5g019260.2
		Cs_ont_2g010610.5
		Cs_ont_8g009090.1
		Cs_ont_8g010130.1
		Cs_ont_1g013310.1
		Cs_ont_5g020360.1
		Cs_ont_3g018700.1
		Cs_ont_5g026080.1
		Cs_ont_4g000290.1
		Cs_ont_8g015490.1
		Cs_ont_9g028340.1
		Cs_ont_8g016960.1
		Cs_ont_7g023280.1
		Cs_ont_5g018740.2
		Cs_ont_3g020870.3
		Cs_ont_6g016000.1
		Cs_ont_2g001640.2
		Cs_ont_5g018650.3
		Cs_ont_7g018470.1
		Cs_ont_2g019130.2
		Cs_ont_6g003690.1
		Cs_ont_1g018250.4
		Cs_ont_4g009590.3
		Cs_ont_4g006660.1
		Cs_ont_5g043800.1
		Cs_ont_3g018870.1
		Cs_ont_5g028140.1
		Cs_ont_8g022510.1
		Cs_ont_2g023470.1
		Cs_ont_4g017540.6
		Cs_ont_3g029760.1
		Cs_ont_1g013720.1
		Cs_ont_4g004040.1
		Cs_ont_8g027050.1
		Cs_ont_5g007410.1
		Cs_ont_8g029410.1
		Cs_ont_8g021050.1
		Cs_ont_8g021420.1
		Cs_ont_3g008670.1
		Cs_ont_3g017460.1
		Cs_ont_4g020250.3
		Cs_ont_1g013400.1
		Cs_ont_1g023500.3
		Cs_ont_3g028820.1
		Cs_ont_5g005500.1
		Cs_ont_6g000200.1
		Cs_ont_4g019620.2
		Cs_ont_3g002340.2
		Cs_ont_9g020240.1
		Cs_ont_4g015040.2
		Cs_ont_1g014560.1
		Cs_ont_6g024380.1
		Cs_ont_6g017130.2
		Cs_ont_2g019300.1
		Cs_ont_5g023100.1
		Cs_ont_9g023660.1
		Cs_ont_9g015480.1
		Cs_ont_5g034320.1
		Cs_ont_4g006110.1
		Cs_ont_3g032470.5
		Cs_ont_8g027100.1
		Cs_ont_5g002880.1
		Cs_ont_8g015540.1
		Cs_ont_6g015520.1
		Cs_ont_9g006840.3
		Cs_ont_6g018510.1
		Cs_ont_4g016120.1
		Cs_ont_6g011450.1
		Cs_ont_7g027780.1
		Cs_ont_2g000580.1
		Cs_ont_3g005420.1
		Cs_ont_4g003080.1
		Cs_ont_7g010010.5
		Cs_ont_5g016120.1
		Cs_ont_2g023640.2
		Cs_ont_1g001010.1
		Cs_ont_5g023500.1
		Cs_ont_1g004100.1
		Cs_ont_1g013060.1
		Cs_ont_2g033300.1
		Cs_ont_5g045090.1
		Cs_ont_4g024300.4
		Cs_ont_6g014810.1
		Cs_ont_5g039940.1
		Cs_ont_4g013700.1
		Cs_ont_8g009960.1
		Cs_ont_1g025350.2
		Cs_ont_5g020590.4
		Cs_ont_3g032140.1
		Cs_ont_5g023140.2
		Cs_ont_1g008810.1
		Cs_ont_4g024130.2
		Cs_ont_2g006220.1
		Cs_ont_9g021360.1
		Cs_ont_8g019240.1
		Cs_ont_9g020660.1
		Cs_ont_6g004460.1
		Cs_ont_4g006180.1
		Cs_ont_5g031530.3
		Cs_ont_3g024460.1
		Cs_ont_6g002300.7
		Cs_ont_3g031970.1
		Cs_ont_9g012480.1
		Cs_ont_3g001630.1
		Cs_ont_3g020670.1
		Cs_ont_2g023950.1
		Cs_ont_9g010540.1
		Cs_ont_6g009210.1
		Cs_ont_5g045720.2
		Cs_ont_6g022400.1
		Cs_ont_8g015630.1
		Cs_ont_4g018640.3
		Cs_ont_4g016940.1
		Cs_ont_7g005630.1
		Cs_ont_3g022380.1
		Cs_ont_6g011890.1
		Cs_ont_9g012900.1
		Cs_ont_6g026150.2
		Cs_ont_5g024160.1
		Cs_ont_5g022690.1
		Cs_ont_3g029110.1
		Cs_ont_7g011960.3
		Cs_ont_8g017590.1
		Cs_ont_9g001010.3
		Cs_ont_1g013330.1
		Cs_ont_4g021260.1
		Cs_ont_8g018230.1
		Cs_ont_5g013990.1
		Cs_ont_1g012780.1
		Cs_ont_7g020400.1
		Cs_ont_8g021110.1
		Cs_ont_6g019900.1
		Cs_ont_2g028940.3
		Cs_ont_7g003600.3
		Cs_ont_4g003830.2
		Cs_ont_3g002100.1
		Cs_ont_5g006100.2
		Cs_ont_5g020040.2
		Cs_ont_2g014230.1
		Cs_ont_9g014490.1
		Cs_ont_8g010580.1
		Cs_ont_4g022650.5
		Cs_ont_1g012800.1
		Cs_ont_9g014400.1
		Cs_ont_4g015040.1
		Cs_ont_1g019930.1
		Cs_ont_2g032250.1
		Cs_ont_3g021830.1
		Cs_ont_4g020030.1
		Cs_ont_3g021490.1
		Cs_ont_6g016060.1
		Cs_ont_9g020810.1
		Cs_ont_5g034230.2
		Cs_ont_8g016320.1
		Cs_ont_1g026650.1
		Cs_ont_1g005060.2
		Cs_ont_7g026190.1
		Cs_ont_9g022300.1
		Cs_ont_9g008850.1
		Cs_ont_6g014390.4
		Cs_ont_4g007470.1
		Cs_ont_6g019920.1
		Cs_ont_8g005800.1
		Cs_ont_6g022040.1
		Cs_ont_8g020510.1
		Cs_ont_3g022080.1
		Cs_ont_7g001390.2
		Cs_ont_4g011750.1
		Cs_ont_3g033100.1
		Cs_ont_5g049970.1
		Cs_ont_9g020670.1
[truncated: 7,729 more rows]

## Sheet: Citrus species - upregulated
Citrus species		Intersection	Total genes
		p755969	21
		p755969 + tissue	3
		p755969 + DPI	25
		Total	49
#category	term ID	term description	observed gene count	background gene count	strength	signal	false discovery rate	matching proteins in your network (IDs)	matching proteins in your network (labels)
GO Process	GO:0009231	Riboflavin biosynthetic process	6	41	2.09	2.25	1.02e-07	STRG0A34EFH.Cs_ont_6g011080.1,STRG0A34EFH.Cs_ont_6g023270.1,STRG0A34EFH.Cs_ont_6g023270.2,STRG0A34EFH.Cs_ont_6g023840.1,STRG0A34EFH.Cs_ont_6g023840.2,STRG0A34EFH.Cs_ont_6g023840.4	Cs_ont_6g011080.1,Cs_ont_6g023270.1,Cs_ont_6g023270.2,Cs_ont_6g023840.1,Cs_ont_6g023840.2,Cs_ont_6g023840.4
GO Process	GO:0046443	FAD metabolic process	3	12	2.32	1.16	0.00036	STRG0A34EFH.Cs_ont_6g023840.1,STRG0A34EFH.Cs_ont_6g023840.2,STRG0A34EFH.Cs_ont_6g023840.4	Cs_ont_6g023840.1,Cs_ont_6g023840.2,Cs_ont_6g023840.4
GO Process	GO:0044281	Small molecule metabolic process	15	3472	0.56	0.47	0.0042	STRG0A34EFH.Cs_ont_1g018610.1,STRG0A34EFH.Cs_ont_1g018640.1,STRG0A34EFH.Cs_ont_1g018650.1,STRG0A34EFH.Cs_ont_1g018760.1,STRG0A34EFH.Cs_ont_1g018800.1,STRG0A34EFH.Cs_ont_2g018560.1,STRG0A34EFH.Cs_ont_3g003650.5,STRG0A34EFH.Cs_ont_4g012350.1,STRG0A34EFH.Cs_ont_6g011080.1,STRG0A34EFH.Cs_ont_6g023270.1,STRG0A34EFH.Cs_ont_6g023270.2,STRG0A34EFH.Cs_ont_6g023840.1,STRG0A34EFH.Cs_ont_6g023840.2,STRG0A34E…	Cs_ont_1g018610.1,Cs_ont_1g018640.1,Cs_ont_1g018650.1,Cs_ont_1g018760.1,Cs_ont_1g018800.1,Cs_ont_2g018560.1,Cs_ont_3g003650.5,Cs_ont_4g012350.1,Cs_ont_6g011080.1,Cs_ont_6g023270.1,Cs_ont_6g023270.2,Cs_ont_6g023840.1,Cs_ont_6g023840.2,Cs_ont_6g023840.4,Cs_ont_6g026080.1
GO Process	GO:0009644	Response to high light intensity	3	45	1.75	0.66	0.0101	STRG0A34EFH.Cs_ont_6g023840.1,STRG0A34EFH.Cs_ont_6g023840.2,STRG0A34EFH.Cs_ont_6g023840.4	Cs_ont_6g023840.1,Cs_ont_6g023840.2,Cs_ont_6g023840.4
GO Function	GO:0003973	(S)-2-hydroxy-acid oxidase activity	5	15	2.45	2.38	7.22e-08	STRG0A34EFH.Cs_ont_1g018610.1,STRG0A34EFH.Cs_ont_1g018640.1,STRG0A34EFH.Cs_ont_1g018650.1,STRG0A34EFH.Cs_ont_1g018760.1,STRG0A34EFH.Cs_ont_1g018800.1	Cs_ont_1g018610.1,Cs_ont_1g018640.1,Cs_ont_1g018650.1,Cs_ont_1g018760.1,Cs_ont_1g018800.1
GO Function	GO:0008835	Diaminohydroxyphosphoribosylaminopyrimidine deaminase activity	4	7	2.68	2.08	6.99e-07	STRG0A34EFH.Cs_ont_6g011080.1,STRG0A34EFH.Cs_ont_6g023840.1,STRG0A34EFH.Cs_ont_6g023840.2,STRG0A34EFH.Cs_ont_6g023840.4	Cs_ont_6g011080.1,Cs_ont_6g023840.1,Cs_ont_6g023840.2,Cs_ont_6g023840.4
GO Function	GO:0016614	Oxidoreductase activity, acting on CH-OH group of donors	9	500	1.18	1.3	5.52e-06	STRG0A34EFH.Cs_ont_1g018610.1,STRG0A34EFH.Cs_ont_1g018640.1,STRG0A34EFH.Cs_ont_1g018650.1,STRG0A34EFH.Cs_ont_1g018760.1,STRG0A34EFH.Cs_ont_1g018800.1,STRG0A34EFH.Cs_ont_6g023840.1,STRG0A34EFH.Cs_ont_6g023840.2,STRG0A34EFH.Cs_ont_6g023840.4,STRG0A34EFH.Cs_ont_8g027960.2	Cs_ont_1g018610.1,Cs_ont_1g018640.1,Cs_ont_1g018650.1,Cs_ont_1g018760.1,Cs_ont_1g018800.1,Cs_ont_6g023840.1,Cs_ont_6g023840.2,Cs_ont_6g023840.4,Cs_ont_8g027960.2
GO Function	GO:0010181	FMN binding	5	74	1.75	1.47	1.99e-05	STRG0A34EFH.Cs_ont_1g018610.1,STRG0A34EFH.Cs_ont_1g018640.1,STRG0A34EFH.Cs_ont_1g018650.1,STRG0A34EFH.Cs_ont_1g018760.1,STRG0A34EFH.Cs_ont_1g018800.1	Cs_ont_1g018610.1,Cs_ont_1g018640.1,Cs_ont_1g018650.1,Cs_ont_1g018760.1,Cs_ont_1g018800.1
GO Function	GO:0008703	5-amino-6-(5-phosphoribosylamino)uracil reductase activity	3	5	2.7	1.51	3.51e-05	STRG0A34EFH.Cs_ont_6g023840.1,STRG0A34EFH.Cs_ont_6g023840.2,STRG0A34EFH.Cs_ont_6g023840.4	Cs_ont_6g023840.1,Cs_ont_6g023840.2,Cs_ont_6g023840.4
GO Function	GO:0043726	5-amino-6-(5-phosphoribitylamino)uracil phosphatase activity	2	6	2.45	0.68	0.0102	STRG0A34EFH.Cs_ont_6g023270.1,STRG0A34EFH.Cs_ont_6g023270.2	Cs_ont_6g023270.1,Cs_ont_6g023270.2
GO Component	GO:0005777	Peroxisome	6	497	1.01	0.46	0.0261	STRG0A34EFH.Cs_ont_1g018610.1,STRG0A34EFH.Cs_ont_1g018640.1,STRG0A34EFH.Cs_ont_1g018650.1,STRG0A34EFH.Cs_ont_1g018760.1,STRG0A34EFH.Cs_ont_1g018800.1,STRG0A34EFH.Cs_ont_8g027960.2	Cs_ont_1g018610.1,Cs_ont_1g018640.1,Cs_ont_1g018650.1,Cs_ont_1g018760.1,Cs_ont_1g018800.1,Cs_ont_8g027960.2
STRING clusters	CL:43398	Glyoxylate reductase activity, and (S)-2-hydroxy-acid oxidase activity	6	29	2.24	2.47	2.86e-08	STRG0A34EFH.Cs_ont_1g018610.1,STRG0A34EFH.Cs_ont_1g018640.1,STRG0A34EFH.Cs_ont_1g018650.1,STRG0A34EFH.Cs_ont_1g018760.1,STRG0A34EFH.Cs_ont_1g018800.1,STRG0A34EFH.Cs_ont_8g027960.2	Cs_ont_1g018610.1,Cs_ont_1g018640.1,Cs_ont_1g018650.1,Cs_ont_1g018760.1,Cs_ont_1g018800.1,Cs_ont_8g027960.2
STRING clusters	CL:45464	Flavin-containing compound biosynthetic process	6	36	2.15	2.38	4.59e-08	STRG0A34EFH.Cs_ont_6g011080.1,STRG0A34EFH.Cs_ont_6g023270.1,STRG0A34EFH.Cs_ont_6g023270.2,STRG0A34EFH.Cs_ont_6g023840.1,STRG0A34EFH.Cs_ont_6g023840.2,STRG0A34EFH.Cs_ont_6g023840.4	Cs_ont_6g011080.1,Cs_ont_6g023270.1,Cs_ont_6g023270.2,Cs_ont_6g023840.1,Cs_ont_6g023840.2,Cs_ont_6g023840.4
STRING clusters	CL:45465	Riboflavin metabolic process	5	20	2.32	2.24	1.73e-07	STRG0A34EFH.Cs_ont_6g011080.1,STRG0A34EFH.Cs_ont_6g023270.1,STRG0A34EFH.Cs_ont_6g023840.1,STRG0A34EFH.Cs_ont_6g023840.2,STRG0A34EFH.Cs_ont_6g023840.4	Cs_ont_6g011080.1,Cs_ont_6g023270.1,Cs_ont_6g023840.1,Cs_ont_6g023840.2,Cs_ont_6g023840.4
STRING clusters	CL:43403	Glyoxylate reductase activity, and (S)-2-hydroxy-acid oxidase activity	4	24	2.15	1.43	5.01e-05	STRG0A34EFH.Cs_ont_1g018650.1,STRG0A34EFH.Cs_ont_1g018760.1,STRG0A34EFH.Cs_ont_1g018800.1,STRG0A34EFH.Cs_ont_8g027960.2	Cs_ont_1g018650.1,Cs_ont_1g018760.1,Cs_ont_1g018800.1,Cs_ont_8g027960.2
KEGG	map00740	Riboflavin metabolism	6	162	1.49	1.47	8.34e-06	STRG0A34EFH.Cs_ont_6g011080.1,STRG0A34EFH.Cs_ont_6g023270.1,STRG0A34EFH.Cs_ont_6g023270.2,STRG0A34EFH.Cs_ont_6g023840.1,STRG0A34EFH.Cs_ont_6g023840.2,STRG0A34EFH.Cs_ont_6g023840.4	Cs_ont_6g011080.1,Cs_ont_6g023270.1,Cs_ont_6g023270.2,Cs_ont_6g023840.1,Cs_ont_6g023840.2,Cs_ont_6g023840.4
KEGG	map00630	Glyoxylate and dicarboxylate metabolism	6	273	1.27	1.12	8.19e-05	STRG0A34EFH.Cs_ont_1g018610.1,STRG0A34EFH.Cs_ont_1g018640.1,STRG0A34EFH.Cs_ont_1g018650.1,STRG0A34EFH.Cs_ont_1g018760.1,STRG0A34EFH.Cs_ont_1g018800.1,STRG0A34EFH.Cs_ont_8g027960.2	Cs_ont_1g018610.1,Cs_ont_1g018640.1,Cs_ont_1g018650.1,Cs_ont_1g018760.1,Cs_ont_1g018800.1,Cs_ont_8g027960.2
KEGG	map01110	Biosynthesis of secondary metabolites	16	4205	0.5	0.49	0.0012	STRG0A34EFH.Cs_ont_1g018610.1,STRG0A34EFH.Cs_ont_1g018640.1,STRG0A34EFH.Cs_ont_1g018650.1,STRG0A34EFH.Cs_ont_1g018760.1,STRG0A34EFH.Cs_ont_1g018800.1,STRG0A34EFH.Cs_ont_2g023770.4,STRG0A34EFH.Cs_ont_3g003650.5,STRG0A34EFH.Cs_ont_6g011080.1,STRG0A34EFH.Cs_ont_6g023270.1,STRG0A34EFH.Cs_ont_6g023270.2,STRG0A34EFH.Cs_ont_6g023840.1,STRG0A34EFH.Cs_ont_6g023840.2,STRG0A34EFH.Cs_ont_6g023840.4,STRG0A34E…	Cs_ont_1g018610.1,Cs_ont_1g018640.1,Cs_ont_1g018650.1,Cs_ont_1g018760.1,Cs_ont_1g018800.1,Cs_ont_2g023770.4,Cs_ont_3g003650.5,Cs_ont_6g011080.1,Cs_ont_6g023270.1,Cs_ont_6g023270.2,Cs_ont_6g023840.1,Cs_ont_6g023840.2,Cs_ont_6g023840.4,Cs_ont_6g025500.1,Cs_ont_8g027960.2,Cs_ont_9g024680.1
KEGG	map04146	Peroxisome	5	328	1.11	0.75	0.0019	STRG0A34EFH.Cs_ont_1g018610.1,STRG0A34EFH.Cs_ont_1g018640.1,STRG0A34EFH.Cs_ont_1g018650.1,STRG0A34EFH.Cs_ont_1g018760.1,STRG0A34EFH.Cs_ont_1g018800.1	Cs_ont_1g018610.1,Cs_ont_1g018640.1,Cs_ont_1g018650.1,Cs_ont_1g018760.1,Cs_ont_1g018800.1
KEGG	map01100	Metabolic pathways	24	10324	0.29	0.31	0.0113	STRG0A34EFH.Cs_ont_1g018610.1,STRG0A34EFH.Cs_ont_1g018640.1,STRG0A34EFH.Cs_ont_1g018650.1,STRG0A34EFH.Cs_ont_1g018760.1,STRG0A34EFH.Cs_ont_1g018800.1,STRG0A34EFH.Cs_ont_2g023770.4,STRG0A34EFH.Cs_ont_3g003650.5,STRG0A34EFH.Cs_ont_3g027070.1,STRG0A34EFH.Cs_ont_4g003900.1,STRG0A34EFH.Cs_ont_4g010770.1,STRG0A34EFH.Cs_ont_4g012350.1,STRG0A34EFH.Cs_ont_6g011080.1,STRG0A34EFH.Cs_ont_6g012810.2,STRG0A34E…	Cs_ont_1g018610.1,Cs_ont_1g018640.1,Cs_ont_1g018650.1,Cs_ont_1g018760.1,Cs_ont_1g018800.1,Cs_ont_2g023770.4,Cs_ont_3g003650.5,Cs_ont_3g027070.1,Cs_ont_4g003900.1,Cs_ont_4g010770.1,Cs_ont_4g012350.1,Cs_ont_6g011080.1,Cs_ont_6g012810.2,Cs_ont_6g015010.2,Cs_ont_6g023270.1,Cs_ont_6g023270.2,Cs_ont_6g023840.1,Cs_ont_6g023840.2,Cs_ont_6g023840.4,Cs_ont_6g025500.1,Cs_ont_6g026080.1,Cs_ont_7g026540.1,Cs_…
KEGG	map01200	Carbon metabolism	6	788	0.81	0.5	0.0113	STRG0A34EFH.Cs_ont_1g018610.1,STRG0A34EFH.Cs_ont_1g018640.1,STRG0A34EFH.Cs_ont_1g018650.1,STRG0A34EFH.Cs_ont_1g018760.1,STRG0A34EFH.Cs_ont_1g018800.1,STRG0A34EFH.Cs_ont_8g027960.2	Cs_ont_1g018610.1,Cs_ont_1g018640.1,Cs_ont_1g018650.1,Cs_ont_1g018760.1,Cs_ont_1g018800.1,Cs_ont_8g027960.2
Reactome	MAP-110329	Cleavage of the damaged pyrimidine	4	31	2.04	1.35	7.90e-05	STRG0A34EFH.Cs_ont_6g011080.1,STRG0A34EFH.Cs_ont_6g023840.1,STRG0A34EFH.Cs_ont_6g023840.2,STRG0A34EFH.Cs_ont_6g023840.4	Cs_ont_6g011080.1,Cs_ont_6g023840.1,Cs_ont_6g023840.2,Cs_ont_6g023840.4
Reactome	MAP-73928	Depyrimidination	4	31	2.04	1.35	7.90e-05	STRG0A34EFH.Cs_ont_6g011080.1,STRG0A34EFH.Cs_ont_6g023840.1,STRG0A34EFH.Cs_ont_6g023840.2,STRG0A34EFH.Cs_ont_6g023840.4	Cs_ont_6g011080.1,Cs_ont_6g023840.1,Cs_ont_6g023840.2,Cs_ont_6g023840.4
Reactome	MAP-73929	Base-Excision Repair, AP Site Formation	4	54	1.79	1.18	0.00021	STRG0A34EFH.Cs_ont_6g011080.1,STRG0A34EFH.Cs_ont_6g023840.1,STRG0A34EFH.Cs_ont_6g023840.2,STRG0A34EFH.Cs_ont_6g023840.4	Cs_ont_6g011080.1,Cs_ont_6g023840.1,Cs_ont_6g023840.2,Cs_ont_6g023840.4
Reactome	MAP-9033241	Peroxisomal protein import	5	152	1.44	1.06	0.00028	STRG0A34EFH.Cs_ont_1g018610.1,STRG0A34EFH.Cs_ont_1g018640.1,STRG0A34EFH.Cs_ont_1g018650.1,STRG0A34EFH.Cs_ont_1g018760.1,STRG0A34EFH.Cs_ont_1g018800.1	Cs_ont_1g018610.1,Cs_ont_1g018640.1,Cs_ont_1g018650.1,Cs_ont_1g018760.1,Cs_ont_1g018800.1
Reactome	MAP-73884	Base Excision Repair	4	149	1.35	0.69	0.0060	STRG0A34EFH.Cs_ont_6g011080.1,STRG0A34EFH.Cs_ont_6g023840.1,STRG0A34EFH.Cs_ont_6g023840.2,STRG0A34EFH.Cs_ont_6g023840.4	Cs_ont_6g011080.1,Cs_ont_6g023840.1,Cs_ont_6g023840.2,Cs_ont_6g023840.4
Reactome	MAP-9609507	Protein localization	5	459	0.96	0.43	0.0332	STRG0A34EFH.Cs_ont_1g018610.1,STRG0A34EFH.Cs_ont_1g018640.1,STRG0A34EFH.Cs_ont_1g018650.1,STRG0A34EFH.Cs_ont_1g018760.1,STRG0A34EFH.Cs_ont_1g018800.1	Cs_ont_1g018610.1,Cs_ont_1g018640.1,Cs_ont_1g018650.1,Cs_ont_1g018760.1,Cs_ont_1g018800.1
Reactome	MAP-73894	DNA Repair	6	795	0.8	0.37	0.0465	STRG0A34EFH.Cs_ont_1g006070.1,STRG0A34EFH.Cs_ont_5g019580.4,STRG0A34EFH.Cs_ont_6g011080.1,STRG0A34EFH.Cs_ont_6g023840.1,STRG0A34EFH.Cs_ont_6g023840.2,STRG0A34EFH.Cs_ont_6g023840.4	Cs_ont_1g006070.1,Cs_ont_5g019580.4,Cs_ont_6g011080.1,Cs_ont_6g023840.1,Cs_ont_6g023840.2,Cs_ont_6g023840.4
COMPARTMENTS	GOCC:0005777	Peroxisome	6	411	1.09	0.53	0.0153	STRG0A34EFH.Cs_ont_1g018610.1,STRG0A34EFH.Cs_ont_1g018640.1,STRG0A34EFH.Cs_ont_1g018650.1,STRG0A34EFH.Cs_ont_1g018760.1,STRG0A34EFH.Cs_ont_1g018800.1,STRG0A34EFH.Cs_ont_8g027960.2	Cs_ont_1g018610.1,Cs_ont_1g018640.1,Cs_ont_1g018650.1,Cs_ont_1g018760.1,Cs_ont_1g018800.1,Cs_ont_8g027960.2
UniProt Keywords	KW-0288	FMN	5	27	2.19	2.25	1.30e-07	STRG0A34EFH.Cs_ont_1g018610.1,STRG0A34EFH.Cs_ont_1g018640.1,STRG0A34EFH.Cs_ont_1g018650.1,STRG0A34EFH.Cs_ont_1g018760.1,STRG0A34EFH.Cs_ont_1g018800.1	Cs_ont_1g018610.1,Cs_ont_1g018640.1,Cs_ont_1g018650.1,Cs_ont_1g018760.1,Cs_ont_1g018800.1
UniProt Keywords	KW-0285	Flavoprotein	6	237	1.33	1.17	6.97e-05	STRG0A34EFH.Cs_ont_1g018610.1,STRG0A34EFH.Cs_ont_1g018640.1,STRG0A34EFH.Cs_ont_1g018650.1,STRG0A34EFH.Cs_ont_1g018760.1,STRG0A34EFH.Cs_ont_1g018800.1,STRG0A34EFH.Cs_ont_2g023770.4	Cs_ont_1g018610.1,Cs_ont_1g018640.1,Cs_ont_1g018650.1,Cs_ont_1g018760.1,Cs_ont_1g018800.1,Cs_ont_2g023770.4
UniProt Keywords	KW-0819	tRNA processing	5	120	1.54	1.26	6.97e-05	STRG0A34EFH.Cs_ont_6g011080.1,STRG0A34EFH.Cs_ont_6g023840.1,STRG0A34EFH.Cs_ont_6g023840.2,STRG0A34EFH.Cs_ont_6g023840.4,STRG0A34EFH.Cs_ont_9g000190.3	Cs_ont_6g011080.1,Cs_ont_6g023840.1,Cs_ont_6g023840.2,Cs_ont_6g023840.4,Cs_ont_9g000190.3

## Sheet: Citrus species - downregulated
Citrus species		Intersection	Genes
		p755969	91
		p755969 + tissue	19
		Total	110
#category	term ID	term description	observed gene count	background gene count	strength	signal	false discovery rate	matching proteins in your network (IDs)	matching proteins in your network (labels)
GO Process	GO:0015938	Coenzyme A catabolic process	4	14	2.07	0.95	0.00044	STRG0A34EFH.Cs_ont_2g004050.1,STRG0A34EFH.Cs_ont_2g004050.2,STRG0A34EFH.Cs_ont_2g004050.3,STRG0A34EFH.Cs_ont_6g014230.1	Cs_ont_2g004050.1,Cs_ont_2g004050.2,Cs_ont_2g004050.3,Cs_ont_6g014230.1
GO Process	GO:0006633	Fatty acid biosynthetic process	7	290	1.0	0.6	0.0043	STRG0A34EFH.Cs_ont_1g018570.1,STRG0A34EFH.Cs_ont_1g018590.1,STRG0A34EFH.Cs_ont_3g013810.1,STRG0A34EFH.Cs_ont_3g013810.2,STRG0A34EFH.Cs_ont_3g013810.3,STRG0A34EFH.Cs_ont_3g013810.4,STRG0A34EFH.Cs_ont_3g013810.5	Cs_ont_1g018570.1,Cs_ont_1g018590.1,Cs_ont_3g013810.1,Cs_ont_3g013810.2,Cs_ont_3g013810.3,Cs_ont_3g013810.4,Cs_ont_3g013810.5
GO Process	GO:0046434	Organophosphate catabolic process	5	179	1.06	0.41	0.0290	STRG0A34EFH.Cs_ont_2g004050.1,STRG0A34EFH.Cs_ont_2g004050.2,STRG0A34EFH.Cs_ont_2g004050.3,STRG0A34EFH.Cs_ont_6g014230.1,STRG0A34EFH.Cs_ont_8g020830.4	Cs_ont_2g004050.1,Cs_ont_2g004050.2,Cs_ont_2g004050.3,Cs_ont_6g014230.1,Cs_ont_8g020830.4
GO Process	GO:0010267	ta-siRNA processing	3	39	1.5	0.39	0.0420	STRG0A34EFH.Cs_ont_1g015760.1,STRG0A34EFH.Cs_ont_1g015770.1,STRG0A34EFH.Cs_ont_8g006740.1	Cs_ont_1g015760.1,Cs_ont_1g015770.1,Cs_ont_8g006740.1
GO Function	GO:0045300	Acyl-[acyl-carrier-protein] desaturase activity	5	14	2.17	1.6	2.02e-06	STRG0A34EFH.Cs_ont_3g013810.1,STRG0A34EFH.Cs_ont_3g013810.2,STRG0A34EFH.Cs_ont_3g013810.3,STRG0A34EFH.Cs_ont_3g013810.4,STRG0A34EFH.Cs_ont_3g013810.5	Cs_ont_3g013810.1,Cs_ont_3g013810.2,Cs_ont_3g013810.3,Cs_ont_3g013810.4,Cs_ont_3g013810.5
GO Function	GO:0003986	acetyl-CoA hydrolase activity	4	13	2.1	1.15	8.89e-05	STRG0A34EFH.Cs_ont_2g004050.1,STRG0A34EFH.Cs_ont_2g004050.2,STRG0A34EFH.Cs_ont_2g004050.3,STRG0A34EFH.Cs_ont_6g014230.1	Cs_ont_2g004050.1,Cs_ont_2g004050.2,Cs_ont_2g004050.3,Cs_ont_6g014230.1
GO Function	GO:0010945	CoA pyrophosphatase activity	4	14	2.07	1.14	8.89e-05	STRG0A34EFH.Cs_ont_2g004050.1,STRG0A34EFH.Cs_ont_2g004050.2,STRG0A34EFH.Cs_ont_2g004050.3,STRG0A34EFH.Cs_ont_6g014230.1	Cs_ont_2g004050.1,Cs_ont_2g004050.2,Cs_ont_2g004050.3,Cs_ont_6g014230.1
GO Function	GO:0047372	Acylglycerol lipase activity	3	33	1.57	0.42	0.0313	STRG0A34EFH.Cs_ont_2g009750.1,STRG0A34EFH.Cs_ont_7g005900.1,STRG0A34EFH.Cs_ont_7g006140.1	Cs_ont_2g009750.1,Cs_ont_7g005900.1,Cs_ont_7g006140.1
GO Function	GO:0034062	5-3 RNA polymerase activity	4	108	1.18	0.36	0.0486	STRG0A34EFH.Cs_ont_1g015760.1,STRG0A34EFH.Cs_ont_1g015770.1,STRG0A34EFH.Cs_ont_3g019310.1,STRG0A34EFH.Cs_ont_3g019370.1	Cs_ont_1g015760.1,Cs_ont_1g015770.1,Cs_ont_3g019310.1,Cs_ont_3g019370.1
STRING clusters	CL:48702	Fatty acid biosynthesis	8	91	1.56	1.57	1.08e-06	STRG0A34EFH.Cs_ont_1g018570.1,STRG0A34EFH.Cs_ont_1g018590.1,STRG0A34EFH.Cs_ont_3g013810.1,STRG0A34EFH.Cs_ont_3g013810.2,STRG0A34EFH.Cs_ont_3g013810.3,STRG0A34EFH.Cs_ont_3g013810.4,STRG0A34EFH.Cs_ont_3g013810.5,STRG0A34EFH.Cs_ont_7g012660.1	Cs_ont_1g018570.1,Cs_ont_1g018590.1,Cs_ont_3g013810.1,Cs_ont_3g013810.2,Cs_ont_3g013810.3,Cs_ont_3g013810.4,Cs_ont_3g013810.5,Cs_ont_7g012660.1
STRING clusters	CL:80293	acetyl-CoA hydrolase activity	4	5	2.52	1.36	1.68e-05	STRG0A34EFH.Cs_ont_2g004050.1,STRG0A34EFH.Cs_ont_2g004050.2,STRG0A34EFH.Cs_ont_2g004050.3,STRG0A34EFH.Cs_ont_6g014230.1	Cs_ont_2g004050.1,Cs_ont_2g004050.2,Cs_ont_2g004050.3,Cs_ont_6g014230.1
STRING clusters	CL:48707	Fatty acid synthase activity, and Acyl-[acyl-carrier-protein] desaturase activity	4	52	1.5	0.46	0.0224	STRG0A34EFH.Cs_ont_1g018590.1,STRG0A34EFH.Cs_ont_3g013810.4,STRG0A34EFH.Cs_ont_3g013810.5,STRG0A34EFH.Cs_ont_7g012660.1	Cs_ont_1g018590.1,Cs_ont_3g013810.4,Cs_ont_3g013810.5,Cs_ont_7g012660.1
KEGG	map00061	Fatty acid biosynthesis	8	122	1.43	1.7	1.81e-07	STRG0A34EFH.Cs_ont_1g018570.1,STRG0A34EFH.Cs_ont_1g018590.1,STRG0A34EFH.Cs_ont_3g013810.1,STRG0A34EFH.Cs_ont_3g013810.2,STRG0A34EFH.Cs_ont_3g013810.3,STRG0A34EFH.Cs_ont_3g013810.4,STRG0A34EFH.Cs_ont_3g013810.5,STRG0A34EFH.Cs_ont_7g012660.1	Cs_ont_1g018570.1,Cs_ont_1g018590.1,Cs_ont_3g013810.1,Cs_ont_3g013810.2,Cs_ont_3g013810.3,Cs_ont_3g013810.4,Cs_ont_3g013810.5,Cs_ont_7g012660.1
KEGG	map01212	Fatty acid metabolism	8	215	1.19	1.25	6.18e-06	STRG0A34EFH.Cs_ont_1g018570.1,STRG0A34EFH.Cs_ont_1g018590.1,STRG0A34EFH.Cs_ont_3g013810.1,STRG0A34EFH.Cs_ont_3g013810.2,STRG0A34EFH.Cs_ont_3g013810.3,STRG0A34EFH.Cs_ont_3g013810.4,STRG0A34EFH.Cs_ont_3g013810.5,STRG0A34EFH.Cs_ont_7g012660.1	Cs_ont_1g018570.1,Cs_ont_1g018590.1,Cs_ont_3g013810.1,Cs_ont_3g013810.2,Cs_ont_3g013810.3,Cs_ont_3g013810.4,Cs_ont_3g013810.5,Cs_ont_7g012660.1
KEGG	map01040	Biosynthesis of unsaturated fatty acids	5	119	1.24	0.82	0.00070	STRG0A34EFH.Cs_ont_3g013810.1,STRG0A34EFH.Cs_ont_3g013810.2,STRG0A34EFH.Cs_ont_3g013810.3,STRG0A34EFH.Cs_ont_3g013810.4,STRG0A34EFH.Cs_ont_3g013810.5	Cs_ont_3g013810.1,Cs_ont_3g013810.2,Cs_ont_3g013810.3,Cs_ont_3g013810.4,Cs_ont_3g013810.5
Reactome	MAP-109582	Hemostasis	10	601	0.84	0.66	0.0014	STRG0A34EFH.Cs_ont_3g013810.1,STRG0A34EFH.Cs_ont_3g013810.2,STRG0A34EFH.Cs_ont_3g013810.3,STRG0A34EFH.Cs_ont_3g013810.4,STRG0A34EFH.Cs_ont_3g013810.5,STRG0A34EFH.Cs_ont_3g019330.1,STRG0A34EFH.Cs_ont_3g019340.1,STRG0A34EFH.Cs_ont_5g005390.1,STRG0A34EFH.Cs_ont_7g005900.1,STRG0A34EFH.Cs_ont_7g006140.1	Cs_ont_3g013810.1,Cs_ont_3g013810.2,Cs_ont_3g013810.3,Cs_ont_3g013810.4,Cs_ont_3g013810.5,Cs_ont_3g019330.1,Cs_ont_3g019340.1,Cs_ont_5g005390.1,Cs_ont_7g005900.1,Cs_ont_7g006140.1
Reactome	MAP-983231	Factors involved in megakaryocyte development and platelet production	8	326	1.01	0.71	0.0014	STRG0A34EFH.Cs_ont_3g013810.1,STRG0A34EFH.Cs_ont_3g013810.2,STRG0A34EFH.Cs_ont_3g013810.3,STRG0A34EFH.Cs_ont_3g013810.4,STRG0A34EFH.Cs_ont_3g013810.5,STRG0A34EFH.Cs_ont_3g019330.1,STRG0A34EFH.Cs_ont_3g019340.1,STRG0A34EFH.Cs_ont_5g005390.1	Cs_ont_3g013810.1,Cs_ont_3g013810.2,Cs_ont_3g013810.3,Cs_ont_3g013810.4,Cs_ont_3g013810.5,Cs_ont_3g019330.1,Cs_ont_3g019340.1,Cs_ont_5g005390.1

## Sheet: DPI - upregulated
DPI		Intersection	Genes
		p417324 322 dpi	16
#category	term ID	term description	observed gene count	background gene count	strength	signal	false discovery rate	matching proteins in your network (IDs)	matching proteins in your network (labels)
GO Process	GO:0005992	Trehalose biosynthetic process	10	76	2.4	6.58	3.39e-18	STRG0A34EFH.Cs_ont_1g000570.2,STRG0A34EFH.Cs_ont_3g020540.4,STRG0A34EFH.Cs_ont_5g041790.1,STRG0A34EFH.Cs_ont_5g041790.2,STRG0A34EFH.Cs_ont_5g041790.3,STRG0A34EFH.Cs_ont_5g041790.4,STRG0A34EFH.Cs_ont_5g041790.5,STRG0A34EFH.Cs_ont_5g041790.6,STRG0A34EFH.Cs_ont_9g023730.1,STRG0A34EFH.Cs_ont_9g023730.2	Cs_ont_1g000570.2,Cs_ont_3g020540.4,Cs_ont_5g041790.1,Cs_ont_5g041790.2,Cs_ont_5g041790.3,Cs_ont_5g041790.4,Cs_ont_5g041790.5,Cs_ont_5g041790.6,Cs_ont_9g023730.1,Cs_ont_9g023730.2
GO Process	GO:0034637	Cellular carbohydrate biosynthetic process	11	414	1.7	3.72	7.22e-14	STRG0A34EFH.Cs_ont_1g000570.2,STRG0A34EFH.Cs_ont_3g020540.4,STRG0A34EFH.Cs_ont_5g005850.1,STRG0A34EFH.Cs_ont_5g041790.1,STRG0A34EFH.Cs_ont_5g041790.2,STRG0A34EFH.Cs_ont_5g041790.3,STRG0A34EFH.Cs_ont_5g041790.4,STRG0A34EFH.Cs_ont_5g041790.5,STRG0A34EFH.Cs_ont_5g041790.6,STRG0A34EFH.Cs_ont_9g023730.1,STRG0A34EFH.Cs_ont_9g023730.2	Cs_ont_1g000570.2,Cs_ont_3g020540.4,Cs_ont_5g005850.1,Cs_ont_5g041790.1,Cs_ont_5g041790.2,Cs_ont_5g041790.3,Cs_ont_5g041790.4,Cs_ont_5g041790.5,Cs_ont_5g041790.6,Cs_ont_9g023730.1,Cs_ont_9g023730.2
GO Process	GO:0044262	Cellular carbohydrate metabolic process	12	839	1.44	2.69	2.67e-12	STRG0A34EFH.Cs_ont_1g000570.2,STRG0A34EFH.Cs_ont_3g020540.4,STRG0A34EFH.Cs_ont_5g005850.1,STRG0A34EFH.Cs_ont_5g041790.1,STRG0A34EFH.Cs_ont_5g041790.2,STRG0A34EFH.Cs_ont_5g041790.3,STRG0A34EFH.Cs_ont_5g041790.4,STRG0A34EFH.Cs_ont_5g041790.5,STRG0A34EFH.Cs_ont_5g041790.6,STRG0A34EFH.Cs_ont_8g014960.2,STRG0A34EFH.Cs_ont_9g023730.1,STRG0A34EFH.Cs_ont_9g023730.2	Cs_ont_1g000570.2,Cs_ont_3g020540.4,Cs_ont_5g005850.1,Cs_ont_5g041790.1,Cs_ont_5g041790.2,Cs_ont_5g041790.3,Cs_ont_5g041790.4,Cs_ont_5g041790.5,Cs_ont_5g041790.6,Cs_ont_8g014960.2,Cs_ont_9g023730.1,Cs_ont_9g023730.2
GO Function	GO:0004805	Trehalose-phosphatase activity	9	30	2.76	7.46	3.10e-19	STRG0A34EFH.Cs_ont_1g000570.2,STRG0A34EFH.Cs_ont_5g041790.1,STRG0A34EFH.Cs_ont_5g041790.2,STRG0A34EFH.Cs_ont_5g041790.3,STRG0A34EFH.Cs_ont_5g041790.4,STRG0A34EFH.Cs_ont_5g041790.5,STRG0A34EFH.Cs_ont_5g041790.6,STRG0A34EFH.Cs_ont_9g023730.1,STRG0A34EFH.Cs_ont_9g023730.2	Cs_ont_1g000570.2,Cs_ont_5g041790.1,Cs_ont_5g041790.2,Cs_ont_5g041790.3,Cs_ont_5g041790.4,Cs_ont_5g041790.5,Cs_ont_5g041790.6,Cs_ont_9g023730.1,Cs_ont_9g023730.2
GO Component	GO:0009506	Plasmodesma	8	626	1.39	1.75	7.56e-07	STRG0A34EFH.Cs_ont_5g041790.1,STRG0A34EFH.Cs_ont_5g041790.2,STRG0A34EFH.Cs_ont_5g041790.3,STRG0A34EFH.Cs_ont_5g041790.4,STRG0A34EFH.Cs_ont_5g041790.5,STRG0A34EFH.Cs_ont_5g041790.6,STRG0A34EFH.Cs_ont_9g023730.1,STRG0A34EFH.Cs_ont_9g023730.2	Cs_ont_5g041790.1,Cs_ont_5g041790.2,Cs_ont_5g041790.3,Cs_ont_5g041790.4,Cs_ont_5g041790.5,Cs_ont_5g041790.6,Cs_ont_9g023730.1,Cs_ont_9g023730.2
GO Component	GO:0005783	Endoplasmic reticulum	8	1908	0.9	0.77	0.00059	STRG0A34EFH.Cs_ont_5g041790.1,STRG0A34EFH.Cs_ont_5g041790.2,STRG0A34EFH.Cs_ont_5g041790.3,STRG0A34EFH.Cs_ont_5g041790.4,STRG0A34EFH.Cs_ont_5g041790.5,STRG0A34EFH.Cs_ont_5g041790.6,STRG0A34EFH.Cs_ont_9g023730.1,STRG0A34EFH.Cs_ont_9g023730.2	Cs_ont_5g041790.1,Cs_ont_5g041790.2,Cs_ont_5g041790.3,Cs_ont_5g041790.4,Cs_ont_5g041790.5,Cs_ont_5g041790.6,Cs_ont_9g023730.1,Cs_ont_9g023730.2
GO Component	GO:0071944	Cell periphery	11	4310	0.69	0.6	0.00060	STRG0A34EFH.Cs_ont_2g012710.2,STRG0A34EFH.Cs_ont_5g041790.1,STRG0A34EFH.Cs_ont_5g041790.2,STRG0A34EFH.Cs_ont_5g041790.3,STRG0A34EFH.Cs_ont_5g041790.4,STRG0A34EFH.Cs_ont_5g041790.5,STRG0A34EFH.Cs_ont_5g041790.6,STRG0A34EFH.Cs_ont_6g001810.2,STRG0A34EFH.Cs_ont_9g000650.2,STRG0A34EFH.Cs_ont_9g023730.1,STRG0A34EFH.Cs_ont_9g023730.2	Cs_ont_2g012710.2,Cs_ont_5g041790.1,Cs_ont_5g041790.2,Cs_ont_5g041790.3,Cs_ont_5g041790.4,Cs_ont_5g041790.5,Cs_ont_5g041790.6,Cs_ont_6g001810.2,Cs_ont_9g000650.2,Cs_ont_9g023730.1,Cs_ont_9g023730.2
GO Component	GO:0009536	Plastid	11	4593	0.66	0.56	0.00097	STRG0A34EFH.Cs_ont_5g005850.1,STRG0A34EFH.Cs_ont_5g041790.1,STRG0A34EFH.Cs_ont_5g041790.2,STRG0A34EFH.Cs_ont_5g041790.3,STRG0A34EFH.Cs_ont_5g041790.4,STRG0A34EFH.Cs_ont_5g041790.5,STRG0A34EFH.Cs_ont_5g041790.6,STRG0A34EFH.Cs_ont_7g020410.4,STRG0A34EFH.Cs_ont_9g018930.1,STRG0A34EFH.Cs_ont_9g023730.1,STRG0A34EFH.Cs_ont_9g023730.2	Cs_ont_5g005850.1,Cs_ont_5g041790.1,Cs_ont_5g041790.2,Cs_ont_5g041790.3,Cs_ont_5g041790.4,Cs_ont_5g041790.5,Cs_ont_5g041790.6,Cs_ont_7g020410.4,Cs_ont_9g018930.1,Cs_ont_9g023730.1,Cs_ont_9g023730.2
GO Component	GO:0005886	Plasma membrane	10	3943	0.68	0.56	0.0016	STRG0A34EFH.Cs_ont_5g041790.1,STRG0A34EFH.Cs_ont_5g041790.2,STRG0A34EFH.Cs_ont_5g041790.3,STRG0A34EFH.Cs_ont_5g041790.4,STRG0A34EFH.Cs_ont_5g041790.5,STRG0A34EFH.Cs_ont_5g041790.6,STRG0A34EFH.Cs_ont_6g001810.2,STRG0A34EFH.Cs_ont_9g000650.2,STRG0A34EFH.Cs_ont_9g023730.1,STRG0A34EFH.Cs_ont_9g023730.2	Cs_ont_5g041790.1,Cs_ont_5g041790.2,Cs_ont_5g041790.3,Cs_ont_5g041790.4,Cs_ont_5g041790.5,Cs_ont_5g041790.6,Cs_ont_6g001810.2,Cs_ont_9g000650.2,Cs_ont_9g023730.1,Cs_ont_9g023730.2
STRING clusters	CL:46396	Disaccharide metabolic process, and Nucleotide-sugar metabolic process	10	161	2.07	4.9	7.67e-15	STRG0A34EFH.Cs_ont_1g000570.2,STRG0A34EFH.Cs_ont_3g020540.4,STRG0A34EFH.Cs_ont_5g041790.1,STRG0A34EFH.Cs_ont_5g041790.2,STRG0A34EFH.Cs_ont_5g041790.3,STRG0A34EFH.Cs_ont_5g041790.4,STRG0A34EFH.Cs_ont_5g041790.5,STRG0A34EFH.Cs_ont_5g041790.6,STRG0A34EFH.Cs_ont_9g023730.1,STRG0A34EFH.Cs_ont_9g023730.2	Cs_ont_1g000570.2,Cs_ont_3g020540.4,Cs_ont_5g041790.1,Cs_ont_5g041790.2,Cs_ont_5g041790.3,Cs_ont_5g041790.4,Cs_ont_5g041790.5,Cs_ont_5g041790.6,Cs_ont_9g023730.1,Cs_ont_9g023730.2
STRING clusters	CL:46406	Sucrose synthase activity, and Trehalose metabolism in response to stress	4	54	2.15	1.62	0.00010	STRG0A34EFH.Cs_ont_1g000570.2,STRG0A34EFH.Cs_ont_3g020540.4,STRG0A34EFH.Cs_ont_9g023730.1,STRG0A34EFH.Cs_ont_9g023730.2	Cs_ont_1g000570.2,Cs_ont_3g020540.4,Cs_ont_9g023730.1,Cs_ont_9g023730.2
STRING clusters	CL:46501	Trehalose metabolism in response to stress, and Trehalose-phosphatase activity	2	5	2.88	0.9	0.0077	STRG0A34EFH.Cs_ont_9g023730.1,STRG0A34EFH.Cs_ont_9g023730.2	Cs_ont_9g023730.1,Cs_ont_9g023730.2
STRING clusters	CL:46684	Trehalase activity, and Trehalose-phosphatase activity	2	15	2.41	0.58	0.0426	STRG0A34EFH.Cs_ont_5g041790.5,STRG0A34EFH.Cs_ont_5g041790.6	Cs_ont_5g041790.5,Cs_ont_5g041790.6
KEGG	map00500	Starch and sucrose metabolism	11	591	1.55	3.09	7.87e-13	STRG0A34EFH.Cs_ont_1g000570.2,STRG0A34EFH.Cs_ont_3g020540.4,STRG0A34EFH.Cs_ont_5g005850.1,STRG0A34EFH.Cs_ont_5g041790.1,STRG0A34EFH.Cs_ont_5g041790.2,STRG0A34EFH.Cs_ont_5g041790.3,STRG0A34EFH.Cs_ont_5g041790.4,STRG0A34EFH.Cs_ont_5g041790.5,STRG0A34EFH.Cs_ont_5g041790.6,STRG0A34EFH.Cs_ont_9g023730.1,STRG0A34EFH.Cs_ont_9g023730.2	Cs_ont_1g000570.2,Cs_ont_3g020540.4,Cs_ont_5g005850.1,Cs_ont_5g041790.1,Cs_ont_5g041790.2,Cs_ont_5g041790.3,Cs_ont_5g041790.4,Cs_ont_5g041790.5,Cs_ont_5g041790.6,Cs_ont_9g023730.1,Cs_ont_9g023730.2
KEGG	map01110	Biosynthesis of secondary metabolites	11	4205	0.7	0.63	0.00030	STRG0A34EFH.Cs_ont_1g000570.2,STRG0A34EFH.Cs_ont_3g020540.4,STRG0A34EFH.Cs_ont_5g005850.1,STRG0A34EFH.Cs_ont_5g041790.1,STRG0A34EFH.Cs_ont_5g041790.2,STRG0A34EFH.Cs_ont_5g041790.3,STRG0A34EFH.Cs_ont_5g041790.4,STRG0A34EFH.Cs_ont_5g041790.5,STRG0A34EFH.Cs_ont_5g041790.6,STRG0A34EFH.Cs_ont_9g023730.1,STRG0A34EFH.Cs_ont_9g023730.2	Cs_ont_1g000570.2,Cs_ont_3g020540.4,Cs_ont_5g005850.1,Cs_ont_5g041790.1,Cs_ont_5g041790.2,Cs_ont_5g041790.3,Cs_ont_5g041790.4,Cs_ont_5g041790.5,Cs_ont_5g041790.6,Cs_ont_9g023730.1,Cs_ont_9g023730.2
Reactome	MAP-199992	trans-Golgi Network Vesicle Budding	10	220	1.94	4.49	1.62e-14	STRG0A34EFH.Cs_ont_1g000570.2,STRG0A34EFH.Cs_ont_3g020540.4,STRG0A34EFH.Cs_ont_5g041790.1,STRG0A34EFH.Cs_ont_5g041790.2,STRG0A34EFH.Cs_ont_5g041790.3,STRG0A34EFH.Cs_ont_5g041790.4,STRG0A34EFH.Cs_ont_5g041790.5,STRG0A34EFH.Cs_ont_5g041790.6,STRG0A34EFH.Cs_ont_9g023730.1,STRG0A34EFH.Cs_ont_9g023730.2	Cs_ont_1g000570.2,Cs_ont_3g020540.4,Cs_ont_5g041790.1,Cs_ont_5g041790.2,Cs_ont_5g041790.3,Cs_ont_5g041790.4,Cs_ont_5g041790.5,Cs_ont_5g041790.6,Cs_ont_9g023730.1,Cs_ont_9g023730.2
Reactome	MAP-199991	Membrane Trafficking	10	1112	1.23	1.69	5.56e-08	STRG0A34EFH.Cs_ont_1g000570.2,STRG0A34EFH.Cs_ont_3g020540.4,STRG0A34EFH.Cs_ont_5g041790.1,STRG0A34EFH.Cs_ont_5g041790.2,STRG0A34EFH.Cs_ont_5g041790.3,STRG0A34EFH.Cs_ont_5g041790.4,STRG0A34EFH.Cs_ont_5g041790.5,STRG0A34EFH.Cs_ont_5g041790.6,STRG0A34EFH.Cs_ont_9g023730.1,STRG0A34EFH.Cs_ont_9g023730.2	Cs_ont_1g000570.2,Cs_ont_3g020540.4,Cs_ont_5g041790.1,Cs_ont_5g041790.2,Cs_ont_5g041790.3,Cs_ont_5g041790.4,Cs_ont_5g041790.5,Cs_ont_5g041790.6,Cs_ont_9g023730.1,Cs_ont_9g023730.2
Reactome	MAP-5653656	Vesicle-mediated transport	10	1118	1.23	1.69	5.56e-08	STRG0A34EFH.Cs_ont_1g000570.2,STRG0A34EFH.Cs_ont_3g020540.4,STRG0A34EFH.Cs_ont_5g041790.1,STRG0A34EFH.Cs_ont_5g041790.2,STRG0A34EFH.Cs_ont_5g041790.3,STRG0A34EFH.Cs_ont_5g041790.4,STRG0A34EFH.Cs_ont_5g041790.5,STRG0A34EFH.Cs_ont_5g041790.6,STRG0A34EFH.Cs_ont_9g023730.1,STRG0A34EFH.Cs_ont_9g023730.2	Cs_ont_1g000570.2,Cs_ont_3g020540.4,Cs_ont_5g041790.1,Cs_ont_5g041790.2,Cs_ont_5g041790.3,Cs_ont_5g041790.4,Cs_ont_5g041790.5,Cs_ont_5g041790.6,Cs_ont_9g023730.1,Cs_ont_9g023730.2
UniProt Keywords	KW-0378	Hydrolase	10	2906	0.82	0.72	0.00036	STRG0A34EFH.Cs_ont_1g000570.2,STRG0A34EFH.Cs_ont_5g041790.1,STRG0A34EFH.Cs_ont_5g041790.2,STRG0A34EFH.Cs_ont_5g041790.3,STRG0A34EFH.Cs_ont_5g041790.4,STRG0A34EFH.Cs_ont_5g041790.5,STRG0A34EFH.Cs_ont_5g041790.6,STRG0A34EFH.Cs_ont_8g014960.2,STRG0A34EFH.Cs_ont_9g023730.1,STRG0A34EFH.Cs_ont_9g023730.2	Cs_ont_1g000570.2,Cs_ont_5g041790.1,Cs_ont_5g041790.2,Cs_ont_5g041790.3,Cs_ont_5g041790.4,Cs_ont_5g041790.5,Cs_ont_5g041790.6,Cs_ont_8g014960.2,Cs_ont_9g023730.1,Cs_ont_9g023730.2
		Intersection	Genes
		p417324 56 dpi	10
		p417324 56 dpi + p755969	2
		p417324 56 dpi + tissue	6
		Total	18
#category	term ID	term description	observed gene count	background gene count	strength	signal	false discovery rate	matching proteins in your network (IDs)	matching proteins in your network (labels)
GO Process	GO:0016024	CDP-diacylglycerol biosynthetic process	8	50	2.45	5.21	2.94e-14	STRG0A34EFH.Cs_ont_3g010280.1,STRG0A34EFH.Cs_ont_3g020940.1,STRG0A34EFH.Cs_ont_3g020940.2,STRG0A34EFH.Cs_ont_3g020940.3,STRG0A34EFH.Cs_ont_3g020940.4,STRG0A34EFH.Cs_ont_3g020940.5,STRG0A34EFH.Cs_ont_3g020940.6,STRG0A34EFH.Cs_ont_3g020940.7	Cs_ont_3g010280.1,Cs_ont_3g020940.1,Cs_ont_3g020940.2,Cs_ont_3g020940.3,Cs_ont_3g020940.4,Cs_ont_3g020940.5,Cs_ont_3g020940.6,Cs_ont_3g020940.7
GO Process	GO:0006655	Phosphatidylglycerol biosynthetic process	7	35	2.55	4.92	3.27e-13	STRG0A34EFH.Cs_ont_3g020940.1,STRG0A34EFH.Cs_ont_3g020940.2,STRG0A34EFH.Cs_ont_3g020940.3,STRG0A34EFH.Cs_ont_3g020940.4,STRG0A34EFH.Cs_ont_3g020940.5,STRG0A34EFH.Cs_ont_3g020940.6,STRG0A34EFH.Cs_ont_3g020940.7	Cs_ont_3g020940.1,Cs_ont_3g020940.2,Cs_ont_3g020940.3,Cs_ont_3g020940.4,Cs_ont_3g020940.5,Cs_ont_3g020940.6,Cs_ont_3g020940.7
GO Process	GO:0044255	Cellular lipid metabolic process	9	1691	0.97	0.93	9.31e-05	STRG0A34EFH.Cs_ont_3g009360.6,STRG0A34EFH.Cs_ont_3g010280.1,STRG0A34EFH.Cs_ont_3g020940.1,STRG0A34EFH.Cs_ont_3g020940.2,STRG0A34EFH.Cs_ont_3g020940.3,STRG0A34EFH.Cs_ont_3g020940.4,STRG0A34EFH.Cs_ont_3g020940.5,STRG0A34EFH.Cs_ont_3g020940.6,STRG0A34EFH.Cs_ont_3g020940.7	Cs_ont_3g009360.6,Cs_ont_3g010280.1,Cs_ont_3g020940.1,Cs_ont_3g020940.2,Cs_ont_3g020940.3,Cs_ont_3g020940.4,Cs_ont_3g020940.5,Cs_ont_3g020940.6,Cs_ont_3g020940.7
GO Function	GO:0004366	glycerol-3-phosphate O-acyltransferase activity	8	15	2.98	7.06	3.95e-18	STRG0A34EFH.Cs_ont_3g010280.1,STRG0A34EFH.Cs_ont_3g020940.1,STRG0A34EFH.Cs_ont_3g020940.2,STRG0A34EFH.Cs_ont_3g020940.3,STRG0A34EFH.Cs_ont_3g020940.4,STRG0A34EFH.Cs_ont_3g020940.5,STRG0A34EFH.Cs_ont_3g020940.6,STRG0A34EFH.Cs_ont_3g020940.7	Cs_ont_3g010280.1,Cs_ont_3g020940.1,Cs_ont_3g020940.2,Cs_ont_3g020940.3,Cs_ont_3g020940.4,Cs_ont_3g020940.5,Cs_ont_3g020940.6,Cs_ont_3g020940.7
GO Function	GO:0102420	sn-1-glycerol-3-phosphate C16:0-DCA-CoA acyl transferase activity	8	15	2.98	7.06	3.95e-18	STRG0A34EFH.Cs_ont_3g010280.1,STRG0A34EFH.Cs_ont_3g020940.1,STRG0A34EFH.Cs_ont_3g020940.2,STRG0A34EFH.Cs_ont_3g020940.3,STRG0A34EFH.Cs_ont_3g020940.4,STRG0A34EFH.Cs_ont_3g020940.5,STRG0A34EFH.Cs_ont_3g020940.6,STRG0A34EFH.Cs_ont_3g020940.7	Cs_ont_3g010280.1,Cs_ont_3g020940.1,Cs_ont_3g020940.2,Cs_ont_3g020940.3,Cs_ont_3g020940.4,Cs_ont_3g020940.5,Cs_ont_3g020940.6,Cs_ont_3g020940.7
GO Function	GO:0016747	Acyltransferase activity, transferring groups other than amino-acyl groups	9	558	1.46	2.19	1.05e-08	STRG0A34EFH.Cs_ont_2g030920.1,STRG0A34EFH.Cs_ont_3g010280.1,STRG0A34EFH.Cs_ont_3g020940.1,STRG0A34EFH.Cs_ont_3g020940.2,STRG0A34EFH.Cs_ont_3g020940.3,STRG0A34EFH.Cs_ont_3g020940.4,STRG0A34EFH.Cs_ont_3g020940.5,STRG0A34EFH.Cs_ont_3g020940.6,STRG0A34EFH.Cs_ont_3g020940.7	Cs_ont_2g030920.1,Cs_ont_3g010280.1,Cs_ont_3g020940.1,Cs_ont_3g020940.2,Cs_ont_3g020940.3,Cs_ont_3g020940.4,Cs_ont_3g020940.5,Cs_ont_3g020940.6,Cs_ont_3g020940.7
GO Function	GO:0008663	2,3-cyclic-nucleotide 2-phosphodiesterase activity	3	4	3.12	2.36	2.22e-06	STRG0A34EFH.Cs_ont_5g044970.1,STRG0A34EFH.Cs_ont_5g044970.2,STRG0A34EFH.Cs_ont_5g044970.3	Cs_ont_5g044970.1,Cs_ont_5g044970.2,Cs_ont_5g044970.3
GO Function	GO:0047734	CDP-glycerol diphosphatase activity	3	4	3.12	2.36	2.22e-06	STRG0A34EFH.Cs_ont_5g044970.1,STRG0A34EFH.Cs_ont_5g044970.2,STRG0A34EFH.Cs_ont_5g044970.3	Cs_ont_5g044970.1,Cs_ont_5g044970.2,Cs_ont_5g044970.3
GO Function	GO:0047631	ADP-ribose diphosphatase activity	3	11	2.68	1.99	1.53e-05	STRG0A34EFH.Cs_ont_5g044970.1,STRG0A34EFH.Cs_ont_5g044970.2,STRG0A34EFH.Cs_ont_5g044970.3	Cs_ont_5g044970.1,Cs_ont_5g044970.2,Cs_ont_5g044970.3
GO Function	GO:0030145	Manganese ion binding	3	104	1.71	0.83	0.0073	STRG0A34EFH.Cs_ont_5g044970.1,STRG0A34EFH.Cs_ont_5g044970.2,STRG0A34EFH.Cs_ont_5g044970.3	Cs_ont_5g044970.1,Cs_ont_5g044970.2,Cs_ont_5g044970.3
GO Function	GO:0003824	Catalytic activity	21	19602	0.28	0.25	0.0299	STRG0A34EFH.Cs_ont_2g030920.1,STRG0A34EFH.Cs_ont_2g035200.2,STRG0A34EFH.Cs_ont_3g009360.6,STRG0A34EFH.Cs_ont_3g010280.1,STRG0A34EFH.Cs_ont_3g020940.1,STRG0A34EFH.Cs_ont_3g020940.2,STRG0A34EFH.Cs_ont_3g020940.3,STRG0A34EFH.Cs_ont_3g020940.4,STRG0A34EFH.Cs_ont_3g020940.5,STRG0A34EFH.Cs_ont_3g020940.6,STRG0A34EFH.Cs_ont_3g020940.7,STRG0A34EFH.Cs_ont_4g001850.3,STRG0A34EFH.Cs_ont_5g005950.11,STRG0A34…	Cs_ont_2g030920.1,Cs_ont_2g035200.2,Cs_ont_3g009360.6,Cs_ont_3g010280.1,Cs_ont_3g020940.1,Cs_ont_3g020940.2,Cs_ont_3g020940.3,Cs_ont_3g020940.4,Cs_ont_3g020940.5,Cs_ont_3g020940.6,Cs_ont_3g020940.7,Cs_ont_4g001850.3,Cs_ont_5g005950.11,Cs_ont_5g005950.9,Cs_ont_5g009070.3,Cs_ont_5g044970.1,Cs_ont_5g044970.2,Cs_ont_5g044970.3,Cs_ont_5g050390.3,Cs_ont_7g000710.3,Cs_ont_7g023930.4
GO Component	GO:0009507	Chloroplast	13	4104	0.75	0.74	4.57e-05	STRG0A34EFH.Cs_ont_2g032200.2,STRG0A34EFH.Cs_ont_2g035200.2,STRG0A34EFH.Cs_ont_3g009360.6,STRG0A34EFH.Cs_ont_3g020940.1,STRG0A34EFH.Cs_ont_3g020940.2,STRG0A34EFH.Cs_ont_3g020940.3,STRG0A34EFH.Cs_ont_3g020940.4,STRG0A34EFH.Cs_ont_3g020940.5,STRG0A34EFH.Cs_ont_3g020940.6,STRG0A34EFH.Cs_ont_3g020940.7,STRG0A34EFH.Cs_ont_5g050390.3,STRG0A34EFH.Cs_ont_7g000710.3,STRG0A34EFH.Cs_ont_7g023930.4	Cs_ont_2g032200.2,Cs_ont_2g035200.2,Cs_ont_3g009360.6,Cs_ont_3g020940.1,Cs_ont_3g020940.2,Cs_ont_3g020940.3,Cs_ont_3g020940.4,Cs_ont_3g020940.5,Cs_ont_3g020940.6,Cs_ont_3g020940.7,Cs_ont_5g050390.3,Cs_ont_7g000710.3,Cs_ont_7g023930.4
GO Component	GO:0009570	Chloroplast stroma	8	980	1.16	1.16	4.57e-05	STRG0A34EFH.Cs_ont_3g020940.1,STRG0A34EFH.Cs_ont_3g020940.2,STRG0A34EFH.Cs_ont_3g020940.3,STRG0A34EFH.Cs_ont_3g020940.4,STRG0A34EFH.Cs_ont_3g020940.5,STRG0A34EFH.Cs_ont_3g020940.6,STRG0A34EFH.Cs_ont_3g020940.7,STRG0A34EFH.Cs_ont_7g000710.3	Cs_ont_3g020940.1,Cs_ont_3g020940.2,Cs_ont_3g020940.3,Cs_ont_3g020940.4,Cs_ont_3g020940.5,Cs_ont_3g020940.6,Cs_ont_3g020940.7,Cs_ont_7g000710.3
STRING clusters	CL:48389	Mixed, incl. glycerol-3-phosphate O-acyltransferase activity, and glycerol-3-phosphate dehydrogenase complex	10	44	2.6	7.32	1.04e-19	STRG0A34EFH.Cs_ont_3g010280.1,STRG0A34EFH.Cs_ont_3g020940.1,STRG0A34EFH.Cs_ont_3g020940.2,STRG0A34EFH.Cs_ont_3g020940.3,STRG0A34EFH.Cs_ont_3g020940.4,STRG0A34EFH.Cs_ont_3g020940.5,STRG0A34EFH.Cs_ont_3g020940.6,STRG0A34EFH.Cs_ont_3g020940.7,STRG0A34EFH.Cs_ont_5g044970.2,STRG0A34EFH.Cs_ont_5g044970.3	Cs_ont_3g010280.1,Cs_ont_3g020940.1,Cs_ont_3g020940.2,Cs_ont_3g020940.3,Cs_ont_3g020940.4,Cs_ont_3g020940.5,Cs_ont_3g020940.6,Cs_ont_3g020940.7,Cs_ont_5g044970.2,Cs_ont_5g044970.3
STRING clusters	CL:48391	Mixed, incl. glycerol-3-phosphate O-acyltransferase activity, and Phospholipid metabolism	9	37	2.63	6.86	2.50e-18	STRG0A34EFH.Cs_ont_3g010280.1,STRG0A34EFH.Cs_ont_3g020940.2,STRG0A34EFH.Cs_ont_3g020940.3,STRG0A34EFH.Cs_ont_3g020940.4,STRG0A34EFH.Cs_ont_3g020940.5,STRG0A34EFH.Cs_ont_3g020940.6,STRG0A34EFH.Cs_ont_3g020940.7,STRG0A34EFH.Cs_ont_5g044970.2,STRG0A34EFH.Cs_ont_5g044970.3	Cs_ont_3g010280.1,Cs_ont_3g020940.2,Cs_ont_3g020940.3,Cs_ont_3g020940.4,Cs_ont_3g020940.5,Cs_ont_3g020940.6,Cs_ont_3g020940.7,Cs_ont_5g044970.2,Cs_ont_5g044970.3
STRING clusters	CL:48396	Mixed, incl. glycerol-3-phosphate O-acyltransferase activity, and Phospholipid metabolism	4	32	2.34	2.08	6.56e-06	STRG0A34EFH.Cs_ont_3g010280.1,STRG0A34EFH.Cs_ont_3g020940.7,STRG0A34EFH.Cs_ont_5g044970.2,STRG0A34EFH.Cs_ont_5g044970.3	Cs_ont_3g010280.1,Cs_ont_3g020940.7,Cs_ont_5g044970.2,Cs_ont_5g044970.3
KEGG	map00564	Glycerophospholipid metabolism	11	540	1.56	3.1	8.14e-13	STRG0A34EFH.Cs_ont_3g010280.1,STRG0A34EFH.Cs_ont_3g020940.1,STRG0A34EFH.Cs_ont_3g020940.2,STRG0A34EFH.Cs_ont_3g020940.3,STRG0A34EFH.Cs_ont_3g020940.4,STRG0A34EFH.Cs_ont_3g020940.5,STRG0A34EFH.Cs_ont_3g020940.6,STRG0A34EFH.Cs_ont_3g020940.7,STRG0A34EFH.Cs_ont_5g044970.1,STRG0A34EFH.Cs_ont_5g044970.2,STRG0A34EFH.Cs_ont_5g044970.3	Cs_ont_3g010280.1,Cs_ont_3g020940.1,Cs_ont_3g020940.2,Cs_ont_3g020940.3,Cs_ont_3g020940.4,Cs_ont_3g020940.5,Cs_ont_3g020940.6,Cs_ont_3g020940.7,Cs_ont_5g044970.1,Cs_ont_5g044970.2,Cs_ont_5g044970.3
KEGG	map00561	Glycerolipid metabolism	8	292	1.69	2.9	3.56e-10	STRG0A34EFH.Cs_ont_3g010280.1,STRG0A34EFH.Cs_ont_3g020940.1,STRG0A34EFH.Cs_ont_3g020940.2,STRG0A34EFH.Cs_ont_3g020940.3,STRG0A34EFH.Cs_ont_3g020940.4,STRG0A34EFH.Cs_ont_3g020940.5,STRG0A34EFH.Cs_ont_3g020940.6,STRG0A34EFH.Cs_ont_3g020940.7	Cs_ont_3g010280.1,Cs_ont_3g020940.1,Cs_ont_3g020940.2,Cs_ont_3g020940.3,Cs_ont_3g020940.4,Cs_ont_3g020940.5,Cs_ont_3g020940.6,Cs_ont_3g020940.7
KEGG	map01100	Metabolic pathways	15	10324	0.41	0.35	0.0071	STRG0A34EFH.Cs_ont_3g009360.6,STRG0A34EFH.Cs_ont_3g010280.1,STRG0A34EFH.Cs_ont_3g020940.1,STRG0A34EFH.Cs_ont_3g020940.2,STRG0A34EFH.Cs_ont_3g020940.3,STRG0A34EFH.Cs_ont_3g020940.4,STRG0A34EFH.Cs_ont_3g020940.5,STRG0A34EFH.Cs_ont_3g020940.6,STRG0A34EFH.Cs_ont_3g020940.7,STRG0A34EFH.Cs_ont_4g000510.1,STRG0A34EFH.Cs_ont_5g009070.3,STRG0A34EFH.Cs_ont_5g044970.1,STRG0A34EFH.Cs_ont_5g044970.2,STRG0A34E…	Cs_ont_3g009360.6,Cs_ont_3g010280.1,Cs_ont_3g020940.1,Cs_ont_3g020940.2,Cs_ont_3g020940.3,Cs_ont_3g020940.4,Cs_ont_3g020940.5,Cs_ont_3g020940.6,Cs_ont_3g020940.7,Cs_ont_4g000510.1,Cs_ont_5g009070.3,Cs_ont_5g044970.1,Cs_ont_5g044970.2,Cs_ont_5g044970.3,Cs_ont_7g023930.4
COMPARTMENTS	GOCC:0009570	Chloroplast stroma	8	483	1.47	1.92	3.32e-07	STRG0A34EFH.Cs_ont_3g020940.1,STRG0A34EFH.Cs_ont_3g020940.2,STRG0A34EFH.Cs_ont_3g020940.3,STRG0A34EFH.Cs_ont_3g020940.4,STRG0A34EFH.Cs_ont_3g020940.5,STRG0A34EFH.Cs_ont_3g020940.6,STRG0A34EFH.Cs_ont_3g020940.7,STRG0A34EFH.Cs_ont_7g000710.3	Cs_ont_3g020940.1,Cs_ont_3g020940.2,Cs_ont_3g020940.3,Cs_ont_3g020940.4,Cs_ont_3g020940.5,Cs_ont_3g020940.6,Cs_ont_3g020940.7,Cs_ont_7g000710.3
COMPARTMENTS	GOCC:0009507	Chloroplast	11	2752	0.85	0.83	6.78e-05	STRG0A34EFH.Cs_ont_2g032200.2,STRG0A34EFH.Cs_ont_3g009360.6,STRG0A34EFH.Cs_ont_3g020940.1,STRG0A34EFH.Cs_ont_3g020940.2,STRG0A34EFH.Cs_ont_3g020940.3,STRG0A34EFH.Cs_ont_3g020940.4,STRG0A34EFH.Cs_ont_3g020940.5,STRG0A34EFH.Cs_ont_3g020940.6,STRG0A34EFH.Cs_ont_3g020940.7,STRG0A34EFH.Cs_ont_5g050390.3,STRG0A34EFH.Cs_ont_7g000710.3	Cs_ont_2g032200.2,Cs_ont_3g009360.6,Cs_ont_3g020940.1,Cs_ont_3g020940.2,Cs_ont_3g020940.3,Cs_ont_3g020940.4,Cs_ont_3g020940.5,Cs_ont_3g020940.6,Cs_ont_3g020940.7,Cs_ont_5g050390.3,Cs_ont_7g000710.3
UniProt Keywords	KW-0012	Acyltransferase	7	204	1.78	2.74	6.56e-09	STRG0A34EFH.Cs_ont_3g020940.1,STRG0A34EFH.Cs_ont_3g020940.2,STRG0A34EFH.Cs_ont_3g020940.3,STRG0A34EFH.Cs_ont_3g020940.4,STRG0A34EFH.Cs_ont_3g020940.5,STRG0A34EFH.Cs_ont_3g020940.6,STRG0A34EFH.Cs_ont_3g020940.7	Cs_ont_3g020940.1,Cs_ont_3g020940.2,Cs_ont_3g020940.3,Cs_ont_3g020940.4,Cs_ont_3g020940.5,Cs_ont_3g020940.6,Cs_ont_3g020940.7
UniProt Keywords	KW-0150	Chloroplast	7	200	1.79	2.75	6.56e-09	STRG0A34EFH.Cs_ont_3g020940.1,STRG0A34EFH.Cs_ont_3g020940.2,STRG0A34EFH.Cs_ont_3g020940.3,STRG0A34EFH.Cs_ont_3g020940.4,STRG0A34EFH.Cs_ont_3g020940.5,STRG0A34EFH.Cs_ont_3g020940.6,STRG0A34EFH.Cs_ont_3g020940.7	Cs_ont_3g020940.1,Cs_ont_3g020940.2,Cs_ont_3g020940.3,Cs_ont_3g020940.4,Cs_ont_3g020940.5,Cs_ont_3g020940.6,Cs_ont_3g020940.7
UniProt Keywords	KW-0443	Lipid metabolism	7	197	1.8	2.76	6.56e-09	STRG0A34EFH.Cs_ont_3g020940.1,STRG0A34EFH.Cs_ont_3g020940.2,STRG0A34EFH.Cs_ont_3g020940.3,STRG0A34EFH.Cs_ont_3g020940.4,STRG0A34EFH.Cs_ont_3g020940.5,STRG0A34EFH.Cs_ont_3g020940.6,STRG0A34EFH.Cs_ont_3g020940.7	Cs_ont_3g020940.1,Cs_ont_3g020940.2,Cs_ont_3g020940.3,Cs_ont_3g020940.4,Cs_ont_3g020940.5,Cs_ont_3g020940.6,Cs_ont_3g020940.7
UniProt Keywords	KW-0808	Transferase	10	4101	0.64	0.5	0.0033	STRG0A34EFH.Cs_ont_2g030920.1,STRG0A34EFH.Cs_ont_3g020940.1,STRG0A34EFH.Cs_ont_3g020940.2,STRG0A34EFH.Cs_ont_3g020940.3,STRG0A34EFH.Cs_ont_3g020940.4,STRG0A34EFH.Cs_ont_3g020940.5,STRG0A34EFH.Cs_ont_3g020940.6,STRG0A34EFH.Cs_ont_3g020940.7,STRG0A34EFH.Cs_ont_4g001850.3,STRG0A34EFH.Cs_ont_7g023930.4	Cs_ont_2g030920.1,Cs_ont_3g020940.1,Cs_ont_3g020940.2,Cs_ont_3g020940.3,Cs_ont_3g020940.4,Cs_ont_3g020940.5,Cs_ont_3g020940.6,Cs_ont_3g020940.7,Cs_ont_4g001850.3,Cs_ont_7g023930.4

## Sheet: DPI - downregulated
DPI		c	Genes
		p417324 322 dpi	11
		p417324 322 dpi + p755969	27
		p417324 322 dpi + p739186 + p755969	14
		Total	52
#category	term ID	term description	observed gene count	background gene count	strength	signal	false discovery rate	matching proteins in your network (IDs)	matching proteins in your network (labels)
GO Process	GO:1905038	Regulation of membrane lipid metabolic process	5	11	2.6	2.53	3.29e-08	STRG0A34EFH.Cs_ont_3g001000.1,STRG0A34EFH.Cs_ont_3g001000.2,STRG0A34EFH.Cs_ont_3g001000.3,STRG0A34EFH.Cs_ont_3g001000.4,STRG0A34EFH.Cs_ont_3g001000.5	Cs_ont_3g001000.1,Cs_ont_3g001000.2,Cs_ont_3g001000.3,Cs_ont_3g001000.4,Cs_ont_3g001000.5
GO Process	GO:0015850	Organic hydroxy compound transport	6	61	1.93	2.05	3.77e-07	STRG0A34EFH.Cs_ont_3g001000.1,STRG0A34EFH.Cs_ont_3g001000.2,STRG0A34EFH.Cs_ont_3g001000.3,STRG0A34EFH.Cs_ont_3g001000.4,STRG0A34EFH.Cs_ont_3g001000.5,STRG0A34EFH.Cs_ont_5g017470.7	Cs_ont_3g001000.1,Cs_ont_3g001000.2,Cs_ont_3g001000.3,Cs_ont_3g001000.4,Cs_ont_3g001000.5,Cs_ont_5g017470.7
GO Process	GO:0015918	Sterol transport	5	44	1.99	1.74	4.66e-06	STRG0A34EFH.Cs_ont_3g001000.1,STRG0A34EFH.Cs_ont_3g001000.2,STRG0A34EFH.Cs_ont_3g001000.3,STRG0A34EFH.Cs_ont_3g001000.4,STRG0A34EFH.Cs_ont_3g001000.5	Cs_ont_3g001000.1,Cs_ont_3g001000.2,Cs_ont_3g001000.3,Cs_ont_3g001000.4,Cs_ont_3g001000.5
GO Process	GO:0046890	Regulation of lipid biosynthetic process	5	87	1.7	1.28	8.68e-05	STRG0A34EFH.Cs_ont_3g001000.1,STRG0A34EFH.Cs_ont_3g001000.2,STRG0A34EFH.Cs_ont_3g001000.3,STRG0A34EFH.Cs_ont_3g001000.4,STRG0A34EFH.Cs_ont_3g001000.5	Cs_ont_3g001000.1,Cs_ont_3g001000.2,Cs_ont_3g001000.3,Cs_ont_3g001000.4,Cs_ont_3g001000.5
GO Process	GO:0015979	Photosynthesis	7	338	1.26	1.08	0.00013	STRG0A34EFH.Cs_ont_2g009080.1,STRG0A34EFH.Cs_ont_2g010880.1,STRG0A34EFH.Cs_ont_3g000550.1,STRG0A34EFH.Cs_ont_5g009080.3,STRG0A34EFH.Cs_ont_5g026340.1,STRG0A34EFH.Cs_ont_7g005590.1,STRG0A34EFH.Cs_ont_7g018620.1	Cs_ont_2g009080.1,Cs_ont_2g010880.1,Cs_ont_3g000550.1,Cs_ont_5g009080.3,Cs_ont_5g026340.1,Cs_ont_7g005590.1,Cs_ont_7g018620.1
GO Process	GO:0044087	Regulation of cellular component biogenesis	5	147	1.47	0.99	0.00061	STRG0A34EFH.Cs_ont_3g001000.1,STRG0A34EFH.Cs_ont_3g001000.2,STRG0A34EFH.Cs_ont_3g001000.3,STRG0A34EFH.Cs_ont_3g001000.4,STRG0A34EFH.Cs_ont_3g001000.5	Cs_ont_3g001000.1,Cs_ont_3g001000.2,Cs_ont_3g001000.3,Cs_ont_3g001000.4,Cs_ont_3g001000.5
GO Process	GO:0006518	Peptide metabolic process	9	1348	0.76	0.49	0.0105	STRG0A34EFH.Cs_ont_3g009920.1,STRG0A34EFH.Cs_ont_4g014420.1,STRG0A34EFH.Cs_ont_5g048860.1,STRG0A34EFH.Cs_ont_6g005160.1,STRG0A34EFH.Cs_ont_6g006350.1,STRG0A34EFH.Cs_ont_8g028450.6,STRG0A34EFH.Cs_ont_9g008280.1,STRG0A34EFH.Cs_ont_9g009160.1,STRG0A34EFH.Cs_ont_9g017690.1	Cs_ont_3g009920.1,Cs_ont_4g014420.1,Cs_ont_5g048860.1,Cs_ont_6g005160.1,Cs_ont_6g006350.1,Cs_ont_8g028450.6,Cs_ont_9g008280.1,Cs_ont_9g009160.1,Cs_ont_9g017690.1
GO Function	GO:0032934	Sterol binding	5	39	2.05	1.76	4.15e-06	STRG0A34EFH.Cs_ont_3g001000.1,STRG0A34EFH.Cs_ont_3g001000.2,STRG0A34EFH.Cs_ont_3g001000.3,STRG0A34EFH.Cs_ont_3g001000.4,STRG0A34EFH.Cs_ont_3g001000.5	Cs_ont_3g001000.1,Cs_ont_3g001000.2,Cs_ont_3g001000.3,Cs_ont_3g001000.4,Cs_ont_3g001000.5
GO Function	GO:0005319	Lipid transporter activity	5	142	1.49	0.99	0.00062	STRG0A34EFH.Cs_ont_3g001000.1,STRG0A34EFH.Cs_ont_3g001000.2,STRG0A34EFH.Cs_ont_3g001000.3,STRG0A34EFH.Cs_ont_3g001000.4,STRG0A34EFH.Cs_ont_3g001000.5	Cs_ont_3g001000.1,Cs_ont_3g001000.2,Cs_ont_3g001000.3,Cs_ont_3g001000.4,Cs_ont_3g001000.5
GO Component	GO:0009507	Chloroplast	24	4104	0.71	0.99	4.85e-09	STRG0A34EFH.Cs_ont_1g009990.1,STRG0A34EFH.Cs_ont_1g012860.1,STRG0A34EFH.Cs_ont_2g009080.1,STRG0A34EFH.Cs_ont_2g010880.1,STRG0A34EFH.Cs_ont_2g031670.1,STRG0A34EFH.Cs_ont_3g000550.1,STRG0A34EFH.Cs_ont_3g009260.3,STRG0A34EFH.Cs_ont_3g018490.1,STRG0A34EFH.Cs_ont_3g024350.2,STRG0A34EFH.Cs_ont_5g009080.3,STRG0A34EFH.Cs_ont_5g010190.1,STRG0A34EFH.Cs_ont_5g026340.1,STRG0A34EFH.Cs_ont_5g030290.1,STRG0A34E…	Cs_ont_1g009990.1,Cs_ont_1g012860.1,Cs_ont_2g009080.1,Cs_ont_2g010880.1,Cs_ont_2g031670.1,Cs_ont_3g000550.1,Cs_ont_3g009260.3,Cs_ont_3g018490.1,Cs_ont_3g024350.2,Cs_ont_5g009080.3,Cs_ont_5g010190.1,Cs_ont_5g026340.1,Cs_ont_5g030290.1,Cs_ont_5g048860.1,Cs_ont_6g005160.1,Cs_ont_6g006350.1,Cs_ont_7g001260.3,Cs_ont_7g005590.1,Cs_ont_7g018620.1,Cs_ont_8g010400.1,Cs_ont_8g011490.1,Cs_ont_8g028450.6,Cs_…
GO Component	GO:0009534	Chloroplast thylakoid	12	677	1.19	1.74	8.10e-09	STRG0A34EFH.Cs_ont_1g009990.1,STRG0A34EFH.Cs_ont_2g009080.1,STRG0A34EFH.Cs_ont_2g031670.1,STRG0A34EFH.Cs_ont_3g000550.1,STRG0A34EFH.Cs_ont_3g009260.3,STRG0A34EFH.Cs_ont_3g018490.1,STRG0A34EFH.Cs_ont_3g024350.2,STRG0A34EFH.Cs_ont_5g009080.3,STRG0A34EFH.Cs_ont_5g010190.1,STRG0A34EFH.Cs_ont_5g026340.1,STRG0A34EFH.Cs_ont_7g005590.1,STRG0A34EFH.Cs_ont_7g018620.1	Cs_ont_1g009990.1,Cs_ont_2g009080.1,Cs_ont_2g031670.1,Cs_ont_3g000550.1,Cs_ont_3g009260.3,Cs_ont_3g018490.1,Cs_ont_3g024350.2,Cs_ont_5g009080.3,Cs_ont_5g010190.1,Cs_ont_5g026340.1,Cs_ont_7g005590.1,Cs_ont_7g018620.1
GO Component	GO:0009535	Chloroplast thylakoid membrane	11	552	1.24	1.81	9.09e-09	STRG0A34EFH.Cs_ont_1g009990.1,STRG0A34EFH.Cs_ont_2g009080.1,STRG0A34EFH.Cs_ont_3g000550.1,STRG0A34EFH.Cs_ont_3g009260.3,STRG0A34EFH.Cs_ont_3g018490.1,STRG0A34EFH.Cs_ont_3g024350.2,STRG0A34EFH.Cs_ont_5g009080.3,STRG0A34EFH.Cs_ont_5g010190.1,STRG0A34EFH.Cs_ont_5g026340.1,STRG0A34EFH.Cs_ont_7g005590.1,STRG0A34EFH.Cs_ont_7g018620.1	Cs_ont_1g009990.1,Cs_ont_2g009080.1,Cs_ont_3g000550.1,Cs_ont_3g009260.3,Cs_ont_3g018490.1,Cs_ont_3g024350.2,Cs_ont_5g009080.3,Cs_ont_5g010190.1,Cs_ont_5g026340.1,Cs_ont_7g005590.1,Cs_ont_7g018620.1
GO Component	GO:0042170	Plastid membrane	12	1106	0.97	1.24	3.90e-07	STRG0A34EFH.Cs_ont_1g009990.1,STRG0A34EFH.Cs_ont_2g009080.1,STRG0A34EFH.Cs_ont_3g000550.1,STRG0A34EFH.Cs_ont_3g009260.3,STRG0A34EFH.Cs_ont_3g018490.1,STRG0A34EFH.Cs_ont_3g024350.2,STRG0A34EFH.Cs_ont_5g009080.3,STRG0A34EFH.Cs_ont_5g010190.1,STRG0A34EFH.Cs_ont_5g026340.1,STRG0A34EFH.Cs_ont_7g001260.3,STRG0A34EFH.Cs_ont_7g005590.1,STRG0A34EFH.Cs_ont_7g018620.1	Cs_ont_1g009990.1,Cs_ont_2g009080.1,Cs_ont_3g000550.1,Cs_ont_3g009260.3,Cs_ont_3g018490.1,Cs_ont_3g024350.2,Cs_ont_5g009080.3,Cs_ont_5g010190.1,Cs_ont_5g026340.1,Cs_ont_7g001260.3,Cs_ont_7g005590.1,Cs_ont_7g018620.1
GO Component	GO:0009521	Photosystem	4	106	1.52	1.01	0.00055	STRG0A34EFH.Cs_ont_2g009080.1,STRG0A34EFH.Cs_ont_3g000550.1,STRG0A34EFH.Cs_ont_7g005590.1,STRG0A34EFH.Cs_ont_7g018620.1	Cs_ont_2g009080.1,Cs_ont_3g000550.1,Cs_ont_7g005590.1,Cs_ont_7g018620.1
GO Component	GO:0009941	Chloroplast envelope	7	918	0.82	0.57	0.0049	STRG0A34EFH.Cs_ont_2g009080.1,STRG0A34EFH.Cs_ont_3g009260.3,STRG0A34EFH.Cs_ont_3g018490.1,STRG0A34EFH.Cs_ont_5g009080.3,STRG0A34EFH.Cs_ont_5g010190.1,STRG0A34EFH.Cs_ont_5g026340.1,STRG0A34EFH.Cs_ont_7g001260.3	Cs_ont_2g009080.1,Cs_ont_3g009260.3,Cs_ont_3g018490.1,Cs_ont_5g009080.3,Cs_ont_5g010190.1,Cs_ont_5g026340.1,Cs_ont_7g001260.3
GO Component	GO:0009570	Chloroplast stroma	7	980	0.79	0.53	0.0068	STRG0A34EFH.Cs_ont_1g009990.1,STRG0A34EFH.Cs_ont_1g012860.1,STRG0A34EFH.Cs_ont_2g009080.1,STRG0A34EFH.Cs_ont_5g009080.3,STRG0A34EFH.Cs_ont_5g030290.1,STRG0A34EFH.Cs_ont_9g017690.1,STRG0A34EFH.Cs_ont_9g027520.1	Cs_ont_1g009990.1,Cs_ont_1g012860.1,Cs_ont_2g009080.1,Cs_ont_5g009080.3,Cs_ont_5g030290.1,Cs_ont_9g017690.1,Cs_ont_9g027520.1
GO Component	GO:0031090	Organelle membrane	14	4491	0.43	0.34	0.0208	STRG0A34EFH.Cs_ont_1g009990.1,STRG0A34EFH.Cs_ont_2g009080.1,STRG0A34EFH.Cs_ont_3g000550.1,STRG0A34EFH.Cs_ont_3g009260.3,STRG0A34EFH.Cs_ont_3g018490.1,STRG0A34EFH.Cs_ont_3g024350.2,STRG0A34EFH.Cs_ont_5g009080.3,STRG0A34EFH.Cs_ont_5g010190.1,STRG0A34EFH.Cs_ont_5g017470.7,STRG0A34EFH.Cs_ont_5g026340.1,STRG0A34EFH.Cs_ont_6g007080.2,STRG0A34EFH.Cs_ont_7g001260.3,STRG0A34EFH.Cs_ont_7g005590.1,STRG0A34E…	Cs_ont_1g009990.1,Cs_ont_2g009080.1,Cs_ont_3g000550.1,Cs_ont_3g009260.3,Cs_ont_3g018490.1,Cs_ont_3g024350.2,Cs_ont_5g009080.3,Cs_ont_5g010190.1,Cs_ont_5g017470.7,Cs_ont_5g026340.1,Cs_ont_6g007080.2,Cs_ont_7g001260.3,Cs_ont_7g005590.1,Cs_ont_7g018620.1
GO Component	GO:0009522	Photosystem I	2	39	1.65	0.45	0.0448	STRG0A34EFH.Cs_ont_2g009080.1,STRG0A34EFH.Cs_ont_7g005590.1	Cs_ont_2g009080.1,Cs_ont_7g005590.1
STRING clusters	CL:30111	Photosystem	4	75	1.67	0.58	0.0183	STRG0A34EFH.Cs_ont_2g009080.1,STRG0A34EFH.Cs_ont_3g000550.1,STRG0A34EFH.Cs_ont_7g005590.1,STRG0A34EFH.Cs_ont_7g018620.1	Cs_ont_2g009080.1,Cs_ont_3g000550.1,Cs_ont_7g005590.1,Cs_ont_7g018620.1
STRING clusters	CL:30122	Photosystem I, and Photosystem II oxygen evolving complex	3	36	1.86	0.59	0.0183	STRG0A34EFH.Cs_ont_2g009080.1,STRG0A34EFH.Cs_ont_3g000550.1,STRG0A34EFH.Cs_ont_7g005590.1	Cs_ont_2g009080.1,Cs_ont_3g000550.1,Cs_ont_7g005590.1
STRING clusters	CL:30541	Mixed, incl. Plastid thylakoid lumen, and Photosystem II assembly	3	64	1.61	0.54	0.0237	STRG0A34EFH.Cs_ont_3g024350.2,STRG0A34EFH.Cs_ont_5g026340.1,STRG0A34EFH.Cs_ont_5g046040.1	Cs_ont_3g024350.2,Cs_ont_5g026340.1,Cs_ont_5g046040.1
COMPARTMENTS	GOCC:0009507	Chloroplast	22	2752	0.84	1.28	1.94e-10	STRG0A34EFH.Cs_ont_1g009990.1,STRG0A34EFH.Cs_ont_1g012860.1,STRG0A34EFH.Cs_ont_2g009080.1,STRG0A34EFH.Cs_ont_2g010880.1,STRG0A34EFH.Cs_ont_3g000550.1,STRG0A34EFH.Cs_ont_3g009260.3,STRG0A34EFH.Cs_ont_3g009920.1,STRG0A34EFH.Cs_ont_3g018490.1,STRG0A34EFH.Cs_ont_3g024350.2,STRG0A34EFH.Cs_ont_5g009080.3,STRG0A34EFH.Cs_ont_5g010190.1,STRG0A34EFH.Cs_ont_5g026340.1,STRG0A34EFH.Cs_ont_5g030290.1,STRG0A34E…	Cs_ont_1g009990.1,Cs_ont_1g012860.1,Cs_ont_2g009080.1,Cs_ont_2g010880.1,Cs_ont_3g000550.1,Cs_ont_3g009260.3,Cs_ont_3g009920.1,Cs_ont_3g018490.1,Cs_ont_3g024350.2,Cs_ont_5g009080.3,Cs_ont_5g010190.1,Cs_ont_5g026340.1,Cs_ont_5g030290.1,Cs_ont_6g005160.1,Cs_ont_6g006350.1,Cs_ont_7g001260.3,Cs_ont_7g005590.1,Cs_ont_7g018620.1,Cs_ont_8g010400.1,Cs_ont_8g011490.1,Cs_ont_8g028450.6,Cs_ont_9g017690.1
COMPARTMENTS	GOCC:0009536	Plastid	23	3166	0.8	1.21	1.94e-10	STRG0A34EFH.Cs_ont_1g009990.1,STRG0A34EFH.Cs_ont_1g012860.1,STRG0A34EFH.Cs_ont_2g009080.1,STRG0A34EFH.Cs_ont_2g010880.1,STRG0A34EFH.Cs_ont_3g000550.1,STRG0A34EFH.Cs_ont_3g009260.3,STRG0A34EFH.Cs_ont_3g009920.1,STRG0A34EFH.Cs_ont_3g018490.1,STRG0A34EFH.Cs_ont_3g024350.2,STRG0A34EFH.Cs_ont_5g009080.3,STRG0A34EFH.Cs_ont_5g010190.1,STRG0A34EFH.Cs_ont_5g026340.1,STRG0A34EFH.Cs_ont_5g030290.1,STRG0A34E…	Cs_ont_1g009990.1,Cs_ont_1g012860.1,Cs_ont_2g009080.1,Cs_ont_2g010880.1,Cs_ont_3g000550.1,Cs_ont_3g009260.3,Cs_ont_3g009920.1,Cs_ont_3g018490.1,Cs_ont_3g024350.2,Cs_ont_5g009080.3,Cs_ont_5g010190.1,Cs_ont_5g026340.1,Cs_ont_5g030290.1,Cs_ont_6g005160.1,Cs_ont_6g006350.1,Cs_ont_7g001260.3,Cs_ont_7g005590.1,Cs_ont_7g018620.1,Cs_ont_8g010400.1,Cs_ont_8g011490.1,Cs_ont_8g028240.4,Cs_ont_8g028450.6,Cs_…
COMPARTMENTS	GOCC:0009579	Thylakoid	11	544	1.25	1.78	1.75e-08	STRG0A34EFH.Cs_ont_2g009080.1,STRG0A34EFH.Cs_ont_3g000550.1,STRG0A34EFH.Cs_ont_3g009260.3,STRG0A34EFH.Cs_ont_3g018490.1,STRG0A34EFH.Cs_ont_3g024350.2,STRG0A34EFH.Cs_ont_5g009080.3,STRG0A34EFH.Cs_ont_5g026340.1,STRG0A34EFH.Cs_ont_5g030290.1,STRG0A34EFH.Cs_ont_7g001260.3,STRG0A34EFH.Cs_ont_7g005590.1,STRG0A34EFH.Cs_ont_7g018620.1	Cs_ont_2g009080.1,Cs_ont_3g000550.1,Cs_ont_3g009260.3,Cs_ont_3g018490.1,Cs_ont_3g024350.2,Cs_ont_5g009080.3,Cs_ont_5g026340.1,Cs_ont_5g030290.1,Cs_ont_7g001260.3,Cs_ont_7g005590.1,Cs_ont_7g018620.1
COMPARTMENTS	GOCC:0012507	ER to Golgi transport vesicle membrane	5	29	2.18	2.23	1.65e-07	STRG0A34EFH.Cs_ont_3g001000.1,STRG0A34EFH.Cs_ont_3g001000.2,STRG0A34EFH.Cs_ont_3g001000.3,STRG0A34EFH.Cs_ont_3g001000.4,STRG0A34EFH.Cs_ont_3g001000.5	Cs_ont_3g001000.1,Cs_ont_3g001000.2,Cs_ont_3g001000.3,Cs_ont_3g001000.4,Cs_ont_3g001000.5
COMPARTMENTS	GOCC:0005737	Cytoplasm	40	15338	0.36	0.52	3.96e-07	STRG0A34EFH.Cs_ont_1g007560.2,STRG0A34EFH.Cs_ont_1g009990.1,STRG0A34EFH.Cs_ont_1g012860.1,STRG0A34EFH.Cs_ont_2g009080.1,STRG0A34EFH.Cs_ont_2g010880.1,STRG0A34EFH.Cs_ont_2g015150.2,STRG0A34EFH.Cs_ont_2g031670.1,STRG0A34EFH.Cs_ont_3g000550.1,STRG0A34EFH.Cs_ont_3g001000.1,STRG0A34EFH.Cs_ont_3g001000.2,STRG0A34EFH.Cs_ont_3g001000.3,STRG0A34EFH.Cs_ont_3g001000.4,STRG0A34EFH.Cs_ont_3g001000.5,STRG0A34E…	Cs_ont_1g007560.2,Cs_ont_1g009990.1,Cs_ont_1g012860.1,Cs_ont_2g009080.1,Cs_ont_2g010880.1,Cs_ont_2g015150.2,Cs_ont_2g031670.1,Cs_ont_3g000550.1,Cs_ont_3g001000.1,Cs_ont_3g001000.2,Cs_ont_3g001000.3,Cs_ont_3g001000.4,Cs_ont_3g001000.5,Cs_ont_3g009260.3,Cs_ont_3g009920.1,Cs_ont_3g018490.1,Cs_ont_3g024350.2,Cs_ont_5g009080.3,Cs_ont_5g010190.1,Cs_ont_5g012440.1,Cs_ont_5g017470.7,Cs_ont_5g026340.1,Cs_…
COMPARTMENTS	GOCC:0042651	Thylakoid membrane	8	342	1.31	1.52	1.44e-06	STRG0A34EFH.Cs_ont_3g000550.1,STRG0A34EFH.Cs_ont_3g009260.3,STRG0A34EFH.Cs_ont_3g018490.1,STRG0A34EFH.Cs_ont_3g024350.2,STRG0A34EFH.Cs_ont_5g026340.1,STRG0A34EFH.Cs_ont_7g001260.3,STRG0A34EFH.Cs_ont_7g005590.1,STRG0A34EFH.Cs_ont_7g018620.1	Cs_ont_3g000550.1,Cs_ont_3g009260.3,Cs_ont_3g018490.1,Cs_ont_3g024350.2,Cs_ont_5g026340.1,Cs_ont_7g001260.3,Cs_ont_7g005590.1,Cs_ont_7g018620.1
COMPARTMENTS	GOCC:0009534	Chloroplast thylakoid	8	359	1.29	1.49	1.62e-06	STRG0A34EFH.Cs_ont_2g009080.1,STRG0A34EFH.Cs_ont_3g018490.1,STRG0A34EFH.Cs_ont_3g024350.2,STRG0A34EFH.Cs_ont_5g009080.3,STRG0A34EFH.Cs_ont_5g026340.1,STRG0A34EFH.Cs_ont_7g001260.3,STRG0A34EFH.Cs_ont_7g005590.1,STRG0A34EFH.Cs_ont_7g018620.1	Cs_ont_2g009080.1,Cs_ont_3g018490.1,Cs_ont_3g024350.2,Cs_ont_5g009080.3,Cs_ont_5g026340.1,Cs_ont_7g001260.3,Cs_ont_7g005590.1,Cs_ont_7g018620.1
COMPARTMENTS	GOCC:0042170	Plastid membrane	8	533	1.12	1.16	1.78e-05	STRG0A34EFH.Cs_ont_3g009260.3,STRG0A34EFH.Cs_ont_3g018490.1,STRG0A34EFH.Cs_ont_3g024350.2,STRG0A34EFH.Cs_ont_5g010190.1,STRG0A34EFH.Cs_ont_5g026340.1,STRG0A34EFH.Cs_ont_7g001260.3,STRG0A34EFH.Cs_ont_7g005590.1,STRG0A34EFH.Cs_ont_7g018620.1	Cs_ont_3g009260.3,Cs_ont_3g018490.1,Cs_ont_3g024350.2,Cs_ont_5g010190.1,Cs_ont_5g026340.1,Cs_ont_7g001260.3,Cs_ont_7g005590.1,Cs_ont_7g018620.1
COMPARTMENTS	GOCC:0009526	Plastid envelope	9	786	1.0	1.04	2.58e-05	STRG0A34EFH.Cs_ont_3g009260.3,STRG0A34EFH.Cs_ont_3g018490.1,STRG0A34EFH.Cs_ont_3g024350.2,STRG0A34EFH.Cs_ont_5g010190.1,STRG0A34EFH.Cs_ont_5g026340.1,STRG0A34EFH.Cs_ont_6g005160.1,STRG0A34EFH.Cs_ont_7g001260.3,STRG0A34EFH.Cs_ont_7g005590.1,STRG0A34EFH.Cs_ont_7g018620.1	Cs_ont_3g009260.3,Cs_ont_3g018490.1,Cs_ont_3g024350.2,Cs_ont_5g010190.1,Cs_ont_5g026340.1,Cs_ont_6g005160.1,Cs_ont_7g001260.3,Cs_ont_7g005590.1,Cs_ont_7g018620.1
COMPARTMENTS	GOCC:0009535	Chloroplast thylakoid membrane	6	246	1.33	1.23	3.82e-05	STRG0A34EFH.Cs_ont_3g018490.1,STRG0A34EFH.Cs_ont_3g024350.2,STRG0A34EFH.Cs_ont_5g026340.1,STRG0A34EFH.Cs_ont_7g001260.3,STRG0A34EFH.Cs_ont_7g005590.1,STRG0A34EFH.Cs_ont_7g018620.1	Cs_ont_3g018490.1,Cs_ont_3g024350.2,Cs_ont_5g026340.1,Cs_ont_7g001260.3,Cs_ont_7g005590.1,Cs_ont_7g018620.1
COMPARTMENTS	GOCC:0031090	Organelle membrane	14	2602	0.67	0.71	7.72e-05	STRG0A34EFH.Cs_ont_3g001000.1,STRG0A34EFH.Cs_ont_3g001000.2,STRG0A34EFH.Cs_ont_3g001000.3,STRG0A34EFH.Cs_ont_3g001000.4,STRG0A34EFH.Cs_ont_3g001000.5,STRG0A34EFH.Cs_ont_3g009260.3,STRG0A34EFH.Cs_ont_3g018490.1,STRG0A34EFH.Cs_ont_3g024350.2,STRG0A34EFH.Cs_ont_5g010190.1,STRG0A34EFH.Cs_ont_5g017470.7,STRG0A34EFH.Cs_ont_5g026340.1,STRG0A34EFH.Cs_ont_7g001260.3,STRG0A34EFH.Cs_ont_7g005590.1,STRG0A34E…	Cs_ont_3g001000.1,Cs_ont_3g001000.2,Cs_ont_3g001000.3,Cs_ont_3g001000.4,Cs_ont_3g001000.5,Cs_ont_3g009260.3,Cs_ont_3g018490.1,Cs_ont_3g024350.2,Cs_ont_5g010190.1,Cs_ont_5g017470.7,Cs_ont_5g026340.1,Cs_ont_7g001260.3,Cs_ont_7g005590.1,Cs_ont_7g018620.1
COMPARTMENTS	GOCC:0009533	Chloroplast stromal thylakoid	2	10	2.24	0.79	0.0049	STRG0A34EFH.Cs_ont_5g009080.3,STRG0A34EFH.Cs_ont_7g018620.1	Cs_ont_5g009080.3,Cs_ont_7g018620.1
COMPARTMENTS	GOCC:0031977	Thylakoid lumen	3	93	1.45	0.64	0.0099	STRG0A34EFH.Cs_ont_2g009080.1,STRG0A34EFH.Cs_ont_3g000550.1,STRG0A34EFH.Cs_ont_7g018620.1	Cs_ont_2g009080.1,Cs_ont_3g000550.1,Cs_ont_7g018620.1
COMPARTMENTS	GOCC:0009570	Chloroplast stroma	5	483	0.95	0.53	0.0122	STRG0A34EFH.Cs_ont_1g009990.1,STRG0A34EFH.Cs_ont_5g009080.3,STRG0A34EFH.Cs_ont_5g030290.1,STRG0A34EFH.Cs_ont_7g018620.1,STRG0A34EFH.Cs_ont_9g017690.1	Cs_ont_1g009990.1,Cs_ont_5g009080.3,Cs_ont_5g030290.1,Cs_ont_7g018620.1,Cs_ont_9g017690.1
COMPARTMENTS	GOCC:0009941	Chloroplast envelope	5	481	0.96	0.53	0.0122	STRG0A34EFH.Cs_ont_3g009260.3,STRG0A34EFH.Cs_ont_3g018490.1,STRG0A34EFH.Cs_ont_5g010190.1,STRG0A34EFH.Cs_ont_6g005160.1,STRG0A34EFH.Cs_ont_7g018620.1	Cs_ont_3g009260.3,Cs_ont_3g018490.1,Cs_ont_5g010190.1,Cs_ont_6g005160.1,Cs_ont_7g018620.1
COMPARTMENTS	GOCC:0098588	Bounding membrane of organelle	7	1222	0.7	0.41	0.0230	STRG0A34EFH.Cs_ont_3g001000.1,STRG0A34EFH.Cs_ont_3g001000.2,STRG0A34EFH.Cs_ont_3g001000.3,STRG0A34EFH.Cs_ont_3g001000.4,STRG0A34EFH.Cs_ont_3g001000.5,STRG0A34EFH.Cs_ont_5g010190.1,STRG0A34EFH.Cs_ont_5g017470.7	Cs_ont_3g001000.1,Cs_ont_3g001000.2,Cs_ont_3g001000.3,Cs_ont_3g001000.4,Cs_ont_3g001000.5,Cs_ont_5g010190.1,Cs_ont_5g017470.7
COMPARTMENTS	GOCC:0043227	Membrane-bounded organelle	33	18073	0.2	0.24	0.0356	STRG0A34EFH.Cs_ont_1g009990.1,STRG0A34EFH.Cs_ont_1g012860.1,STRG0A34EFH.Cs_ont_2g009080.1,STRG0A34EFH.Cs_ont_2g010880.1,STRG0A34EFH.Cs_ont_2g015150.2,STRG0A34EFH.Cs_ont_2g031670.1,STRG0A34EFH.Cs_ont_3g000550.1,STRG0A34EFH.Cs_ont_3g001000.1,STRG0A34EFH.Cs_ont_3g001000.2,STRG0A34EFH.Cs_ont_3g001000.3,STRG0A34EFH.Cs_ont_3g001000.4,STRG0A34EFH.Cs_ont_3g001000.5,STRG0A34EFH.Cs_ont_3g009260.3,STRG0A34E…	Cs_ont_1g009990.1,Cs_ont_1g012860.1,Cs_ont_2g009080.1,Cs_ont_2g010880.1,Cs_ont_2g015150.2,Cs_ont_2g031670.1,Cs_ont_3g000550.1,Cs_ont_3g001000.1,Cs_ont_3g001000.2,Cs_ont_3g001000.3,Cs_ont_3g001000.4,Cs_ont_3g001000.5,Cs_ont_3g009260.3,Cs_ont_3g009920.1,Cs_ont_3g018490.1,Cs_ont_3g024350.2,Cs_ont_3g028170.1,Cs_ont_5g009080.3,Cs_ont_5g010190.1,Cs_ont_5g017470.7,Cs_ont_5g026340.1,Cs_ont_5g030290.1,Cs_…
COMPARTMENTS	GOCC:0016020	Membrane	16	6040	0.36	0.28	0.0424	STRG0A34EFH.Cs_ont_3g000550.1,STRG0A34EFH.Cs_ont_3g001000.1,STRG0A34EFH.Cs_ont_3g001000.2,STRG0A34EFH.Cs_ont_3g001000.3,STRG0A34EFH.Cs_ont_3g001000.4,STRG0A34EFH.Cs_ont_3g001000.5,STRG0A34EFH.Cs_ont_3g009260.3,STRG0A34EFH.Cs_ont_3g018490.1,STRG0A34EFH.Cs_ont_3g024350.2,STRG0A34EFH.Cs_ont_5g010190.1,STRG0A34EFH.Cs_ont_5g017470.7,STRG0A34EFH.Cs_ont_5g021010.1,STRG0A34EFH.Cs_ont_5g026340.1,STRG0A34E…	Cs_ont_3g000550.1,Cs_ont_3g001000.1,Cs_ont_3g001000.2,Cs_ont_3g001000.3,Cs_ont_3g001000.4,Cs_ont_3g001000.5,Cs_ont_3g009260.3,Cs_ont_3g018490.1,Cs_ont_3g024350.2,Cs_ont_5g010190.1,Cs_ont_5g017470.7,Cs_ont_5g021010.1,Cs_ont_5g026340.1,Cs_ont_7g001260.3,Cs_ont_7g005590.1,Cs_ont_7g018620.1
		Intersection	Genes
		p417324 56 dpi	2
		p417324 56 dpi + p755969	2
		Total	4
#category	term ID	term description	observed gene count	background gene count	strength	signal	false discovery rate	matching proteins in your network (IDs)	matching proteins in your network (labels)
STRING clusters	CL:49756	Mixed, incl. Stilbenoid, diarylheptanoid and gingerol biosynthesis, and Chalcone synthase activity	5	82	2.33	3.14	2.44e-07	STRG0A34EFH.Cs_ont_1g006760.1,STRG0A34EFH.Cs_ont_3g005350.1,STRG0A34EFH.Cs_ont_4g024900.1,STRG0A34EFH.Cs_ont_7g022040.1,STRG0A34EFH.Cs_ont_9g026140.1	Cs_ont_1g006760.1,Cs_ont_3g005350.1,Cs_ont_4g024900.1,Cs_ont_7g022040.1,Cs_ont_9g026140.1
STRING clusters	CL:49856	Mixed, incl. 4-coumarate-CoA ligase activity, and Acyl chain remodeling of DAG and TAG	3	32	2.52	1.86	0.00019	STRG0A34EFH.Cs_ont_1g006760.1,STRG0A34EFH.Cs_ont_3g005350.1,STRG0A34EFH.Cs_ont_9g026140.1	Cs_ont_1g006760.1,Cs_ont_3g005350.1,Cs_ont_9g026140.1
STRING clusters	CL:49891	Mixed, incl. Hydroxycinnamoyltransferase activity, and Response to zinc ion	2	5	3.15	1.37	0.0022	STRG0A34EFH.Cs_ont_3g005350.1,STRG0A34EFH.Cs_ont_9g026140.1	Cs_ont_3g005350.1,Cs_ont_9g026140.1
STRING clusters	CL:7596	Mixed, incl. Mitotic spindle assembly, and Protein targeting to vacuole involved in autophagy	2	16	2.65	0.98	0.0118	STRG0A34EFH.Cs_ont_1g014920.1,STRG0A34EFH.Cs_ont_5g041080.1	Cs_ont_1g014920.1,Cs_ont_5g041080.1
STRING clusters	CL:49776	cinnamoyl-CoA reductase activity, and Stilbenoid, diarylheptanoid and gingerol biosynthesis	2	18	2.59	0.96	0.0130	STRG0A34EFH.Cs_ont_4g024900.1,STRG0A34EFH.Cs_ont_7g022040.1	Cs_ont_4g024900.1,Cs_ont_7g022040.1
KEGG	map00940	Phenylpropanoid biosynthesis	6	524	1.61	2.23	6.32e-07	STRG0A34EFH.Cs_ont_1g006760.1,STRG0A34EFH.Cs_ont_3g005350.1,STRG0A34EFH.Cs_ont_3g016870.1,STRG0A34EFH.Cs_ont_4g024900.1,STRG0A34EFH.Cs_ont_7g022040.1,STRG0A34EFH.Cs_ont_9g026140.1	Cs_ont_1g006760.1,Cs_ont_3g005350.1,Cs_ont_3g016870.1,Cs_ont_4g024900.1,Cs_ont_7g022040.1,Cs_ont_9g026140.1
KEGG	map00945	Stilbenoid, diarylheptanoid and gingerol biosynthesis	4	94	2.18	2.77	1.10e-06	STRG0A34EFH.Cs_ont_1g006760.1,STRG0A34EFH.Cs_ont_3g005350.1,STRG0A34EFH.Cs_ont_4g024900.1,STRG0A34EFH.Cs_ont_9g026140.1	Cs_ont_1g006760.1,Cs_ont_3g005350.1,Cs_ont_4g024900.1,Cs_ont_9g026140.1
KEGG	map00941	Flavonoid biosynthesis	4	179	1.9	2.2	9.08e-06	STRG0A34EFH.Cs_ont_1g006760.1,STRG0A34EFH.Cs_ont_3g005350.1,STRG0A34EFH.Cs_ont_4g024900.1,STRG0A34EFH.Cs_ont_9g026140.1	Cs_ont_1g006760.1,Cs_ont_3g005350.1,Cs_ont_4g024900.1,Cs_ont_9g026140.1
KEGG	map00130	Ubiquinone and other terpenoid-quinone biosynthesis	3	179	1.77	1.42	0.00067	STRG0A34EFH.Cs_ont_1g006760.1,STRG0A34EFH.Cs_ont_4g024900.1,STRG0A34EFH.Cs_ont_7g022040.1	Cs_ont_1g006760.1,Cs_ont_4g024900.1,Cs_ont_7g022040.1
KEGG	map01110	Biosynthesis of secondary metabolites	6	4205	0.7	0.45	0.0192	STRG0A34EFH.Cs_ont_1g006760.1,STRG0A34EFH.Cs_ont_3g005350.1,STRG0A34EFH.Cs_ont_3g016870.1,STRG0A34EFH.Cs_ont_4g024900.1,STRG0A34EFH.Cs_ont_7g022040.1,STRG0A34EFH.Cs_ont_9g026140.1	Cs_ont_1g006760.1,Cs_ont_3g005350.1,Cs_ont_3g016870.1,Cs_ont_4g024900.1,Cs_ont_7g022040.1,Cs_ont_9g026140.1
Reactome	MAP-211897	Cytochrome P450 - arranged by substrate type	4	520	1.44	0.86	0.0098	STRG0A34EFH.Cs_ont_1g006760.1,STRG0A34EFH.Cs_ont_3g005350.1,STRG0A34EFH.Cs_ont_4g024900.1,STRG0A34EFH.Cs_ont_9g026140.1	Cs_ont_1g006760.1,Cs_ont_3g005350.1,Cs_ont_4g024900.1,Cs_ont_9g026140.1
Reactome	MAP-211945	Phase I - Functionalization of compounds	4	625	1.36	0.83	0.0100	STRG0A34EFH.Cs_ont_1g006760.1,STRG0A34EFH.Cs_ont_3g005350.1,STRG0A34EFH.Cs_ont_4g024900.1,STRG0A34EFH.Cs_ont_9g026140.1	Cs_ont_1g006760.1,Cs_ont_3g005350.1,Cs_ont_4g024900.1,Cs_ont_9g026140.1
Reactome	MAP-211859	Biological oxidations	4	807	1.24	0.7	0.0179	STRG0A34EFH.Cs_ont_1g006760.1,STRG0A34EFH.Cs_ont_3g005350.1,STRG0A34EFH.Cs_ont_4g024900.1,STRG0A34EFH.Cs_ont_9g026140.1	Cs_ont_1g006760.1,Cs_ont_3g005350.1,Cs_ont_4g024900.1,Cs_ont_9g026140.1

## Sheet: Tissue - upregulated
Tissue		Intersection	Total genes
		p557834 T vs W + p755969	4
		p557834 T vs W + p557834 TL vs W	14
		p557834 T vs W + p755969	1
		Total	19
#category	term ID	term description	observed gene count	background gene count	strength	signal	false discovery rate	matching proteins in your network (IDs)	matching proteins in your network (labels)
GO Process	GO:0000455	Enzyme-directed rRNA pseudouridine synthesis	3	28	2.26	1.15	0.0014	STRG0A34EFH.Cs_ont_7g005450.1,STRG0A34EFH.Cs_ont_7g005450.2,STRG0A34EFH.Cs_ont_7g005450.3	Cs_ont_7g005450.1,Cs_ont_7g005450.2,Cs_ont_7g005450.3
GO Process	GO:0009772	Photosynthetic electron transport in photosystem II	3	20	2.41	1.16	0.0014	STRG0A34EFH.Cs_ont_Un000470.1,STRG0A34EFH.Cs_ont_Un001890.1,STRG0A34EFH.Cs_ont_Un004370.1	Cs_ont_Un000470.1,Cs_ont_Un001890.1,Cs_ont_Un004370.1
GO Process	GO:0015979	Photosynthesis	5	338	1.4	0.97	0.0015	STRG0A34EFH.Cs_ont_2g021750.1,STRG0A34EFH.Cs_ont_4g011690.1,STRG0A34EFH.Cs_ont_Un000470.1,STRG0A34EFH.Cs_ont_Un001890.1,STRG0A34EFH.Cs_ont_Un004370.1	Cs_ont_2g021750.1,Cs_ont_4g011690.1,Cs_ont_Un000470.1,Cs_ont_Un001890.1,Cs_ont_Un004370.1
GO Process	GO:0019684	Photosynthesis, light reaction	4	193	1.55	0.9	0.0035	STRG0A34EFH.Cs_ont_2g021750.1,STRG0A34EFH.Cs_ont_Un000470.1,STRG0A34EFH.Cs_ont_Un001890.1,STRG0A34EFH.Cs_ont_Un004370.1	Cs_ont_2g021750.1,Cs_ont_Un000470.1,Cs_ont_Un001890.1,Cs_ont_Un004370.1
GO Function	GO:0002161	aminoacyl-tRNA editing activity	3	17	2.48	1.35	0.00048	STRG0A34EFH.Cs_ont_3g009540.1,STRG0A34EFH.Cs_ont_3g009540.2,STRG0A34EFH.Cs_ont_3g009540.3	Cs_ont_3g009540.1,Cs_ont_3g009540.2,Cs_ont_3g009540.3
GO Function	GO:0045156	Electron transporter, transferring electrons within the cyclic electron transport pathway of photosynthesis activity	3	23	2.35	1.32	0.00055	STRG0A34EFH.Cs_ont_Un000470.1,STRG0A34EFH.Cs_ont_Un001890.1,STRG0A34EFH.Cs_ont_Un004370.1	Cs_ont_Un000470.1,Cs_ont_Un001890.1,Cs_ont_Un004370.1
GO Function	GO:0016168	Chlorophyll binding	3	41	2.1	1.1	0.0018	STRG0A34EFH.Cs_ont_Un000470.1,STRG0A34EFH.Cs_ont_Un001890.1,STRG0A34EFH.Cs_ont_Un004370.1	Cs_ont_Un000470.1,Cs_ont_Un001890.1,Cs_ont_Un004370.1
GO Function	GO:0019905	Syntaxin binding	3	44	2.07	1.09	0.0018	STRG0A34EFH.Cs_ont_7g005450.1,STRG0A34EFH.Cs_ont_7g005450.2,STRG0A34EFH.Cs_ont_7g005450.3	Cs_ont_7g005450.1,Cs_ont_7g005450.2,Cs_ont_7g005450.3
GO Component	GO:0009523	Photosystem II	5	83	2.01	2.19	1.56e-06	STRG0A34EFH.Cs_ont_2g021750.1,STRG0A34EFH.Cs_ont_4g011690.1,STRG0A34EFH.Cs_ont_Un000470.1,STRG0A34EFH.Cs_ont_Un001890.1,STRG0A34EFH.Cs_ont_Un004370.1	Cs_ont_2g021750.1,Cs_ont_4g011690.1,Cs_ont_Un000470.1,Cs_ont_Un001890.1,Cs_ont_Un004370.1
GO Component	GO:0009535	Chloroplast thylakoid membrane	7	552	1.34	1.47	8.11e-06	STRG0A34EFH.Cs_ont_1g000940.2,STRG0A34EFH.Cs_ont_2g021750.1,STRG0A34EFH.Cs_ont_4g011690.1,STRG0A34EFH.Cs_ont_5g004090.2,STRG0A34EFH.Cs_ont_Un000470.1,STRG0A34EFH.Cs_ont_Un001890.1,STRG0A34EFH.Cs_ont_Un004370.1	Cs_ont_1g000940.2,Cs_ont_2g021750.1,Cs_ont_4g011690.1,Cs_ont_5g004090.2,Cs_ont_Un000470.1,Cs_ont_Un001890.1,Cs_ont_Un004370.1
GO Component	GO:0009507	Chloroplast	10	4104	0.62	0.47	0.0051	STRG0A34EFH.Cs_ont_1g000940.2,STRG0A34EFH.Cs_ont_2g021750.1,STRG0A34EFH.Cs_ont_4g011690.1,STRG0A34EFH.Cs_ont_5g004090.2,STRG0A34EFH.Cs_ont_7g013920.2,STRG0A34EFH.Cs_ont_7g028730.3,STRG0A34EFH.Cs_ont_8g026510.1,STRG0A34EFH.Cs_ont_Un000470.1,STRG0A34EFH.Cs_ont_Un001890.1,STRG0A34EFH.Cs_ont_Un004370.1	Cs_ont_1g000940.2,Cs_ont_2g021750.1,Cs_ont_4g011690.1,Cs_ont_5g004090.2,Cs_ont_7g013920.2,Cs_ont_7g028730.3,Cs_ont_8g026510.1,Cs_ont_Un000470.1,Cs_ont_Un001890.1,Cs_ont_Un004370.1
GO Component	GO:0005737	Cytoplasm	21	20759	0.24	0.23	0.0416	STRG0A34EFH.Cs_ont_1g000940.2,STRG0A34EFH.Cs_ont_2g021750.1,STRG0A34EFH.Cs_ont_3g009540.1,STRG0A34EFH.Cs_ont_3g009540.2,STRG0A34EFH.Cs_ont_3g009540.3,STRG0A34EFH.Cs_ont_3g021790.1,STRG0A34EFH.Cs_ont_3g022890.1,STRG0A34EFH.Cs_ont_4g009920.1,STRG0A34EFH.Cs_ont_4g011690.1,STRG0A34EFH.Cs_ont_5g004090.2,STRG0A34EFH.Cs_ont_6g006120.2,STRG0A34EFH.Cs_ont_6g016090.1,STRG0A34EFH.Cs_ont_7g005450.1,STRG0A34E…	Cs_ont_1g000940.2,Cs_ont_2g021750.1,Cs_ont_3g009540.1,Cs_ont_3g009540.2,Cs_ont_3g009540.3,Cs_ont_3g021790.1,Cs_ont_3g022890.1,Cs_ont_4g009920.1,Cs_ont_4g011690.1,Cs_ont_5g004090.2,Cs_ont_6g006120.2,Cs_ont_6g016090.1,Cs_ont_7g005450.1,Cs_ont_7g005450.2,Cs_ont_7g005450.3,Cs_ont_7g013920.2,Cs_ont_7g028730.3,Cs_ont_8g026510.1,Cs_ont_Un000470.1,Cs_ont_Un001890.1,Cs_ont_Un004370.1
STRING clusters	CL:30070	Photosystem, and Regulation of cellular respiration	6	157	1.82	1.94	4.27e-06	STRG0A34EFH.Cs_ont_2g021750.1,STRG0A34EFH.Cs_ont_3g009540.1,STRG0A34EFH.Cs_ont_3g009540.2,STRG0A34EFH.Cs_ont_3g009540.3,STRG0A34EFH.Cs_ont_4g011690.1,STRG0A34EFH.Cs_ont_8g026510.1	Cs_ont_2g021750.1,Cs_ont_3g009540.1,Cs_ont_3g009540.2,Cs_ont_3g009540.3,Cs_ont_4g011690.1,Cs_ont_8g026510.1
STRING clusters	CL:30074	Photosystem, and Platelet calcium homeostasis	5	147	1.76	1.55	5.90e-05	STRG0A34EFH.Cs_ont_2g021750.1,STRG0A34EFH.Cs_ont_3g009540.2,STRG0A34EFH.Cs_ont_3g009540.3,STRG0A34EFH.Cs_ont_4g011690.1,STRG0A34EFH.Cs_ont_8g026510.1	Cs_ont_2g021750.1,Cs_ont_3g009540.2,Cs_ont_3g009540.3,Cs_ont_4g011690.1,Cs_ont_8g026510.1
KEGG	map00195	Photosynthesis	4	109	1.8	1.5	9.06e-05	STRG0A34EFH.Cs_ont_2g021750.1,STRG0A34EFH.Cs_ont_Un000470.1,STRG0A34EFH.Cs_ont_Un001890.1,STRG0A34EFH.Cs_ont_Un004370.1	Cs_ont_2g021750.1,Cs_ont_Un000470.1,Cs_ont_Un001890.1,Cs_ont_Un004370.1
KEGG	map00740	Riboflavin metabolism	3	162	1.5	0.75	0.0097	STRG0A34EFH.Cs_ont_7g005450.1,STRG0A34EFH.Cs_ont_7g005450.2,STRG0A34EFH.Cs_ont_7g005450.3	Cs_ont_7g005450.1,Cs_ont_7g005450.2,Cs_ont_7g005450.3
COMPARTMENTS	GOCC:0009523	Photosystem II	4	30	2.36	2.08	6.29e-06	STRG0A34EFH.Cs_ont_4g011690.1,STRG0A34EFH.Cs_ont_Un000470.1,STRG0A34EFH.Cs_ont_Un001890.1,STRG0A34EFH.Cs_ont_Un004370.1	Cs_ont_4g011690.1,Cs_ont_Un000470.1,Cs_ont_Un001890.1,Cs_ont_Un004370.1
COMPARTMENTS	GOCC:0009579	Thylakoid	7	544	1.34	1.44	1.23e-05	STRG0A34EFH.Cs_ont_1g000940.2,STRG0A34EFH.Cs_ont_2g021750.1,STRG0A34EFH.Cs_ont_4g011690.1,STRG0A34EFH.Cs_ont_5g004090.2,STRG0A34EFH.Cs_ont_Un000470.1,STRG0A34EFH.Cs_ont_Un001890.1,STRG0A34EFH.Cs_ont_Un004370.1	Cs_ont_1g000940.2,Cs_ont_2g021750.1,Cs_ont_4g011690.1,Cs_ont_5g004090.2,Cs_ont_Un000470.1,Cs_ont_Un001890.1,Cs_ont_Un004370.1
COMPARTMENTS	GOCC:0034357	Photosynthetic membrane	5	370	1.36	1.02	0.00090	STRG0A34EFH.Cs_ont_1g000940.2,STRG0A34EFH.Cs_ont_4g011690.1,STRG0A34EFH.Cs_ont_Un000470.1,STRG0A34EFH.Cs_ont_Un001890.1,STRG0A34EFH.Cs_ont_Un004370.1	Cs_ont_1g000940.2,Cs_ont_4g011690.1,Cs_ont_Un000470.1,Cs_ont_Un001890.1,Cs_ont_Un004370.1
COMPARTMENTS	GOCC:0009534	Chloroplast thylakoid	4	359	1.28	0.63	0.0169	STRG0A34EFH.Cs_ont_1g000940.2,STRG0A34EFH.Cs_ont_2g021750.1,STRG0A34EFH.Cs_ont_4g011690.1,STRG0A34EFH.Cs_ont_5g004090.2	Cs_ont_1g000940.2,Cs_ont_2g021750.1,Cs_ont_4g011690.1,Cs_ont_5g004090.2
UniProt Keywords	KW-0148	Chlorophyll	3	31	2.22	1.38	0.00035	STRG0A34EFH.Cs_ont_Un000470.1,STRG0A34EFH.Cs_ont_Un001890.1,STRG0A34EFH.Cs_ont_Un004370.1	Cs_ont_Un000470.1,Cs_ont_Un001890.1,Cs_ont_Un004370.1
UniProt Keywords	KW-0602	Photosynthesis	3	49	2.02	1.3	0.00048	STRG0A34EFH.Cs_ont_Un000470.1,STRG0A34EFH.Cs_ont_Un001890.1,STRG0A34EFH.Cs_ont_Un004370.1	Cs_ont_Un000470.1,Cs_ont_Un001890.1,Cs_ont_Un004370.1

## Sheet: Tissue - downregulated
Tissue		Intersection	Total genes
		p755969	23
		p755969 + Citrus species	19
		p755969 + DPI	15
		p755969 + p417324 322 dpi	12
		p755969 + p739186 spring	3
		Total	72
#category	term ID	term description	observed gene count	background gene count	strength	signal	false discovery rate	matching proteins in your network (IDs)	matching proteins in your network (labels)
GO Process	GO:0016024	CDP-diacylglycerol biosynthetic process	13	50	2.27	6.18	1.21e-21	STRG0A34EFH.Cs_ont_5g006630.1,STRG0A34EFH.Cs_ont_7g000780.1,STRG0A34EFH.Cs_ont_7g015380.1,STRG0A34EFH.Cs_ont_9g021410.1,STRG0A34EFH.Cs_ont_9g021410.10,STRG0A34EFH.Cs_ont_9g021410.2,STRG0A34EFH.Cs_ont_9g021410.3,STRG0A34EFH.Cs_ont_9g021410.4,STRG0A34EFH.Cs_ont_9g021410.5,STRG0A34EFH.Cs_ont_9g021410.6,STRG0A34EFH.Cs_ont_9g021410.7,STRG0A34EFH.Cs_ont_9g021410.8,STRG0A34EFH.Cs_ont_9g021410.9	Cs_ont_5g006630.1,Cs_ont_7g000780.1,Cs_ont_7g015380.1,Cs_ont_9g021410.1,Cs_ont_9g021410.10,Cs_ont_9g021410.2,Cs_ont_9g021410.3,Cs_ont_9g021410.4,Cs_ont_9g021410.5,Cs_ont_9g021410.6,Cs_ont_9g021410.7,Cs_ont_9g021410.8,Cs_ont_9g021410.9
GO Process	GO:0006644	Phospholipid metabolic process	20	569	1.4	3.51	3.15e-19	STRG0A34EFH.Cs_ont_1g020320.1,STRG0A34EFH.Cs_ont_2g027780.1,STRG0A34EFH.Cs_ont_3g001620.1,STRG0A34EFH.Cs_ont_3g028460.1,STRG0A34EFH.Cs_ont_4g002450.1,STRG0A34EFH.Cs_ont_5g006630.1,STRG0A34EFH.Cs_ont_6g004350.1,STRG0A34EFH.Cs_ont_6g015280.1,STRG0A34EFH.Cs_ont_7g000780.1,STRG0A34EFH.Cs_ont_7g015380.1,STRG0A34EFH.Cs_ont_9g021410.1,STRG0A34EFH.Cs_ont_9g021410.10,STRG0A34EFH.Cs_ont_9g021410.2,STRG0A34…	Cs_ont_1g020320.1,Cs_ont_2g027780.1,Cs_ont_3g001620.1,Cs_ont_3g028460.1,Cs_ont_4g002450.1,Cs_ont_5g006630.1,Cs_ont_6g004350.1,Cs_ont_6g015280.1,Cs_ont_7g000780.1,Cs_ont_7g015380.1,Cs_ont_9g021410.1,Cs_ont_9g021410.10,Cs_ont_9g021410.2,Cs_ont_9g021410.3,Cs_ont_9g021410.4,Cs_ont_9g021410.5,Cs_ont_9g021410.6,Cs_ont_9g021410.7,Cs_ont_9g021410.8,Cs_ont_9g021410.9
GO Process	GO:0006650	Glycerophospholipid metabolic process	18	431	1.47	3.66	2.01e-18	STRG0A34EFH.Cs_ont_1g020320.1,STRG0A34EFH.Cs_ont_2g027780.1,STRG0A34EFH.Cs_ont_3g001620.1,STRG0A34EFH.Cs_ont_3g028460.1,STRG0A34EFH.Cs_ont_4g002450.1,STRG0A34EFH.Cs_ont_5g006630.1,STRG0A34EFH.Cs_ont_7g000780.1,STRG0A34EFH.Cs_ont_7g015380.1,STRG0A34EFH.Cs_ont_9g021410.1,STRG0A34EFH.Cs_ont_9g021410.10,STRG0A34EFH.Cs_ont_9g021410.2,STRG0A34EFH.Cs_ont_9g021410.3,STRG0A34EFH.Cs_ont_9g021410.4,STRG0A34…	Cs_ont_1g020320.1,Cs_ont_2g027780.1,Cs_ont_3g001620.1,Cs_ont_3g028460.1,Cs_ont_4g002450.1,Cs_ont_5g006630.1,Cs_ont_7g000780.1,Cs_ont_7g015380.1,Cs_ont_9g021410.1,Cs_ont_9g021410.10,Cs_ont_9g021410.2,Cs_ont_9g021410.3,Cs_ont_9g021410.4,Cs_ont_9g021410.5,Cs_ont_9g021410.6,Cs_ont_9g021410.7,Cs_ont_9g021410.8,Cs_ont_9g021410.9
GO Process	GO:0008654	Phospholipid biosynthetic process	15	436	1.39	2.83	6.54e-14	STRG0A34EFH.Cs_ont_2g027780.1,STRG0A34EFH.Cs_ont_5g006630.1,STRG0A34EFH.Cs_ont_6g015280.1,STRG0A34EFH.Cs_ont_7g000780.1,STRG0A34EFH.Cs_ont_7g015380.1,STRG0A34EFH.Cs_ont_9g021410.1,STRG0A34EFH.Cs_ont_9g021410.10,STRG0A34EFH.Cs_ont_9g021410.2,STRG0A34EFH.Cs_ont_9g021410.3,STRG0A34EFH.Cs_ont_9g021410.4,STRG0A34EFH.Cs_ont_9g021410.5,STRG0A34EFH.Cs_ont_9g021410.6,STRG0A34EFH.Cs_ont_9g021410.7,STRG0A34…	Cs_ont_2g027780.1,Cs_ont_5g006630.1,Cs_ont_6g015280.1,Cs_ont_7g000780.1,Cs_ont_7g015380.1,Cs_ont_9g021410.1,Cs_ont_9g021410.10,Cs_ont_9g021410.2,Cs_ont_9g021410.3,Cs_ont_9g021410.4,Cs_ont_9g021410.5,Cs_ont_9g021410.6,Cs_ont_9g021410.7,Cs_ont_9g021410.8,Cs_ont_9g021410.9
GO Process	GO:0006796	Phosphate-containing compound metabolic process	22	4299	0.56	0.68	2.02e-05	STRG0A34EFH.Cs_ont_1g020320.1,STRG0A34EFH.Cs_ont_2g018650.4,STRG0A34EFH.Cs_ont_2g027780.1,STRG0A34EFH.Cs_ont_3g001620.1,STRG0A34EFH.Cs_ont_3g028460.1,STRG0A34EFH.Cs_ont_4g002450.1,STRG0A34EFH.Cs_ont_5g006630.1,STRG0A34EFH.Cs_ont_6g004350.1,STRG0A34EFH.Cs_ont_6g015280.1,STRG0A34EFH.Cs_ont_7g000780.1,STRG0A34EFH.Cs_ont_7g015380.1,STRG0A34EFH.Cs_ont_9g012700.3,STRG0A34EFH.Cs_ont_9g021410.1,STRG0A34E…	Cs_ont_1g020320.1,Cs_ont_2g018650.4,Cs_ont_2g027780.1,Cs_ont_3g001620.1,Cs_ont_3g028460.1,Cs_ont_4g002450.1,Cs_ont_5g006630.1,Cs_ont_6g004350.1,Cs_ont_6g015280.1,Cs_ont_7g000780.1,Cs_ont_7g015380.1,Cs_ont_9g012700.3,Cs_ont_9g021410.1,Cs_ont_9g021410.10,Cs_ont_9g021410.2,Cs_ont_9g021410.3,Cs_ont_9g021410.4,Cs_ont_9g021410.5,Cs_ont_9g021410.6,Cs_ont_9g021410.7,Cs_ont_9g021410.8,Cs_ont_9g021410.9
GO Process	GO:0010143	Cutin biosynthetic process	4	31	1.96	1.34	5.23e-05	STRG0A34EFH.Cs_ont_5g006630.1,STRG0A34EFH.Cs_ont_6g015280.1,STRG0A34EFH.Cs_ont_7g000780.1,STRG0A34EFH.Cs_ont_7g015380.1	Cs_ont_5g006630.1,Cs_ont_6g015280.1,Cs_ont_7g000780.1,Cs_ont_7g015380.1
GO Process	GO:0009395	Phospholipid catabolic process	4	45	1.8	1.15	0.00020	STRG0A34EFH.Cs_ont_1g020320.1,STRG0A34EFH.Cs_ont_3g001620.1,STRG0A34EFH.Cs_ont_3g028460.1,STRG0A34EFH.Cs_ont_4g002450.1	Cs_ont_1g020320.1,Cs_ont_3g001620.1,Cs_ont_3g028460.1,Cs_ont_4g002450.1
GO Process	GO:0046434	Organophosphate catabolic process	5	179	1.3	0.8	0.0017	STRG0A34EFH.Cs_ont_1g020320.1,STRG0A34EFH.Cs_ont_2g027780.1,STRG0A34EFH.Cs_ont_3g001620.1,STRG0A34EFH.Cs_ont_3g028460.1,STRG0A34EFH.Cs_ont_4g002450.1	Cs_ont_1g020320.1,Cs_ont_2g027780.1,Cs_ont_3g001620.1,Cs_ont_3g028460.1,Cs_ont_4g002450.1
GO Process	GO:0046470	Phosphatidylcholine metabolic process	3	49	1.64	0.59	0.0136	STRG0A34EFH.Cs_ont_1g020320.1,STRG0A34EFH.Cs_ont_3g001620.1,STRG0A34EFH.Cs_ont_3g028460.1	Cs_ont_1g020320.1,Cs_ont_3g001620.1,Cs_ont_3g028460.1
GO Process	GO:0044249	Cellular biosynthetic process	20	5667	0.4	0.34	0.0180	STRG0A34EFH.Cs_ont_2g027780.1,STRG0A34EFH.Cs_ont_3g013890.4,STRG0A34EFH.Cs_ont_3g032470.3,STRG0A34EFH.Cs_ont_5g006630.1,STRG0A34EFH.Cs_ont_5g031570.6,STRG0A34EFH.Cs_ont_6g015280.1,STRG0A34EFH.Cs_ont_6g020820.4,STRG0A34EFH.Cs_ont_7g000780.1,STRG0A34EFH.Cs_ont_7g015380.1,STRG0A34EFH.Cs_ont_7g017290.5,STRG0A34EFH.Cs_ont_9g021410.1,STRG0A34EFH.Cs_ont_9g021410.10,STRG0A34EFH.Cs_ont_9g021410.2,STRG0A34…	Cs_ont_2g027780.1,Cs_ont_3g013890.4,Cs_ont_3g032470.3,Cs_ont_5g006630.1,Cs_ont_5g031570.6,Cs_ont_6g015280.1,Cs_ont_6g020820.4,Cs_ont_7g000780.1,Cs_ont_7g015380.1,Cs_ont_7g017290.5,Cs_ont_9g021410.1,Cs_ont_9g021410.10,Cs_ont_9g021410.2,Cs_ont_9g021410.3,Cs_ont_9g021410.4,Cs_ont_9g021410.5,Cs_ont_9g021410.6,Cs_ont_9g021410.7,Cs_ont_9g021410.8,Cs_ont_9g021410.9
GO Process	GO:0009058	Biosynthetic process	21	6195	0.38	0.33	0.0192	STRG0A34EFH.Cs_ont_2g022750.2,STRG0A34EFH.Cs_ont_2g027780.1,STRG0A34EFH.Cs_ont_3g013890.4,STRG0A34EFH.Cs_ont_3g032470.3,STRG0A34EFH.Cs_ont_5g006630.1,STRG0A34EFH.Cs_ont_5g031570.6,STRG0A34EFH.Cs_ont_6g015280.1,STRG0A34EFH.Cs_ont_6g020820.4,STRG0A34EFH.Cs_ont_7g000780.1,STRG0A34EFH.Cs_ont_7g015380.1,STRG0A34EFH.Cs_ont_7g017290.5,STRG0A34EFH.Cs_ont_9g021410.1,STRG0A34EFH.Cs_ont_9g021410.10,STRG0A34…	Cs_ont_2g022750.2,Cs_ont_2g027780.1,Cs_ont_3g013890.4,Cs_ont_3g032470.3,Cs_ont_5g006630.1,Cs_ont_5g031570.6,Cs_ont_6g015280.1,Cs_ont_6g020820.4,Cs_ont_7g000780.1,Cs_ont_7g015380.1,Cs_ont_7g017290.5,Cs_ont_9g021410.1,Cs_ont_9g021410.10,Cs_ont_9g021410.2,Cs_ont_9g021410.3,Cs_ont_9g021410.4,Cs_ont_9g021410.5,Cs_ont_9g021410.6,Cs_ont_9g021410.7,Cs_ont_9g021410.8,Cs_ont_9g021410.9
GO Process	GO:1901576	Organic substance biosynthetic process	20	5952	0.38	0.3	0.0322	STRG0A34EFH.Cs_ont_2g027780.1,STRG0A34EFH.Cs_ont_3g013890.4,STRG0A34EFH.Cs_ont_3g032470.3,STRG0A34EFH.Cs_ont_5g006630.1,STRG0A34EFH.Cs_ont_5g031570.6,STRG0A34EFH.Cs_ont_6g015280.1,STRG0A34EFH.Cs_ont_6g020820.4,STRG0A34EFH.Cs_ont_7g000780.1,STRG0A34EFH.Cs_ont_7g015380.1,STRG0A34EFH.Cs_ont_7g017290.5,STRG0A34EFH.Cs_ont_9g021410.1,STRG0A34EFH.Cs_ont_9g021410.10,STRG0A34EFH.Cs_ont_9g021410.2,STRG0A34…	Cs_ont_2g027780.1,Cs_ont_3g013890.4,Cs_ont_3g032470.3,Cs_ont_5g006630.1,Cs_ont_5g031570.6,Cs_ont_6g015280.1,Cs_ont_6g020820.4,Cs_ont_7g000780.1,Cs_ont_7g015380.1,Cs_ont_7g017290.5,Cs_ont_9g021410.1,Cs_ont_9g021410.10,Cs_ont_9g021410.2,Cs_ont_9g021410.3,Cs_ont_9g021410.4,Cs_ont_9g021410.5,Cs_ont_9g021410.6,Cs_ont_9g021410.7,Cs_ont_9g021410.8,Cs_ont_9g021410.9
GO Function	GO:0003841	1-acylglycerol-3-phosphate O-acyltransferase activity	10	38	2.27	4.8	1.41e-16	STRG0A34EFH.Cs_ont_9g021410.1,STRG0A34EFH.Cs_ont_9g021410.10,STRG0A34EFH.Cs_ont_9g021410.2,STRG0A34EFH.Cs_ont_9g021410.3,STRG0A34EFH.Cs_ont_9g021410.4,STRG0A34EFH.Cs_ont_9g021410.5,STRG0A34EFH.Cs_ont_9g021410.6,STRG0A34EFH.Cs_ont_9g021410.7,STRG0A34EFH.Cs_ont_9g021410.8,STRG0A34EFH.Cs_ont_9g021410.9	Cs_ont_9g021410.1,Cs_ont_9g021410.10,Cs_ont_9g021410.2,Cs_ont_9g021410.3,Cs_ont_9g021410.4,Cs_ont_9g021410.5,Cs_ont_9g021410.6,Cs_ont_9g021410.7,Cs_ont_9g021410.8,Cs_ont_9g021410.9
GO Function	GO:0008374	O-acyltransferase activity	14	196	1.7	3.98	1.41e-16	STRG0A34EFH.Cs_ont_5g006630.1,STRG0A34EFH.Cs_ont_6g015280.1,STRG0A34EFH.Cs_ont_7g000780.1,STRG0A34EFH.Cs_ont_7g015380.1,STRG0A34EFH.Cs_ont_9g021410.1,STRG0A34EFH.Cs_ont_9g021410.10,STRG0A34EFH.Cs_ont_9g021410.2,STRG0A34EFH.Cs_ont_9g021410.3,STRG0A34EFH.Cs_ont_9g021410.4,STRG0A34EFH.Cs_ont_9g021410.5,STRG0A34EFH.Cs_ont_9g021410.6,STRG0A34EFH.Cs_ont_9g021410.7,STRG0A34EFH.Cs_ont_9g021410.8,STRG0A34…	Cs_ont_5g006630.1,Cs_ont_6g015280.1,Cs_ont_7g000780.1,Cs_ont_7g015380.1,Cs_ont_9g021410.1,Cs_ont_9g021410.10,Cs_ont_9g021410.2,Cs_ont_9g021410.3,Cs_ont_9g021410.4,Cs_ont_9g021410.5,Cs_ont_9g021410.6,Cs_ont_9g021410.7,Cs_ont_9g021410.8,Cs_ont_9g021410.9
GO Function	GO:0090447	glycerol-3-phosphate 2-O-acyltransferase activity	4	7	2.61	2.09	3.51e-07	STRG0A34EFH.Cs_ont_5g006630.1,STRG0A34EFH.Cs_ont_6g015280.1,STRG0A34EFH.Cs_ont_7g000780.1,STRG0A34EFH.Cs_ont_7g015380.1	Cs_ont_5g006630.1,Cs_ont_6g015280.1,Cs_ont_7g000780.1,Cs_ont_7g015380.1
GO Function	GO:0004630	Phospholipase D activity	4	33	1.93	1.32	6.07e-05	STRG0A34EFH.Cs_ont_1g020320.1,STRG0A34EFH.Cs_ont_3g001620.1,STRG0A34EFH.Cs_ont_3g028460.1,STRG0A34EFH.Cs_ont_4g002450.1	Cs_ont_1g020320.1,Cs_ont_3g001620.1,Cs_ont_3g028460.1,Cs_ont_4g002450.1
GO Function	GO:0070290	N-acylphosphatidylethanolamine-specific phospholipase D activity	4	33	1.93	1.32	6.07e-05	STRG0A34EFH.Cs_ont_1g020320.1,STRG0A34EFH.Cs_ont_3g001620.1,STRG0A34EFH.Cs_ont_3g028460.1,STRG0A34EFH.Cs_ont_4g002450.1	Cs_ont_1g020320.1,Cs_ont_3g001620.1,Cs_ont_3g028460.1,Cs_ont_4g002450.1
GO Function	GO:0004366	glycerol-3-phosphate O-acyltransferase activity	3	15	2.15	1.07	0.00046	STRG0A34EFH.Cs_ont_5g006630.1,STRG0A34EFH.Cs_ont_7g000780.1,STRG0A34EFH.Cs_ont_7g015380.1	Cs_ont_5g006630.1,Cs_ont_7g000780.1,Cs_ont_7g015380.1
GO Function	GO:0102420	sn-1-glycerol-3-phosphate C16:0-DCA-CoA acyl transferase activity	3	15	2.15	1.07	0.00046	STRG0A34EFH.Cs_ont_5g006630.1,STRG0A34EFH.Cs_ont_7g000780.1,STRG0A34EFH.Cs_ont_7g015380.1	Cs_ont_5g006630.1,Cs_ont_7g000780.1,Cs_ont_7g015380.1
GO Function	GO:0042578	Phosphoric ester hydrolase activity	9	894	0.85	0.7	0.00092	STRG0A34EFH.Cs_ont_1g020320.1,STRG0A34EFH.Cs_ont_3g001620.1,STRG0A34EFH.Cs_ont_3g028460.1,STRG0A34EFH.Cs_ont_4g002450.1,STRG0A34EFH.Cs_ont_5g006630.1,STRG0A34EFH.Cs_ont_6g004350.1,STRG0A34EFH.Cs_ont_6g015280.1,STRG0A34EFH.Cs_ont_7g000780.1,STRG0A34EFH.Cs_ont_7g015380.1	Cs_ont_1g020320.1,Cs_ont_3g001620.1,Cs_ont_3g028460.1,Cs_ont_4g002450.1,Cs_ont_5g006630.1,Cs_ont_6g004350.1,Cs_ont_6g015280.1,Cs_ont_7g000780.1,Cs_ont_7g015380.1
GO Function	GO:0016788	Hydrolase activity, acting on ester bonds	11	2014	0.59	0.4	0.0177	STRG0A34EFH.Cs_ont_1g020320.1,STRG0A34EFH.Cs_ont_3g001620.1,STRG0A34EFH.Cs_ont_3g028460.1,STRG0A34EFH.Cs_ont_4g001510.1,STRG0A34EFH.Cs_ont_4g002450.1,STRG0A34EFH.Cs_ont_5g006630.1,STRG0A34EFH.Cs_ont_6g004350.1,STRG0A34EFH.Cs_ont_6g015280.1,STRG0A34EFH.Cs_ont_7g000780.1,STRG0A34EFH.Cs_ont_7g011830.1,STRG0A34EFH.Cs_ont_7g015380.1	Cs_ont_1g020320.1,Cs_ont_3g001620.1,Cs_ont_3g028460.1,Cs_ont_4g001510.1,Cs_ont_4g002450.1,Cs_ont_5g006630.1,Cs_ont_6g004350.1,Cs_ont_6g015280.1,Cs_ont_7g000780.1,Cs_ont_7g011830.1,Cs_ont_7g015380.1
STRING clusters	CL:48374	CDP-diacylglycerol metabolic process, and Alditol phosphate metabolic process	15	59	2.26	7.05	4.94e-25	STRG0A34EFH.Cs_ont_2g027780.1,STRG0A34EFH.Cs_ont_5g006630.1,STRG0A34EFH.Cs_ont_6g015280.1,STRG0A34EFH.Cs_ont_7g000780.1,STRG0A34EFH.Cs_ont_7g015380.1,STRG0A34EFH.Cs_ont_9g021410.1,STRG0A34EFH.Cs_ont_9g021410.10,STRG0A34EFH.Cs_ont_9g021410.2,STRG0A34EFH.Cs_ont_9g021410.3,STRG0A34EFH.Cs_ont_9g021410.4,STRG0A34EFH.Cs_ont_9g021410.5,STRG0A34EFH.Cs_ont_9g021410.6,STRG0A34EFH.Cs_ont_9g021410.7,STRG0A34…	Cs_ont_2g027780.1,Cs_ont_5g006630.1,Cs_ont_6g015280.1,Cs_ont_7g000780.1,Cs_ont_7g015380.1,Cs_ont_9g021410.1,Cs_ont_9g021410.10,Cs_ont_9g021410.2,Cs_ont_9g021410.3,Cs_ont_9g021410.4,Cs_ont_9g021410.5,Cs_ont_9g021410.6,Cs_ont_9g021410.7,Cs_ont_9g021410.8,Cs_ont_9g021410.9
STRING clusters	CL:48379	CDP-diacylglycerol metabolic process, and Alditol phosphate metabolic process	13	54	2.23	6.04	2.66e-21	STRG0A34EFH.Cs_ont_2g027780.1,STRG0A34EFH.Cs_ont_5g006630.1,STRG0A34EFH.Cs_ont_6g015280.1,STRG0A34EFH.Cs_ont_7g000780.1,STRG0A34EFH.Cs_ont_7g015380.1,STRG0A34EFH.Cs_ont_9g021410.2,STRG0A34EFH.Cs_ont_9g021410.3,STRG0A34EFH.Cs_ont_9g021410.4,STRG0A34EFH.Cs_ont_9g021410.5,STRG0A34EFH.Cs_ont_9g021410.6,STRG0A34EFH.Cs_ont_9g021410.7,STRG0A34EFH.Cs_ont_9g021410.8,STRG0A34EFH.Cs_ont_9g021410.9	Cs_ont_2g027780.1,Cs_ont_5g006630.1,Cs_ont_6g015280.1,Cs_ont_7g000780.1,Cs_ont_7g015380.1,Cs_ont_9g021410.2,Cs_ont_9g021410.3,Cs_ont_9g021410.4,Cs_ont_9g021410.5,Cs_ont_9g021410.6,Cs_ont_9g021410.7,Cs_ont_9g021410.8,Cs_ont_9g021410.9
STRING clusters	CL:48384	Mixed, incl. glycerol-3-phosphate O-acyltransferase activity, and glycerol-3-phosphate dehydrogenase complex	8	49	2.06	3.12	4.49e-11	STRG0A34EFH.Cs_ont_2g027780.1,STRG0A34EFH.Cs_ont_5g006630.1,STRG0A34EFH.Cs_ont_6g015280.1,STRG0A34EFH.Cs_ont_7g000780.1,STRG0A34EFH.Cs_ont_7g015380.1,STRG0A34EFH.Cs_ont_9g021410.7,STRG0A34EFH.Cs_ont_9g021410.8,STRG0A34EFH.Cs_ont_9g021410.9	Cs_ont_2g027780.1,Cs_ont_5g006630.1,Cs_ont_6g015280.1,Cs_ont_7g000780.1,Cs_ont_7g015380.1,Cs_ont_9g021410.7,Cs_ont_9g021410.8,Cs_ont_9g021410.9
STRING clusters	CL:48402	Mixed, incl. glycerol-3-phosphate 2-O-acyltransferase activity, and Phospholipid metabolism	5	20	2.25	1.99	5.22e-07	STRG0A34EFH.Cs_ont_2g027780.1,STRG0A34EFH.Cs_ont_5g006630.1,STRG0A34EFH.Cs_ont_6g015280.1,STRG0A34EFH.Cs_ont_7g000780.1,STRG0A34EFH.Cs_ont_7g015380.1	Cs_ont_2g027780.1,Cs_ont_5g006630.1,Cs_ont_6g015280.1,Cs_ont_7g000780.1,Cs_ont_7g015380.1
STRING clusters	CL:48072	Phospholipid catabolic process, and Plasmalogen synthase activity	5	31	2.06	1.76	2.44e-06	STRG0A34EFH.Cs_ont_1g020320.1,STRG0A34EFH.Cs_ont_3g001620.1,STRG0A34EFH.Cs_ont_3g028460.1,STRG0A34EFH.Cs_ont_4g001510.1,STRG0A34EFH.Cs_ont_4g002450.1	Cs_ont_1g020320.1,Cs_ont_3g001620.1,Cs_ont_3g028460.1,Cs_ont_4g001510.1,Cs_ont_4g002450.1
STRING clusters	CL:48407	glycerol-3-phosphate 2-O-acyltransferase activity, and glycerol-3-phosphate catabolic process	4	10	2.45	1.75	3.62e-06	STRG0A34EFH.Cs_ont_2g027780.1,STRG0A34EFH.Cs_ont_6g015280.1,STRG0A34EFH.Cs_ont_7g000780.1,STRG0A34EFH.Cs_ont_7g015380.1	Cs_ont_2g027780.1,Cs_ont_6g015280.1,Cs_ont_7g000780.1,Cs_ont_7g015380.1
STRING clusters	CL:48077	Phospholipid catabolic process, and Plasmalogen synthase activity	4	19	2.17	1.53	1.54e-05	STRG0A34EFH.Cs_ont_1g020320.1,STRG0A34EFH.Cs_ont_3g001620.1,STRG0A34EFH.Cs_ont_3g028460.1,STRG0A34EFH.Cs_ont_4g002450.1	Cs_ont_1g020320.1,Cs_ont_3g001620.1,Cs_ont_3g028460.1,Cs_ont_4g002450.1
STRING clusters	CL:48409	glycerol-3-phosphate 2-O-acyltransferase activity	3	5	2.63	1.39	5.42e-05	STRG0A34EFH.Cs_ont_6g015280.1,STRG0A34EFH.Cs_ont_7g000780.1,STRG0A34EFH.Cs_ont_7g015380.1	Cs_ont_6g015280.1,Cs_ont_7g000780.1,Cs_ont_7g015380.1
STRING clusters	CL:48023	Glycerophospholipid metabolism, and Sulfolipid metabolic process	6	175	1.39	1.16	7.78e-05	STRG0A34EFH.Cs_ont_1g020320.1,STRG0A34EFH.Cs_ont_3g001620.1,STRG0A34EFH.Cs_ont_3g028460.1,STRG0A34EFH.Cs_ont_4g001510.1,STRG0A34EFH.Cs_ont_4g002450.1,STRG0A34EFH.Cs_ont_6g004350.1	Cs_ont_1g020320.1,Cs_ont_3g001620.1,Cs_ont_3g028460.1,Cs_ont_4g001510.1,Cs_ont_4g002450.1,Cs_ont_6g004350.1
STRING clusters	CL:48080	Phospholipid catabolic process, and Choline metabolic process	2	8	2.25	0.51	0.0270	STRG0A34EFH.Cs_ont_1g020320.1,STRG0A34EFH.Cs_ont_3g028460.1	Cs_ont_1g020320.1,Cs_ont_3g028460.1
KEGG	map00564	Glycerophospholipid metabolism	21	540	1.44	4.0	3.24e-22	STRG0A34EFH.Cs_ont_1g020320.1,STRG0A34EFH.Cs_ont_2g027780.1,STRG0A34EFH.Cs_ont_3g001620.1,STRG0A34EFH.Cs_ont_3g028460.1,STRG0A34EFH.Cs_ont_4g001510.1,STRG0A34EFH.Cs_ont_4g002450.1,STRG0A34EFH.Cs_ont_5g006630.1,STRG0A34EFH.Cs_ont_6g004350.1,STRG0A34EFH.Cs_ont_6g015280.1,STRG0A34EFH.Cs_ont_7g000780.1,STRG0A34EFH.Cs_ont_7g015380.1,STRG0A34EFH.Cs_ont_9g021410.1,STRG0A34EFH.Cs_ont_9g021410.10,STRG0A34…	Cs_ont_1g020320.1,Cs_ont_2g027780.1,Cs_ont_3g001620.1,Cs_ont_3g028460.1,Cs_ont_4g001510.1,Cs_ont_4g002450.1,Cs_ont_5g006630.1,Cs_ont_6g004350.1,Cs_ont_6g015280.1,Cs_ont_7g000780.1,Cs_ont_7g015380.1,Cs_ont_9g021410.1,Cs_ont_9g021410.10,Cs_ont_9g021410.2,Cs_ont_9g021410.3,Cs_ont_9g021410.4,Cs_ont_9g021410.5,Cs_ont_9g021410.6,Cs_ont_9g021410.7,Cs_ont_9g021410.8,Cs_ont_9g021410.9
KEGG	map00561	Glycerolipid metabolism	15	292	1.56	3.77	2.18e-17	STRG0A34EFH.Cs_ont_5g006630.1,STRG0A34EFH.Cs_ont_6g004350.1,STRG0A34EFH.Cs_ont_6g015280.1,STRG0A34EFH.Cs_ont_7g000780.1,STRG0A34EFH.Cs_ont_7g015380.1,STRG0A34EFH.Cs_ont_9g021410.1,STRG0A34EFH.Cs_ont_9g021410.10,STRG0A34EFH.Cs_ont_9g021410.2,STRG0A34EFH.Cs_ont_9g021410.3,STRG0A34EFH.Cs_ont_9g021410.4,STRG0A34EFH.Cs_ont_9g021410.5,STRG0A34EFH.Cs_ont_9g021410.6,STRG0A34EFH.Cs_ont_9g021410.7,STRG0A34…	Cs_ont_5g006630.1,Cs_ont_6g004350.1,Cs_ont_6g015280.1,Cs_ont_7g000780.1,Cs_ont_7g015380.1,Cs_ont_9g021410.1,Cs_ont_9g021410.10,Cs_ont_9g021410.2,Cs_ont_9g021410.3,Cs_ont_9g021410.4,Cs_ont_9g021410.5,Cs_ont_9g021410.6,Cs_ont_9g021410.7,Cs_ont_9g021410.8,Cs_ont_9g021410.9
KEGG	map01110	Biosynthesis of secondary metabolites	24	4205	0.61	0.86	7.51e-08	STRG0A34EFH.Cs_ont_1g020320.1,STRG0A34EFH.Cs_ont_2g022750.2,STRG0A34EFH.Cs_ont_2g027780.1,STRG0A34EFH.Cs_ont_3g001620.1,STRG0A34EFH.Cs_ont_3g028460.1,STRG0A34EFH.Cs_ont_4g001510.1,STRG0A34EFH.Cs_ont_4g002450.1,STRG0A34EFH.Cs_ont_5g006630.1,STRG0A34EFH.Cs_ont_5g031570.6,STRG0A34EFH.Cs_ont_6g004350.1,STRG0A34EFH.Cs_ont_6g015280.1,STRG0A34EFH.Cs_ont_7g000780.1,STRG0A34EFH.Cs_ont_7g015380.1,STRG0A34E…	Cs_ont_1g020320.1,Cs_ont_2g022750.2,Cs_ont_2g027780.1,Cs_ont_3g001620.1,Cs_ont_3g028460.1,Cs_ont_4g001510.1,Cs_ont_4g002450.1,Cs_ont_5g006630.1,Cs_ont_5g031570.6,Cs_ont_6g004350.1,Cs_ont_6g015280.1,Cs_ont_7g000780.1,Cs_ont_7g015380.1,Cs_ont_9g021410.1,Cs_ont_9g021410.10,Cs_ont_9g021410.2,Cs_ont_9g021410.3,Cs_ont_9g021410.4,Cs_ont_9g021410.5,Cs_ont_9g021410.6,Cs_ont_9g021410.7,Cs_ont_9g021410.8,Cs…
KEGG	map00565	Ether lipid metabolism	5	175	1.31	1.02	0.00023	STRG0A34EFH.Cs_ont_1g020320.1,STRG0A34EFH.Cs_ont_3g001620.1,STRG0A34EFH.Cs_ont_3g028460.1,STRG0A34EFH.Cs_ont_4g001510.1,STRG0A34EFH.Cs_ont_4g002450.1	Cs_ont_1g020320.1,Cs_ont_3g001620.1,Cs_ont_3g028460.1,Cs_ont_4g001510.1,Cs_ont_4g002450.1
KEGG	map04144	Endocytosis	6	653	0.81	0.5	0.0107	STRG0A34EFH.Cs_ont_1g020320.1,STRG0A34EFH.Cs_ont_3g001620.1,STRG0A34EFH.Cs_ont_3g028460.1,STRG0A34EFH.Cs_ont_4g002450.1,STRG0A34EFH.Cs_ont_4g005350.1,STRG0A34EFH.Cs_ont_8g013300.5	Cs_ont_1g020320.1,Cs_ont_3g001620.1,Cs_ont_3g028460.1,Cs_ont_4g002450.1,Cs_ont_4g005350.1,Cs_ont_8g013300.5
KEGG	map01100	Metabolic pathways	27	10324	0.27	0.31	0.0137	STRG0A34EFH.Cs_ont_1g020320.1,STRG0A34EFH.Cs_ont_1g028230.2,STRG0A34EFH.Cs_ont_2g015270.1,STRG0A34EFH.Cs_ont_2g022750.2,STRG0A34EFH.Cs_ont_3g001620.1,STRG0A34EFH.Cs_ont_3g013890.4,STRG0A34EFH.Cs_ont_3g028460.1,STRG0A34EFH.Cs_ont_4g001510.1,STRG0A34EFH.Cs_ont_4g002450.1,STRG0A34EFH.Cs_ont_4g022540.1,STRG0A34EFH.Cs_ont_5g006630.1,STRG0A34EFH.Cs_ont_5g030800.3,STRG0A34EFH.Cs_ont_5g031570.6,STRG0A34E…	Cs_ont_1g020320.1,Cs_ont_1g028230.2,Cs_ont_2g015270.1,Cs_ont_2g022750.2,Cs_ont_3g001620.1,Cs_ont_3g013890.4,Cs_ont_3g028460.1,Cs_ont_4g001510.1,Cs_ont_4g002450.1,Cs_ont_4g022540.1,Cs_ont_5g006630.1,Cs_ont_5g030800.3,Cs_ont_5g031570.6,Cs_ont_6g015280.1,Cs_ont_7g000780.1,Cs_ont_7g015380.1,Cs_ont_9g012700.3,Cs_ont_9g021410.1,Cs_ont_9g021410.10,Cs_ont_9g021410.2,Cs_ont_9g021410.3,Cs_ont_9g021410.4,Cs…
Reactome	MAP-1483166	Synthesis of PA	15	94	2.05	6.19	2.74e-23	STRG0A34EFH.Cs_ont_1g020320.1,STRG0A34EFH.Cs_ont_2g027780.1,STRG0A34EFH.Cs_ont_3g001620.1,STRG0A34EFH.Cs_ont_3g028460.1,STRG0A34EFH.Cs_ont_4g002450.1,STRG0A34EFH.Cs_ont_9g021410.1,STRG0A34EFH.Cs_ont_9g021410.10,STRG0A34EFH.Cs_ont_9g021410.2,STRG0A34EFH.Cs_ont_9g021410.3,STRG0A34EFH.Cs_ont_9g021410.4,STRG0A34EFH.Cs_ont_9g021410.5,STRG0A34EFH.Cs_ont_9g021410.6,STRG0A34EFH.Cs_ont_9g021410.7,STRG0A34…	Cs_ont_1g020320.1,Cs_ont_2g027780.1,Cs_ont_3g001620.1,Cs_ont_3g028460.1,Cs_ont_4g002450.1,Cs_ont_9g021410.1,Cs_ont_9g021410.10,Cs_ont_9g021410.2,Cs_ont_9g021410.3,Cs_ont_9g021410.4,Cs_ont_9g021410.5,Cs_ont_9g021410.6,Cs_ont_9g021410.7,Cs_ont_9g021410.8,Cs_ont_9g021410.9
Reactome	MAP-1483206	Glycerophospholipid biosynthesis	16	282	1.6	4.08	1.51e-18	STRG0A34EFH.Cs_ont_1g020320.1,STRG0A34EFH.Cs_ont_2g027780.1,STRG0A34EFH.Cs_ont_3g001620.1,STRG0A34EFH.Cs_ont_3g028460.1,STRG0A34EFH.Cs_ont_4g002450.1,STRG0A34EFH.Cs_ont_4g022540.1,STRG0A34EFH.Cs_ont_9g021410.1,STRG0A34EFH.Cs_ont_9g021410.10,STRG0A34EFH.Cs_ont_9g021410.2,STRG0A34EFH.Cs_ont_9g021410.3,STRG0A34EFH.Cs_ont_9g021410.4,STRG0A34EFH.Cs_ont_9g021410.5,STRG0A34EFH.Cs_ont_9g021410.6,STRG0A34…	Cs_ont_1g020320.1,Cs_ont_2g027780.1,Cs_ont_3g001620.1,Cs_ont_3g028460.1,Cs_ont_4g002450.1,Cs_ont_4g022540.1,Cs_ont_9g021410.1,Cs_ont_9g021410.10,Cs_ont_9g021410.2,Cs_ont_9g021410.3,Cs_ont_9g021410.4,Cs_ont_9g021410.5,Cs_ont_9g021410.6,Cs_ont_9g021410.7,Cs_ont_9g021410.8,Cs_ont_9g021410.9
Reactome	MAP-1483257	Phospholipid metabolism	16	502	1.35	2.88	6.67e-15	STRG0A34EFH.Cs_ont_1g020320.1,STRG0A34EFH.Cs_ont_2g027780.1,STRG0A34EFH.Cs_ont_3g001620.1,STRG0A34EFH.Cs_ont_3g028460.1,STRG0A34EFH.Cs_ont_4g002450.1,STRG0A34EFH.Cs_ont_4g022540.1,STRG0A34EFH.Cs_ont_9g021410.1,STRG0A34EFH.Cs_ont_9g021410.10,STRG0A34EFH.Cs_ont_9g021410.2,STRG0A34EFH.Cs_ont_9g021410.3,STRG0A34EFH.Cs_ont_9g021410.4,STRG0A34EFH.Cs_ont_9g021410.5,STRG0A34EFH.Cs_ont_9g021410.6,STRG0A34…	Cs_ont_1g020320.1,Cs_ont_2g027780.1,Cs_ont_3g001620.1,Cs_ont_3g028460.1,Cs_ont_4g002450.1,Cs_ont_4g022540.1,Cs_ont_9g021410.1,Cs_ont_9g021410.10,Cs_ont_9g021410.2,Cs_ont_9g021410.3,Cs_ont_9g021410.4,Cs_ont_9g021410.5,Cs_ont_9g021410.6,Cs_ont_9g021410.7,Cs_ont_9g021410.8,Cs_ont_9g021410.9
Reactome	MAP-556833	Metabolism of lipids	16	1346	0.93	1.35	1.26e-08	STRG0A34EFH.Cs_ont_1g020320.1,STRG0A34EFH.Cs_ont_2g027780.1,STRG0A34EFH.Cs_ont_3g001620.1,STRG0A34EFH.Cs_ont_3g028460.1,STRG0A34EFH.Cs_ont_4g002450.1,STRG0A34EFH.Cs_ont_4g022540.1,STRG0A34EFH.Cs_ont_9g021410.1,STRG0A34EFH.Cs_ont_9g021410.10,STRG0A34EFH.Cs_ont_9g021410.2,STRG0A34EFH.Cs_ont_9g021410.3,STRG0A34EFH.Cs_ont_9g021410.4,STRG0A34EFH.Cs_ont_9g021410.5,STRG0A34EFH.Cs_ont_9g021410.6,STRG0A34…	Cs_ont_1g020320.1,Cs_ont_2g027780.1,Cs_ont_3g001620.1,Cs_ont_3g028460.1,Cs_ont_4g002450.1,Cs_ont_4g022540.1,Cs_ont_9g021410.1,Cs_ont_9g021410.10,Cs_ont_9g021410.2,Cs_ont_9g021410.3,Cs_ont_9g021410.4,Cs_ont_9g021410.5,Cs_ont_9g021410.6,Cs_ont_9g021410.7,Cs_ont_9g021410.8,Cs_ont_9g021410.9
Reactome	MAP-2029485	Role of phospholipids in phagocytosis	4	52	1.74	1.13	0.00022	STRG0A34EFH.Cs_ont_1g020320.1,STRG0A34EFH.Cs_ont_3g001620.1,STRG0A34EFH.Cs_ont_3g028460.1,STRG0A34EFH.Cs_ont_4g002450.1	Cs_ont_1g020320.1,Cs_ont_3g001620.1,Cs_ont_3g028460.1,Cs_ont_4g002450.1
Reactome	MAP-2029480	Fcgamma receptor (FCGR) dependent phagocytosis	4	85	1.52	0.88	0.0012	STRG0A34EFH.Cs_ont_1g020320.1,STRG0A34EFH.Cs_ont_3g001620.1,STRG0A34EFH.Cs_ont_3g028460.1,STRG0A34EFH.Cs_ont_4g002450.1	Cs_ont_1g020320.1,Cs_ont_3g001620.1,Cs_ont_3g028460.1,Cs_ont_4g002450.1
Reactome	MAP-9013149	RAC1 GTPase cycle	4	110	1.41	0.77	0.0026	STRG0A34EFH.Cs_ont_1g020320.1,STRG0A34EFH.Cs_ont_3g001620.1,STRG0A34EFH.Cs_ont_3g028460.1,STRG0A34EFH.Cs_ont_4g002450.1	Cs_ont_1g020320.1,Cs_ont_3g001620.1,Cs_ont_3g028460.1,Cs_ont_4g002450.1
Reactome	MAP-1430728	Metabolism	20	5352	0.42	0.42	0.0038	STRG0A34EFH.Cs_ont_1g020320.1,STRG0A34EFH.Cs_ont_2g022750.2,STRG0A34EFH.Cs_ont_2g027780.1,STRG0A34EFH.Cs_ont_3g001620.1,STRG0A34EFH.Cs_ont_3g028460.1,STRG0A34EFH.Cs_ont_4g001510.1,STRG0A34EFH.Cs_ont_4g002450.1,STRG0A34EFH.Cs_ont_4g022540.1,STRG0A34EFH.Cs_ont_5g030800.3,STRG0A34EFH.Cs_ont_9g021410.1,STRG0A34EFH.Cs_ont_9g021410.10,STRG0A34EFH.Cs_ont_9g021410.2,STRG0A34EFH.Cs_ont_9g021410.3,STRG0A34…	Cs_ont_1g020320.1,Cs_ont_2g022750.2,Cs_ont_2g027780.1,Cs_ont_3g001620.1,Cs_ont_3g028460.1,Cs_ont_4g001510.1,Cs_ont_4g002450.1,Cs_ont_4g022540.1,Cs_ont_5g030800.3,Cs_ont_9g021410.1,Cs_ont_9g021410.10,Cs_ont_9g021410.2,Cs_ont_9g021410.3,Cs_ont_9g021410.4,Cs_ont_9g021410.5,Cs_ont_9g021410.6,Cs_ont_9g021410.7,Cs_ont_9g021410.8,Cs_ont_9g021410.9,Cs_ont_9g026920.1
Reactome	MAP-9012999	RHO GTPase cycle	5	391	0.96	0.45	0.0238	STRG0A34EFH.Cs_ont_1g020320.1,STRG0A34EFH.Cs_ont_3g001620.1,STRG0A34EFH.Cs_ont_3g028460.1,STRG0A34EFH.Cs_ont_4g002450.1,STRG0A34EFH.Cs_ont_5g049130.1	Cs_ont_1g020320.1,Cs_ont_3g001620.1,Cs_ont_3g028460.1,Cs_ont_4g002450.1,Cs_ont_5g049130.1
COMPARTMENTS	GOCC:0005783	Endoplasmic reticulum	10	1129	0.8	0.54	0.0065	STRG0A34EFH.Cs_ont_9g021410.1,STRG0A34EFH.Cs_ont_9g021410.10,STRG0A34EFH.Cs_ont_9g021410.2,STRG0A34EFH.Cs_ont_9g021410.3,STRG0A34EFH.Cs_ont_9g021410.4,STRG0A34EFH.Cs_ont_9g021410.5,STRG0A34EFH.Cs_ont_9g021410.6,STRG0A34EFH.Cs_ont_9g021410.7,STRG0A34EFH.Cs_ont_9g021410.8,STRG0A34EFH.Cs_ont_9g021410.9	Cs_ont_9g021410.1,Cs_ont_9g021410.10,Cs_ont_9g021410.2,Cs_ont_9g021410.3,Cs_ont_9g021410.4,Cs_ont_9g021410.5,Cs_ont_9g021410.6,Cs_ont_9g021410.7,Cs_ont_9g021410.8,Cs_ont_9g021410.9
UniProt Keywords	KW-0442	Lipid degradation	4	78	1.56	0.83	0.0019	STRG0A34EFH.Cs_ont_1g020320.1,STRG0A34EFH.Cs_ont_3g001620.1,STRG0A34EFH.Cs_ont_3g028460.1,STRG0A34EFH.Cs_ont_4g002450.1	Cs_ont_1g020320.1,Cs_ont_3g001620.1,Cs_ont_3g028460.1,Cs_ont_4g002450.1
UniProt Keywords	KW-1133	Transmembrane helix	28	10405	0.28	0.28	0.0322	STRG0A34EFH.Cs_ont_2g002240.1,STRG0A34EFH.Cs_ont_2g015270.1,STRG0A34EFH.Cs_ont_2g016850.1,STRG0A34EFH.Cs_ont_2g030190.3,STRG0A34EFH.Cs_ont_3g022580.1,STRG0A34EFH.Cs_ont_4g005350.1,STRG0A34EFH.Cs_ont_4g005940.6,STRG0A34EFH.Cs_ont_4g020110.2,STRG0A34EFH.Cs_ont_4g022540.1,STRG0A34EFH.Cs_ont_5g006630.1,STRG0A34EFH.Cs_ont_5g021880.1,STRG0A34EFH.Cs_ont_5g025690.1,STRG0A34EFH.Cs_ont_6g004350.1,STRG0A34E…	Cs_ont_2g002240.1,Cs_ont_2g015270.1,Cs_ont_2g016850.1,Cs_ont_2g030190.3,Cs_ont_3g022580.1,Cs_ont_4g005350.1,Cs_ont_4g005940.6,Cs_ont_4g020110.2,Cs_ont_4g022540.1,Cs_ont_5g006630.1,Cs_ont_5g021880.1,Cs_ont_5g025690.1,Cs_ont_6g004350.1,Cs_ont_6g015280.1,Cs_ont_7g000780.1,Cs_ont_7g015380.1,Cs_ont_8g001520.1,Cs_ont_9g021410.1,Cs_ont_9g021410.10,Cs_ont_9g021410.2,Cs_ont_9g021410.3,Cs_ont_9g021410.4,Cs…
